# Supplementary material for: Computational Analysis Predicts Hundreds of Coding lncRNAs in Zebrafish
Source: Biology (Basel). 2021 Apr 26;10(5):371. doi: 10.3390/biology10050371 (PMC8145020; doi:10.3390/biology10050371)
Supplement: Supplementary file 1 [file biology-10-00371-s001.zip]

Archive with 2 entries (2 files):
- biology-1173552-supplementary/biology-1173552-supplementary for conversion.pdf
- biology-1173552-supplementary/Supplementary Tables 7-17.xlsx
