# Supplementary material for: Computational Analysis Predicts Hundreds of Coding lncRNAs in Zebrafish
Source: Biology (Basel). 2021 Apr 26;10(5):371. doi: 10.3390/biology10050371 (PMC8145020; doi:10.3390/biology10050371)
Supplement: Supplementary file 1 [file biology-10-00371-s001.zip › biology-1173552-supplementary/Supplementary Tables 7-17.xlsx]

## Sheet: 7_CPAT_predictions
				Supplementary Table 7 Coding probabilities of 21, 218 lncRNAs predicted by CPAT
	Sequence Name	RNA size	ORF size	Ficket Score	Hexamer Score	Coding Probability	Coding Label			coding?
1	ZFLNCT00001	482	303	0.9357	0.122997	0.484877	yes			1
2	ZFLNCT00002	907	162	1.182	0.538316	0.132608	no			0
3	ZFLNCT00003	708	162	1.182	0.538316	0.153116	no			0
4	ZFLNCT00004	632	114	0.8425	-0.0718836	0.000306917	no			0
5	ZFLNCT00005	1012	810	1.3009	0.542509	1	yes			1
6	ZFLNCT00006	847	363	1.2835	0.463472	0.985139	yes			1
7	ZFLNCT00007	218	60	1.1063	0.062159	0.000172059	no			0
8	ZFLNCT00008	534	354	1.1932	0.824525	0.999315	yes			1
9	ZFLNCT00009	852	660	1.1299	0.516209	1	yes			1
10	ZFLNCT00010	2708	414	0.8459	-0.445606	0.0510205	no			0
11	ZFLNCT00011	2372	282	0.9053	-0.565342	0.000292577	no			0
12	ZFLNCT00012	839	552	1.0864	0.534512	0.999988	yes			1
13	ZFLNCT00013	538	285	1.06	0.340238	0.731991	yes			1
14	ZFLNCT00014	844	291	1.0495	0.130247	0.307187	no			0
15	ZFLNCT00015	621	489	1.232	0.405068	0.999717	yes			1
16	ZFLNCT00016	790	471	1.1201	0.429021	0.99956	yes			1
17	ZFLNCT00017	227	81	0.9996	-0.698216	6.2547e-07	no			0
18	ZFLNCT00018	3548	654	1.093	0.73281	0.999999	yes			1
19	ZFLNCT00019	751	405	1.1818	0.600774	0.999031	yes			1
20	ZFLNCT00020	923	771	1.2944	0.599566	1	yes			1
21	ZFLNCT00021	1300	267	0.7198	-0.0401704	0.0417385	no			0
22	ZFLNCT00022	615	342	1.1539	0.32331	0.93233	yes			1
23	ZFLNCT00023	1071	807	0.846	0.417328	1	yes			1
24	ZFLNCT00024	725	699	1.2132	0.500091	1	yes			1
25	ZFLNCT00025	455	333	1.2317	0.572758	0.988876	yes			1
26	ZFLNCT00026	601	333	1.2317	0.572758	0.987438	yes			1
27	ZFLNCT00027	590	342	1.3306	0.704702	0.996654	yes			1
28	ZFLNCT00028	607	132	0.8867	-0.0385484	0.000728869	no			0
29	ZFLNCT00029	545	120	0.5501	-0.0775263	0.000505687	no			0
30	ZFLNCT00030	239	48	0.725	0.300744	0.00120476	no			0
31	ZFLNCT00031	2361	222	0.6826	-0.552201	5.4184e-05	no			0
32	ZFLNCT00032	581	216	0.962	0.167992	0.0624182	no			0
33	ZFLNCT00033	282	216	0.962	0.167992	0.0788962	no			0
34	ZFLNCT00034	541	261	0.8419	0.151243	0.232453	no			0
35	ZFLNCT00035	782	240	0.6667	0.0552694	0.0601462	no			0
36	ZFLNCT00036	838	240	0.6667	0.0552694	0.0575328	no			0
37	ZFLNCT00037	2093	864	1.2612	0.474542	1	yes			1
38	ZFLNCT00038	1126	579	0.996	0.139551	0.999841	yes			1
39	ZFLNCT00039	306	153	0.7808	-0.35603	0.000144217	no			0
40	ZFLNCT00040	592	168	0.4517	-0.265186	0.000548005	no			0
41	ZFLNCT00041	1175	138	0.6186	0.0951438	0.00218686	no			0
42	ZFLNCT00042	539	165	0.9766	-0.0258206	0.00238881	no			0
43	ZFLNCT00043	425	201	0.8358	0.169003	0.0494815	no			0
44	ZFLNCT00044	284	171	0.8187	-0.123378	0.00184383	no			0
45	ZFLNCT00045	1804	336	0.6181	-0.12466	0.134685	no			0
46	ZFLNCT00046	1878	336	0.6181	-0.12466	0.127581	no			0
47	ZFLNCT00047	1920	336	0.6181	-0.12466	0.123692	no			0
48	ZFLNCT00048	887	252	0.9168	-0.0371604	0.0308501	no			0
49	ZFLNCT00049	652	330	1.1693	0.410341	0.948281	yes			1
50	ZFLNCT00050	867	774	1.2405	0.422475	1	yes			1
51	ZFLNCT00051	313	267	1.2789	0.408701	0.723866	yes			1
52	ZFLNCT00052	416	153	0.6444	-0.154188	0.000818607	no			0
53	ZFLNCT00053	772	135	0.7606	0.104538	0.00263249	no			0
54	ZFLNCT00054	4359	201	0.8828	0.0744749	0.000814369	no			0
55	ZFLNCT00055	479	201	0.9687	0.233107	0.0701757	no			0
56	ZFLNCT00056	693	609	1.0587	0.109245	0.999945	yes			1
57	ZFLNCT00057	997	798	1.067	0.128502	1	yes			1
58	ZFLNCT00058	964	756	1.0717	0.164601	1	yes			1
59	ZFLNCT00059	665	630	1.0605	0.224073	0.99999	yes			1
60	ZFLNCT00060	608	273	1.0335	0.296316	0.549118	yes			1
61	ZFLNCT00061	4309	207	0.3542	-0.408672	2.88952e-05	no			0
62	ZFLNCT00062	3463	339	0.6194	-0.422144	0.00344184	no			0
63	ZFLNCT00065	3614	339	0.6194	-0.422144	0.00303178	no			0
64	ZFLNCT00063	4217	339	0.6194	-0.422144	0.001826	no			0
65	ZFLNCT00064	4723	339	0.6194	-0.422144	0.00119278	no			0
66	ZFLNCT00066	3832	234	0.6885	-0.427453	6.68324e-05	no			0
67	ZFLNCT00067	327	48	0.7266	-0.199652	1.64208e-05	no			0
68	ZFLNCT00068	343	48	0.7266	-0.199652	1.62008e-05	no			0
69	ZFLNCT00069	720	438	1.1791	0.454816	0.998934	yes			1
70	ZFLNCT00070	690	141	0.8532	-0.140895	0.000400164	no			0
71	ZFLNCT00071	792	702	1.2752	0.567608	1	yes			1
72	ZFLNCT00072	620	342	0.7825	0.296027	0.939042	yes			1
73	ZFLNCT00073	1123	174	1.0761	0.100039	0.00519071	no			0
74	ZFLNCT00074	560	108	0.6848	-0.21905	8.92618e-05	no			0
75	ZFLNCT00075	638	468	1.0361	0.47998	0.999743	yes			1
76	ZFLNCT00076	1679	189	0.9008	0.0510229	0.00418975	no			0
77	ZFLNCT00077	778	162	0.9056	-0.186831	0.000486031	no			0
78	ZFLNCT00078	662	150	0.6454	0.0619495	0.00371052	no			0
79	ZFLNCT00079	510	417	0.6506	0.0894973	0.976473	yes			1
80	ZFLNCT00080	1893	153	0.4116	-0.0339248	0.000807616	no			0
81	ZFLNCT00081	705	162	0.7215	0.0254345	0.00366526	no			0
82	ZFLNCT00082	1311	216	0.4165	-0.222672	0.00221138	no			0
83	ZFLNCT00083	2029	294	0.474	-0.152056	0.0277451	no			0
84	ZFLNCT00084	2468	177	0.446	-0.234473	0.000198739	no			0
85	ZFLNCT00085	657	180	0.5764	0.000903707	0.00648194	no			0
86	ZFLNCT00086	1737	129	0.6378	-0.0244832	0.000361141	no			0
87	ZFLNCT00087	701	129	0.6378	-0.0244832	0.000864317	no			0
88	ZFLNCT00088	2118	138	1.1387	-0.369267	1.21292e-05	no			0
89	ZFLNCT00089	5236	324	0.6371	-0.163033	0.00408239	no			0
90	ZFLNCT00090	255	51	0.6446	0.0774363	0.00021561	no			0
91	ZFLNCT00091	918	102	1.1788	-0.101159	9.20811e-05	no			0
92	ZFLNCT00092	1851	279	0.651	0.0112658	0.0631336	no			0
93	ZFLNCT00093	1864	279	0.651	0.0112658	0.0624886	no			0
94	ZFLNCT00094	1498	282	0.4042	-0.378533	0.00469182	no			0
95	ZFLNCT00095	863	546	1.1394	0.44884	0.999968	yes			1
96	ZFLNCT00096	737	282	1.1993	0.0814784	0.171337	no			0
97	ZFLNCT00097	784	729	1.1571	0.51193	1	yes			1
98	ZFLNCT00098	959	699	0.8501	0.14881	0.999998	yes			1
99	ZFLNCT00099	656	144	1.177	0.0248025	0.0013615	no			0
100	ZFLNCT00100	1541	1107	0.739	0.284542	1	yes			1
101	ZFLNCT00101	361	201	1.2234	0.215561	0.0536659	no			0
102	ZFLNCT00102	3334	243	0.7181	0.214675	0.0292443	no			0
103	ZFLNCT00103	3561	243	0.7181	0.214675	0.0242755	no			0
104	ZFLNCT00104	228	24	1.0176	-0.0641147	1.90779e-05	no			0
105	ZFLNCT00105	220	33	0.63	-0.279446	6.06235e-06	no			0
106	ZFLNCT00106	25727	309	0.3882	-0.434993	9.95211e-12	no			0
107	ZFLNCT00107	1020	60	0.7561	-0.472167	1.33785e-06	no			0
108	ZFLNCT00108	666	294	1.0824	0.258992	0.620762	yes			1
109	ZFLNCT00109	424	417	1.0881	0.259095	0.992008	yes			1
110	ZFLNCT00110	719	420	1.1932	0.347453	0.995135	yes			1
111	ZFLNCT00111	640	228	0.9842	0.282533	0.196103	no			0
112	ZFLNCT00112	561	213	1.0446	0.286417	0.133393	no			0
113	ZFLNCT00113	936	486	0.9823	0.217624	0.99843	yes			1
114	ZFLNCT00114	947	705	1.2489	0.317694	0.999999	yes			1
115	ZFLNCT00115	955	933	1.1691	0.324033	1	yes			1
116	ZFLNCT00116	582	153	1.0049	0.229819	0.0128232	no			0
117	ZFLNCT00117	1750	243	0.5455	-0.766805	3.41168e-05	no			0
118	ZFLNCT00118	4720	318	0.6896	-0.175338	0.00442436	no			0
119	ZFLNCT00119	1091	345	0.5596	0.0312041	0.601611	yes			1
120	ZFLNCT00120	4307	147	0.9056	-0.194444	1.40781e-05	no			0
121	ZFLNCT00121	658	138	0.7084	-0.206675	0.000244276	no			0
122	ZFLNCT00122	585	84	0.8709	0.00598154	0.000219107	no			0
123	ZFLNCT00123	557	75	0.4098	-0.374298	1.03088e-05	no			0
124	ZFLNCT00124	815	507	0.8509	0.351828	0.9998	yes			1
125	ZFLNCT00125	718	240	1.0855	0.339539	0.334648	no			0
126	ZFLNCT00126	1966	1653	1.1363	0.327905	1	yes			1
127	ZFLNCT00127	796	348	1.0781	0.373782	0.959622	yes			1
128	ZFLNCT00128	1833	210	0.8684	-0.432156	0.000130846	no			0
129	ZFLNCT00129	803	348	1.2859	0.726423	0.997384	yes			1
130	ZFLNCT00130	1614	210	0.8684	-0.432156	0.000157366	no			0
131	ZFLNCT00131	1226	306	0.4886	-0.0566484	0.156338	no			0
132	ZFLNCT00132	1314	342	0.5135	-0.0207167	0.432538	yes			1
133	ZFLNCT00133	938	438	0.8062	0.333649	0.997489	yes			1
134	ZFLNCT00134	234	36	0.628	-0.373603	3.00003e-06	no			0
135	ZFLNCT00135	348	120	0.5554	-0.711655	2.82475e-06	no			0
136	ZFLNCT00136	1662	255	1.0492	0.123283	0.058983	no			0
137	ZFLNCT00137	914	150	0.8985	-0.193786	0.000275055	no			0
138	ZFLNCT00138	509	459	0.9248	-0.0622431	0.973433	yes			1
139	ZFLNCT00139	3080	207	0.6666	-0.440861	4.63837e-05	no			0
140	ZFLNCT00140	3671	207	0.6666	-0.440861	2.81867e-05	no			0
141	ZFLNCT00141	3081	207	0.6666	-0.440861	4.63446e-05	no			0
142	ZFLNCT00142	3674	207	0.6666	-0.440861	2.81155e-05	no			0
143	ZFLNCT00143	3601	240	1.0293	-0.355313	0.000132858	no			0
144	ZFLNCT00144	3648	207	0.6666	-0.440861	2.87384e-05	no			0
145	ZFLNCT00145	2924	207	0.6666	-0.440861	5.2901e-05	no			0
146	ZFLNCT00146	2900	207	0.6666	-0.440861	5.39819e-05	no			0
147	ZFLNCT00147	2917	207	0.6666	-0.440861	5.3214e-05	no			0
148	ZFLNCT00148	3005	207	0.6666	-0.440861	4.94102e-05	no			0
149	ZFLNCT00149	3001	207	0.6666	-0.440861	4.9577e-05	no			0
150	ZFLNCT00150	2839	159	0.8577	0.206531	0.00222946	no			0
151	ZFLNCT00151	906	303	0.9488	-0.308159	0.0168398	no			0
152	ZFLNCT00152	1983	465	1.3615	0.160088	0.982516	yes			1
153	ZFLNCT00153	374	90	1.0557	0.00965905	0.000277999	no			0
154	ZFLNCT00154	951	222	0.4623	-0.320454	0.00153978	no			0
155	ZFLNCT00155	787	321	0.6757	0.103678	0.590473	yes			1
156	ZFLNCT00156	1281	162	0.3803	-0.716762	5.94181e-06	no			0
157	ZFLNCT00157	372	96	0.6418	0.185229	0.00219816	no			0
158	ZFLNCT00159	7252	510	0.8492	0.0491963	0.65485	yes			1
159	ZFLNCT00158	6621	510	0.8492	0.0491963	0.763552	yes			1
160	ZFLNCT00160	1859	270	0.652	0.0519144	0.0651191	no			0
161	ZFLNCT00161	3292	213	0.4812	-0.211288	0.000390952	no			0
162	ZFLNCT00162	1363	207	0.4988	-0.298913	0.000762864	no			0
163	ZFLNCT00163	1206	801	0.9356	0.121478	1	yes			1
164	ZFLNCT00164	813	810	0.818	0.031831	1	yes			1
165	ZFLNCT00166	1173	642	0.993	0.193577	0.999987	yes			1
166	ZFLNCT00165	769	435	1.323	0.725762	0.999857	yes			1
167	ZFLNCT00167	856	573	0.9993	0.326219	0.999968	yes			1
168	ZFLNCT00168	3011	231	0.884	0.0598553	0.00609909	no			0
169	ZFLNCT00169	3008	231	0.884	0.0598553	0.00611443	no			0
170	ZFLNCT00170	4664	231	0.884	0.0598553	0.00152125	no			0
171	ZFLNCT00171	6912	192	0.4098	-0.312117	4.17428e-06	no			0
172	ZFLNCT00173	3461	249	0.4797	-0.856622	4.91752e-06	no			0
173	ZFLNCT00172	973	93	0.9078	-0.237044	2.65884e-05	no			0
174	ZFLNCT00174	1767	234	0.7249	-0.145039	0.00397224	no			0
175	ZFLNCT00175	776	138	1.1929	0.191759	0.00404252	no			0
176	ZFLNCT00176	479	153	0.973	-0.0417587	0.00147456	no			0
177	ZFLNCT00177	3048	243	0.7464	-0.218634	0.000964611	no			0
178	ZFLNCT00178	372	114	0.7063	-0.0811005	0.000401318	no			0
179	ZFLNCT00179	472	321	0.9496	0.139612	0.663598	yes			1
180	ZFLNCT00180	424	42	0.9271	-0.370286	2.4333e-06	no			0
181	ZFLNCT00181	689	486	0.8114	0.286365	0.99939	yes			1
182	ZFLNCT00182	742	204	1.2626	0.354136	0.123703	no			0
183	ZFLNCT00183	525	45	1.063	-0.184669	1.04225e-05	no			0
184	ZFLNCT00184	1452	117	0.9483	-0.62725	1.4236e-06	no			0
185	ZFLNCT00185	1801	375	0.9382	0.192485	0.861597	yes			1
186	ZFLNCT00186	508	174	0.4389	-0.66594	2.47901e-05	no			0
187	ZFLNCT00187	2437	150	0.6792	-0.347773	2.55069e-05	no			0
188	ZFLNCT00188	730	309	0.992	0.156123	0.539633	yes			1
189	ZFLNCT00189	804	525	0.9459	0.223613	0.999651	yes			1
190	ZFLNCT00190	760	708	0.9871	0.371813	1	yes			1
191	ZFLNCT00191	766	543	1.1812	0.468464	0.999971	yes			1
192	ZFLNCT00192	503	279	1.1394	0.107747	0.23107	no			0
193	ZFLNCT00193	751	699	0.929	0.225591	0.999999	yes			1
194	ZFLNCT00194	690	627	1.1592	0.379726	0.999997	yes			1
195	ZFLNCT00195	768	387	0.9684	0.142115	0.933954	yes			1
196	ZFLNCT00196	904	573	0.7873	0.148446	0.999877	yes			1
197	ZFLNCT00197	518	45	0.8868	-0.555499	5.41149e-07	no			0
198	ZFLNCT00198	407	81	0.4971	-0.482973	5.2741e-06	no			0
199	ZFLNCT00199	567	93	0.712	-0.0389553	0.000238843	no			0
200	ZFLNCT00200	285	186	0.8006	0.0686781	0.0154521	no			0
201	ZFLNCT00201	527	153	0.935	0.118307	0.00563691	no			0
202	ZFLNCT00202	2211	270	0.6843	-0.170139	0.00765991	no			0
203	ZFLNCT00203	1158	240	0.7189	-0.090285	0.0128398	no			0
204	ZFLNCT00204	530	213	1.1467	0.238509	0.0875122	no			0
205	ZFLNCT00205	780	507	1.2733	0.416392	0.999833	yes			1
206	ZFLNCT00206	676	369	1.3067	0.385111	0.979305	yes			1
207	ZFLNCT00207	708	570	1.295	0.37612	0.999973	yes			1
208	ZFLNCT00208	696	582	1.2487	0.361171	0.99998	yes			1
209	ZFLNCT00209	1092	90	0.6593	-0.573027	1.611e-06	no			0
210	ZFLNCT00210	467	186	1.0544	-0.0422173	0.0041532	no			0
211	ZFLNCT00211	620	327	0.5404	0.225839	0.865833	yes			1
212	ZFLNCT00212	499	105	0.8624	0.164152	0.00182173	no			0
213	ZFLNCT00213	246	96	0.7594	-0.194321	8.93437e-05	no			0
214	ZFLNCT00214	4186	294	0.5304	-0.147044	0.00456475	no			0
215	ZFLNCT00215	2388	108	0.7692	-0.24077	1.47185e-05	no			0
216	ZFLNCT00216	700	174	0.5358	-0.799089	6.26648e-06	no			0
217	ZFLNCT00217	749	297	1.1425	0.489064	0.917457	yes			1
218	ZFLNCT00218	2538	846	1.101	0.155594	1	yes			1
219	ZFLNCT00219	2018	186	0.5633	-0.797132	3.05899e-06	no			0
220	ZFLNCT00220	360	21	0.7893	-0.0716233	1.79199e-05	no			0
221	ZFLNCT00221	772	708	1.1137	0.277468	0.999999	yes			1
222	ZFLNCT00222	535	513	0.9382	0.168621	0.999343	yes			1
223	ZFLNCT00223	605	294	0.708	0.0860636	0.362223	no			0
224	ZFLNCT00224	583	456	0.8468	-0.00773811	0.981485	yes			1
225	ZFLNCT00225	857	414	1.2404	0.438251	0.996747	yes			1
226	ZFLNCT00226	840	492	1.0864	0.636695	0.999962	yes			1
227	ZFLNCT00227	883	612	1.1436	0.513185	0.999998	yes			1
228	ZFLNCT00228	806	342	0.9079	0.427607	0.972642	yes			1
229	ZFLNCT00229	398	246	0.9349	0.357195	0.518271	yes			1
230	ZFLNCT00230	4020	303	0.5	-0.492924	0.000396643	no			0
231	ZFLNCT00231	3926	216	0.6337	-0.231007	0.000186185	no			0
232	ZFLNCT00232	1559	75	0.771	-1.03779	1.174e-08	no			0
233	ZFLNCT00233	1582	75	0.771	-1.03779	1.15146e-08	no			0
234	ZFLNCT00234	907	147	1.0223	0.347454	0.0209828	no			0
235	ZFLNCT00235	1054	183	1.0098	0.33276	0.0536288	no			0
236	ZFLNCT00236	2607	177	0.7276	-0.380526	3.96723e-05	no			0
237	ZFLNCT00237	2274	177	0.7276	-0.380526	5.25258e-05	no			0
238	ZFLNCT00238	693	234	0.5469	-0.0916908	0.0179261	no			0
239	ZFLNCT00239	842	234	0.5469	-0.0916908	0.015844	no			0
240	ZFLNCT00240	1121	234	0.5469	-0.0916908	0.0125657	no			0
241	ZFLNCT00241	1119	234	0.5469	-0.0916908	0.0125866	no			0
242	ZFLNCT00242	553	105	0.6555	-0.063639	0.000309447	no			0
243	ZFLNCT00243	487	285	0.4445	-0.108895	0.10271	no			0
244	ZFLNCT00244	236	114	0.7881	-0.0657971	0.000474467	no			0
245	ZFLNCT00245	650	93	1.0778	0.345528	0.00404209	no			0
246	ZFLNCT00246	3102	228	0.5573	-0.643083	1.85301e-05	no			0
247	ZFLNCT00247	1723	216	0.5976	-0.46786	0.000167203	no			0
248	ZFLNCT00248	3848	282	0.837	-0.219948	0.00165324	no			0
249	ZFLNCT00249	529	153	0.9092	0.0182503	0.0024864	no			0
250	ZFLNCT00251	33867	489	0.5242	-0.0734649	8.16579e-11	no			0
251	ZFLNCT00250	286	111	0.7536	-0.000588258	0.000736036	no			0
252	ZFLNCT00252	639	117	0.8421	-0.420379	1.78565e-05	no			0
253	ZFLNCT00253	877	177	1.1091	0.0332038	0.00390278	no			0
254	ZFLNCT00254	528	162	1.2399	0.110782	0.00538359	no			0
255	ZFLNCT00255	1351	147	1.1385	-0.029104	0.000551829	no			0
256	ZFLNCT00256	1350	147	1.1385	-0.029104	0.000552295	no			0
257	ZFLNCT00257	261	60	0.6644	-0.611826	8.50553e-07	no			0
258	ZFLNCT00258	606	150	0.5841	-0.347871	0.0001303	no			0
259	ZFLNCT00259	390	288	0.6272	0.0666369	0.337482	no			0
260	ZFLNCT00260	1376	96	0.6682	0.0421081	0.000275676	no			0
261	ZFLNCT00261	420	93	0.8418	-0.110617	0.000130895	no			0
262	ZFLNCT00262	269	72	0.7095	-0.110203	8.3387e-05	no			0
263	ZFLNCT00263	545	57	0.8638	-0.633309	4.19407e-07	no			0
264	ZFLNCT00264	387	186	0.8267	-0.616111	4.3567e-05	no			0
265	ZFLNCT00265	1683	228	0.9028	-0.579888	7.56815e-05	no			0
266	ZFLNCT00266	320	150	0.9824	0.142986	0.0071392	no			0
267	ZFLNCT00267	1133	240	0.5706	-0.337487	0.00189187	no			0
268	ZFLNCT00268	1038	129	0.5713	-0.542545	8.76421e-06	no			0
269	ZFLNCT00269	684	96	0.9951	-0.448076	5.83179e-06	no			0
270	ZFLNCT00270	316	129	0.9043	0.142707	0.00381051	no			0
271	ZFLNCT00271	812	177	1.0299	0.130499	0.0100223	no			0
272	ZFLNCT00272	2140	183	0.6379	-0.344971	0.00010554	no			0
273	ZFLNCT00273	2021	270	0.6061	-0.27008	0.00417642	no			0
274	ZFLNCT00274	3650	138	0.4069	-0.498633	2.2142e-06	no			0
275	ZFLNCT00275	1231	261	0.5766	-0.108775	0.0236085	no			0
276	ZFLNCT00277	2253	123	0.8496	-0.224089	2.91433e-05	no			0
277	ZFLNCT00276	4280	303	0.7001	-0.22205	0.00259205	no			0
278	ZFLNCT00278	1278	1278	0.8701	0.32415	1	yes			1
279	ZFLNCT00279	979	111	0.4086	-0.260406	6.32823e-05	no			0
280	ZFLNCT00280	964	369	0.4093	-0.0877494	0.613368	yes			1
281	ZFLNCT00281	328	219	1.0373	-0.0106545	0.0184767	no			0
282	ZFLNCT00282	2038	120	1.2169	-0.0805906	7.52615e-05	no			0
283	ZFLNCT00283	1247	141	0.8646	-0.261296	8.97007e-05	no			0
284	ZFLNCT00284	1224	129	0.9713	-0.239469	6.65376e-05	no			0
285	ZFLNCT00285	1329	141	0.8646	-0.261296	8.37112e-05	no			0
286	ZFLNCT00286	811	429	1.0549	0.433171	0.998337	yes			1
287	ZFLNCT00287	559	399	0.9039	0.332483	0.992564	yes			1
288	ZFLNCT00288	887	426	0.6923	0.174612	0.987743	yes			1
289	ZFLNCT00289	815	447	0.5638	0.0944538	0.990034	yes			1
290	ZFLNCT00290	539	150	0.6116	-0.0585551	0.00154034	no			0
291	ZFLNCT00291	550	57	0.963	-0.484457	1.33653e-06	no			0
292	ZFLNCT00292	735	630	0.9816	0.26301	0.999993	yes			1
293	ZFLNCT00293	3374	198	0.5344	-0.507515	1.72527e-05	no			0
294	ZFLNCT00294	1744	129	0.8942	-0.126572	0.000119534	no			0
295	ZFLNCT00295	488	159	0.8951	0.0699773	0.00492258	no			0
296	ZFLNCT00296	1661	129	0.9763	-0.0964365	0.000153122	no			0
297	ZFLNCT00297	422	198	0.432	-0.410461	0.0005178	no			0
298	ZFLNCT00298	2733	165	0.7477	-0.741867	1.1106e-06	no			0
299	ZFLNCT00299	1588	222	0.7409	-0.443013	0.000247256	no			0
300	ZFLNCT00300	454	177	0.6974	0.0121637	0.00682995	no			0
301	ZFLNCT00301	493	177	0.6974	0.0121637	0.00661056	no			0
302	ZFLNCT00302	355	129	0.6293	-0.0766521	0.000751093	no			0
303	ZFLNCT00303	926	138	1.0062	-0.136668	0.000266537	no			0
304	ZFLNCT00304	944	138	1.0062	-0.136668	0.000262525	no			0
305	ZFLNCT00305	873	129	0.8871	-0.667803	2.60897e-06	no			0
306	ZFLNCT00306	879	129	0.6293	-0.0766521	0.000483066	no			0
307	ZFLNCT00307	316	87	0.6818	-0.0917301	0.000159012	no			0
308	ZFLNCT00308	7553	228	0.3566	-0.535994	1.29469e-06	no			0
309	ZFLNCT00309	465	141	0.9462	0.289466	0.0164637	no			0
310	ZFLNCT00310	770	120	0.6872	-0.369638	3.13424e-05	no			0
311	ZFLNCT00311	959	882	0.8638	0.331533	1	yes			1
312	ZFLNCT00312	399	318	0.9324	0.331907	0.907063	yes			1
313	ZFLNCT00315	471	168	1.1238	0.289342	0.0337263	no			0
314	ZFLNCT00313	434	177	0.8052	-0.193258	0.00111704	no			0
315	ZFLNCT00314	438	177	0.8052	-0.193258	0.00111328	no			0
316	ZFLNCT00316	2133	219	0.7457	-0.132114	0.00193286	no			0
317	ZFLNCT00317	2444	180	0.4632	-0.664313	5.87817e-06	no			0
318	ZFLNCT00318	2134	219	0.7457	-0.132114	0.00193124	no			0
319	ZFLNCT00319	2041	219	0.7457	-0.132114	0.00208838	no			0
320	ZFLNCT00320	317	171	1.1859	0.422274	0.112927	no			0
321	ZFLNCT00321	2300	213	1.055	-0.0879149	0.00149477	no			0
322	ZFLNCT00322	3730	192	0.808	-0.116404	0.00021933	no			0
323	ZFLNCT00323	931	408	0.7555	0.21476	0.982498	yes			1
324	ZFLNCT00324	278	69	1.1587	0.0995181	0.000288762	no			0
325	ZFLNCT00325	506	114	0.9556	0.169996	0.0023583	no			0
326	ZFLNCT00326	1746	273	0.473	-0.366481	0.00292708	no			0
327	ZFLNCT00327	525	183	0.8819	0.0599904	0.00988844	no			0
328	ZFLNCT00328	2310	1602	1.1752	0.318339	1	yes			1
329	ZFLNCT00329	740	135	1.0746	0.0897277	0.00178301	no			0
330	ZFLNCT00330	576	135	1.0746	0.0897277	0.00204678	no			0
331	ZFLNCT00331	436	117	0.6678	0.052949	0.0013491	no			0
332	ZFLNCT00332	306	156	0.9493	-0.148677	0.000783295	no			0
333	ZFLNCT00333	499	57	1.1254	-0.254902	8.31571e-06	no			0
334	ZFLNCT00334	773	273	0.9066	0.181719	0.312081	no			0
335	ZFLNCT00335	814	375	1.2197	0.230027	0.937902	yes			1
336	ZFLNCT00336	635	411	0.9771	0.226947	0.98627	yes			1
337	ZFLNCT00337	996	618	0.9582	0.255755	0.999986	yes			1
338	ZFLNCT00338	1181	171	0.5937	-0.192202	0.000598172	no			0
339	ZFLNCT00339	521	192	0.4725	-0.170105	0.00284171	no			0
340	ZFLNCT00340	441	204	0.6583	0.0154993	0.0180271	no			0
341	ZFLNCT00341	585	369	1.0443	0.401874	0.986868	yes			1
342	ZFLNCT00342	515	333	1.0283	0.311937	0.918809	yes			1
343	ZFLNCT00343	1456	861	0.9768	0.252257	1	yes			1
344	ZFLNCT00344	1552	843	1.1094	0.243862	1	yes			1
345	ZFLNCT00345	748	150	1.1277	0.129724	0.00389968	no			0
346	ZFLNCT00346	868	177	1.063	0.160034	0.0118704	no			0
347	ZFLNCT00347	2174	180	0.97	-0.0248172	0.00101237	no			0
348	ZFLNCT00348	2312	138	0.4758	-0.733766	8.82482e-07	no			0
349	ZFLNCT00350	5103	381	1.0409	-1.10862	7.32696e-06	no			0
350	ZFLNCT00349	2373	150	0.6423	-0.0235261	0.000429232	no			0
351	ZFLNCT00351	858	150	0.7357	-0.485506	2.86547e-05	no			0
352	ZFLNCT00352	827	153	0.9042	0.293974	0.0195486	no			0
353	ZFLNCT00353	1068	528	1.0007	0.210535	0.999537	yes			1
354	ZFLNCT00354	426	156	0.9255	0.221093	0.0161263	no			0
355	ZFLNCT00355	529	276	1.0349	0.350534	0.69433	yes			1
356	ZFLNCT00356	233	42	0.976	-0.478806	1.09338e-06	no			0
357	ZFLNCT00357	757	234	0.9388	-0.0250456	0.020628	no			0
358	ZFLNCT00358	703	138	0.7302	-0.0272931	0.00104567	no			0
359	ZFLNCT00359	457	174	0.9583	0.0247676	0.00538064	no			0
360	ZFLNCT00360	714	282	0.6115	-0.0588278	0.100404	no			0
361	ZFLNCT00361	595	84	0.7781	-0.401737	7.60298e-06	no			0
362	ZFLNCT00362	693	111	0.5808	-0.157924	0.000162815	no			0
363	ZFLNCT00363	801	84	1.048	-0.159945	3.82083e-05	no			0
364	ZFLNCT00364	404	57	0.3968	-1.10484	1.36703e-08	no			0
365	ZFLNCT00365	1719	234	0.7249	-0.145868	0.00410685	no			0
366	ZFLNCT00366	401	171	0.8416	-0.0596347	0.00279727	no			0
367	ZFLNCT00367	1047	447	1.2496	0.588274	0.99964	yes			1
368	ZFLNCT00368	543	93	0.9534	-0.289163	2.35888e-05	no			0
369	ZFLNCT00369	401	171	0.8416	-0.0596347	0.00279727	no			0
370	ZFLNCT00370	1047	447	1.2496	0.588274	0.99964	yes			1
371	ZFLNCT00371	543	93	0.9534	-0.289163	2.35888e-05	no			0
372	ZFLNCT00372	401	171	0.8416	-0.0596347	0.00279727	no			0
373	ZFLNCT00373	1047	447	1.2496	0.588274	0.99964	yes			1
374	ZFLNCT00374	543	93	0.9534	-0.289163	2.35888e-05	no			0
375	ZFLNCT00375	401	171	0.8416	-0.0596347	0.00279727	no			0
376	ZFLNCT00376	1047	447	1.2496	0.588274	0.99964	yes			1
377	ZFLNCT00377	543	93	0.9534	-0.289163	2.35888e-05	no			0
378	ZFLNCT00378	535	384	0.9036	0.245137	0.975257	yes			1
379	ZFLNCT00379	519	282	0.7906	0.0178556	0.175319	no			0
380	ZFLNCT00380	7588	597	0.8701	-0.13385	0.847387	yes			1
381	ZFLNCT00381	7421	609	0.8772	-0.147106	0.894674	yes			1
382	ZFLNCT00382	352	57	0.7622	-0.201072	2.07897e-05	no			0
383	ZFLNCT00383	501	306	0.9921	0.0309586	0.309014	no			0
384	ZFLNCT00384	842	777	1.1672	0.264102	1	yes			1
385	ZFLNCT00385	1527	234	0.7485	-0.163372	0.004075	no			0
386	ZFLNCT00386	516	195	0.7932	0.0662204	0.0169424	no			0
387	ZFLNCT00387	1127	135	1.0009	-0.517003	8.26746e-06	no			0
388	ZFLNCT00388	719	141	1.173	-0.00350089	0.000923299	no			0
389	ZFLNCT00389	7694	267	0.3807	-0.378909	1.56621e-05	no			0
390	ZFLNCT00390	912	414	0.9851	0.0939109	0.953109	yes			1
391	ZFLNCT00391	860	276	1.1481	0.249241	0.396892	yes			1
392	ZFLNCT00392	890	294	0.8908	-0.0130937	0.140317	no			0
393	ZFLNCT00393	314	213	0.7372	0.103854	0.0513331	no			0
394	ZFLNCT00394	713	342	1.067	0.325892	0.933589	yes			1
395	ZFLNCT00395	703	273	0.9821	0.318632	0.587385	yes			1
396	ZFLNCT00396	732	216	1.1209	0.174081	0.0505279	no			0
397	ZFLNCT00397	777	321	0.7922	0.221026	0.778284	yes			1
398	ZFLNCT00398	1106	120	1.1366	0.0303053	0.000453215	no			0
399	ZFLNCT00399	459	219	1.1057	0.328831	0.217032	no			0
400	ZFLNCT00400	592	321	1.0872	0.152729	0.636612	yes			1
401	ZFLNCT00401	622	336	1.0675	0.315682	0.919225	yes			1
402	ZFLNCT00402	668	192	0.9688	-0.0360633	0.00488809	no			0
403	ZFLNCT00403	1816	150	0.5433	-0.446602	2.12274e-05	no			0
404	ZFLNCT00404	3667	3279	0.7431	0.117044	1	yes			1
405	ZFLNCT00405	763	261	0.8461	0.147924	0.195678	no			0
406	ZFLNCT00406	701	75	0.5482	-0.350689	9.79479e-06	no			0
407	ZFLNCT00407	1358	276	0.5415	0.0433498	0.118175	no			0
408	ZFLNCT00408	1334	216	1.0077	-0.638915	3.74218e-05	no			0
409	ZFLNCT00409	390	120	0.662	0.0325659	0.00131313	no			0
410	ZFLNCT00410	813	159	0.7224	-0.204369	0.000436522	no			0
411	ZFLNCT00411	1106	189	1.0478	0.0836962	0.00777294	no			0
412	ZFLNCT00412	917	222	0.9699	0.32097	0.181213	no			0
413	ZFLNCT00413	839	222	1.2044	0.718472	0.844513	yes			1
414	ZFLNCT00414	478	336	1.1827	0.391851	0.956413	yes			1
415	ZFLNCT00415	846	84	0.7809	-0.665725	6.62028e-07	no			0
416	ZFLNCT00416	539	354	1.1456	0.371817	0.970882	yes			1
417	ZFLNCT00417	2800	162	0.8439	-0.404315	1.49611e-05	no			0
418	ZFLNCT00418	1366	213	1.0514	0.116275	0.0181403	no			0
419	ZFLNCT00419	810	156	0.7889	0.123426	0.00587421	no			0
420	ZFLNCT00420	3248	138	1.1387	-0.369267	4.67964e-06	no			0
421	ZFLNCT00421	743	447	1.0821	0.522649	0.999586	yes			1
422	ZFLNCT00422	419	30	0.7888	-0.307695	3.15014e-06	no			0
423	ZFLNCT00423	501	216	0.7903	-0.0432856	0.0138671	no			0
424	ZFLNCT00424	713	111	0.8433	-0.408593	1.5133e-05	no			0
425	ZFLNCT00425	957	333	1.2655	0.280614	0.827576	yes			1
426	ZFLNCT00426	2840	243	0.4264	-0.352495	0.000500916	no			0
427	ZFLNCT00427	772	156	0.6674	0.0873211	0.00501329	no			0
428	ZFLNCT00428	2563	135	0.7263	-0.500062	3.67201e-06	no			0
429	ZFLNCT00429	812	309	1.2726	0.410762	0.878289	yes			1
430	ZFLNCT00430	532	234	1.126	0.0806567	0.049577	no			0
431	ZFLNCT00431	1848	1848	0.9276	0.0750583	1	yes			1
432	ZFLNCT00432	572	426	0.8543	0.162951	0.987938	yes			1
433	ZFLNCT00433	902	660	1.1049	0.143169	0.999991	yes			1
434	ZFLNCT00434	699	444	1.0452	0.336527	0.997952	yes			1
435	ZFLNCT00435	544	288	1.2993	0.520298	0.916548	yes			1
436	ZFLNCT00436	628	120	0.8799	-0.105109	0.000274868	no			0
437	ZFLNCT00437	624	120	0.8799	-0.105109	0.000275796	no			0
438	ZFLNCT00438	520	168	0.6774	-0.179094	0.000975064	no			0
439	ZFLNCT00439	2291	816	0.7402	0.119769	1	yes			1
440	ZFLNCT00440	864	834	0.8669	0.149507	1	yes			1
441	ZFLNCT00441	1050	267	1.1268	0.237721	0.277273	no			0
442	ZFLNCT00442	2821	663	0.9328	0.167183	0.99997	yes			1
443	ZFLNCT00443	786	609	1.0253	0.178578	0.999968	yes			1
444	ZFLNCT00444	914	351	0.7363	-0.0746288	0.426886	yes			1
445	ZFLNCT00445	508	453	0.606	0.257719	0.998336	yes			1
446	ZFLNCT00446	541	432	1.1227	0.197005	0.990717	yes			1
447	ZFLNCT00447	860	141	0.6288	-0.113076	0.000540321	no			0
448	ZFLNCT00448	4103	597	1.1498	0.280248	0.999623	yes			1
449	ZFLNCT00449	4000	144	0.7037	-0.513077	1.35389e-06	no			0
450	ZFLNCT00450	577	300	0.8179	-0.507194	0.00428887	no			0
451	ZFLNCT00451	544	348	0.849	0.308554	0.954517	yes			1
452	ZFLNCT00452	1140	153	0.938	0.102052	0.00293142	no			0
453	ZFLNCT00453	1406	144	0.3425	-0.925571	5.2009e-07	no			0
454	ZFLNCT00454	2873	216	0.6439	-0.435053	8.01296e-05	no			0
455	ZFLNCT00455	810	150	0.3917	-0.926051	1.00011e-06	no			0
456	ZFLNCT00456	633	417	1.0776	0.109449	0.967474	yes			1
457	ZFLNCT00457	668	426	0.9552	0.0640407	0.967588	yes			1
458	ZFLNCT00458	789	279	0.7073	-0.119259	0.0494691	no			0
459	ZFLNCT00459	753	279	0.7073	-0.119259	0.0509155	no			0
460	ZFLNCT00460	546	414	0.9286	0.0844656	0.9642	yes			1
461	ZFLNCT00461	436	141	0.7328	-0.16105	0.000467797	no			0
462	ZFLNCT00462	709	159	0.5888	-0.539141	3.20545e-05	no			0
463	ZFLNCT00463	286	27	0.9915	-0.069544	1.96656e-05	no			0
464	ZFLNCT00464	1734	588	0.7369	0.145564	0.999853	yes			1
465	ZFLNCT00465	752	597	1.0293	0.156678	0.999943	yes			1
466	ZFLNCT00466	628	393	0.7939	-0.0865262	0.768948	yes			1
467	ZFLNCT00467	776	450	0.9539	0.0875727	0.986753	yes			1
468	ZFLNCT00468	330	102	0.6688	-0.282291	5.27462e-05	no			0
469	ZFLNCT00469	695	693	0.8217	0.269762	0.999999	yes			1
470	ZFLNCT00470	895	264	1.1223	0.173524	0.187638	no			0
471	ZFLNCT00471	730	246	0.8705	0.17654	0.158344	no			0
472	ZFLNCT00472	481	444	0.9062	0.090703	0.988211	yes			1
473	ZFLNCT00473	321	93	0.8188	-0.463484	7.40997e-06	no			0
474	ZFLNCT00474	626	81	0.9993	-0.552047	1.53377e-06	no			0
475	ZFLNCT00475	570	183	0.9434	0.227268	0.0358941	no			0
476	ZFLNCT00476	1054	183	0.9434	0.227268	0.024161	no			0
477	ZFLNCT00477	618	162	0.7834	-0.00968479	0.00277101	no			0
478	ZFLNCT00478	1251	426	1.037	0.427962	0.997264	yes			1
479	ZFLNCT00479	798	495	0.7704	-0.140289	0.982902	yes			1
480	ZFLNCT00480	655	423	0.6488	-0.106287	0.896153	yes			1
481	ZFLNCT00481	517	24	0.5367	-0.482404	6.86983e-07	no			0
482	ZFLNCT00482	517	36	0.9388	0.0324788	5.43781e-05	no			0
483	ZFLNCT00483	615	120	0.8648	-0.0273478	0.000542933	no			0
484	ZFLNCT00484	1759	678	0.706	0.0730613	0.999987	yes			1
485	ZFLNCT00485	706	372	0.799	0.0517977	0.831142	yes			1
486	ZFLNCT00486	693	279	1.0477	0.229254	0.437322	yes			1
487	ZFLNCT00487	4895	282	0.7732	-0.266114	0.000492361	no			0
488	ZFLNCT00488	1363	123	0.6267	-0.129396	0.000168786	no			0
489	ZFLNCT00489	890	207	0.7423	0.147818	0.0377781	no			0
490	ZFLNCT00490	579	231	0.4183	-0.21058	0.00745707	no			0
491	ZFLNCT00491	1639	153	1.0839	-0.479692	1.24591e-05	no			0
492	ZFLNCT00492	1475	165	0.7071	-0.414985	5.24738e-05	no			0
493	ZFLNCT00493	753	285	1.1187	0.411698	0.797646	yes			1
494	ZFLNCT00494	716	540	0.994	0.264965	0.999855	yes			1
495	ZFLNCT00495	744	303	1.1123	0.122141	0.38863	yes			1
496	ZFLNCT00496	757	576	0.9624	0.0863506	0.999804	yes			1
497	ZFLNCT00497	1664	1362	0.8343	-0.416762	1	yes			1
498	ZFLNCT00498	1200	897	0.8841	-0.460665	0.999999	yes			1
499	ZFLNCT00499	3957	2337	0.8562	-0.416675	1	yes			1
500	ZFLNCT00500	551	129	0.4408	-0.337914	8.38282e-05	no			0
501	ZFLNCT00501	3409	450	0.4168	-2.02046	2.52917e-07	no			0
502	ZFLNCT00502	593	87	0.8609	-0.0552343	0.000144971	no			0
503	ZFLNCT00503	464	180	0.9162	0.463302	0.216594	no			0
504	ZFLNCT00504	507	180	0.9162	0.463302	0.210508	no			0
505	ZFLNCT00505	778	180	0.9162	0.463302	0.175047	no			0
506	ZFLNCT00506	914	180	0.9162	0.463302	0.159105	no			0
507	ZFLNCT00507	1448	270	0.6411	-0.0859864	0.0301521	no			0
508	ZFLNCT00508	4827	312	1.0487	0.265258	0.089013	no			0
509	ZFLNCT00509	833	264	1.1571	-0.0859384	0.0257245	no			0
510	ZFLNCT00510	1083	267	0.6614	-0.145014	0.0222963	no			0
511	ZFLNCT00511	504	276	0.5345	0.138129	0.3813	yes			1
512	ZFLNCT00512	963	276	0.5345	0.138129	0.295068	no			0
513	ZFLNCT00513	1236	543	0.3905	-0.0848714	0.997796	yes			1
514	ZFLNCT00514	858	363	0.7327	-0.0654036	0.558884	yes			1
515	ZFLNCT00515	598	177	1.1604	0.302929	0.043958	no			0
516	ZFLNCT00516	846	288	0.819	-0.0319628	0.11212	no			0
517	ZFLNCT00517	960	69	0.5914	-0.247636	1.47491e-05	no			0
518	ZFLNCT00518	1554	864	1.0599	0.25415	1	yes			1
519	ZFLNCT00519	2148	1113	1.0647	0.338481	1	yes			1
520	ZFLNCT00520	2295	1113	1.0647	0.338481	1	yes			1
521	ZFLNCT00521	716	117	0.7992	-0.222102	9.27489e-05	no			0
522	ZFLNCT00522	1533	249	0.3425	-0.500745	0.000570772	no			0
523	ZFLNCT00523	679	129	0.8089	-0.346239	4.97883e-05	no			0
524	ZFLNCT00524	512	258	0.9712	0.224218	0.315257	no			0
525	ZFLNCT00525	315	93	0.4799	-0.76195	8.23605e-07	no			0
526	ZFLNCT00526	2280	327	0.6892	-0.376116	0.00857054	no			0
527	ZFLNCT00527	1277	327	0.6892	-0.376116	0.0197345	no			0
528	ZFLNCT00528	911	177	0.8674	-0.00473639	0.00345082	no			0
529	ZFLNCT00529	578	165	0.859	-0.0799843	0.00163451	no			0
530	ZFLNCT00530	738	96	0.6787	0.0601992	0.000544304	no			0
531	ZFLNCT00531	3707	273	1.1043	-0.230762	0.00098009	no			0
532	ZFLNCT00532	980	633	1.1431	0.31045	0.999994	yes			1
533	ZFLNCT00533	961	591	1.1443	0.310392	0.999975	yes			1
534	ZFLNCT00534	758	234	0.86	0.152812	0.0921718	no			0
535	ZFLNCT00535	633	246	1.0758	0.264965	0.26227	no			0
536	ZFLNCT00536	234	168	0.7103	0.0105023	0.00592685	no			0
537	ZFLNCT00537	520	330	1.0847	0.267879	0.86957	yes			1
538	ZFLNCT00538	1063	213	0.7619	-0.225287	0.00174817	no			0
539	ZFLNCT00539	1078	393	0.5563	0.0478413	0.898246	yes			1
540	ZFLNCT00540	467	129	0.9627	0.139332	0.00309053	no			0
541	ZFLNCT00541	1752	147	0.6308	-0.995926	1.81462e-07	no			0
542	ZFLNCT00542	541	492	1.0658	0.330764	0.999616	yes			1
543	ZFLNCT00543	541	87	0.9377	0.270556	0.00219717	no			0
544	ZFLNCT00544	526	72	0.7632	-0.279793	1.52774e-05	no			0
545	ZFLNCT00545	390	90	0.8994	-0.236509	3.9784e-05	no			0
546	ZFLNCT00546	494	240	1.2325	0.401039	0.470879	yes			1
547	ZFLNCT00547	721	495	0.4347	-0.0936732	0.992017	yes			1
548	ZFLNCT00548	816	414	1.2822	0.463707	0.997363	yes			1
549	ZFLNCT00549	877	294	1.1911	0.599476	0.956303	yes			1
550	ZFLNCT00550	215	87	0.7944	-0.116719	0.000126274	no			0
551	ZFLNCT00551	946	375	0.8143	0.0709786	0.837496	yes			1
552	ZFLNCT00552	261	126	1.0755	0.186994	0.00446758	no			0
553	ZFLNCT00553	417	78	1.265	-0.00657452	0.000128609	no			0
554	ZFLNCT00554	417	78	1.265	-0.00657452	0.000128609	no			0
555	ZFLNCT00555	3381	213	0.5156	-0.044299	0.00143525	no			0
556	ZFLNCT00556	589	147	0.8266	0.163935	0.0070998	no			0
557	ZFLNCT00557	551	90	0.6159	-0.577521	2.54811e-06	no			0
558	ZFLNCT00558	467	159	0.9336	-0.465272	5.31586e-05	no			0
559	ZFLNCT00559	2608	213	0.7087	-0.316605	0.000231579	no			0
560	ZFLNCT00560	6856	348	0.5554	0.0236717	0.0120607	no			0
561	ZFLNCT00561	7290	348	0.5554	0.0236717	0.00839689	no			0
562	ZFLNCT00562	2084	168	1.0589	0.0166173	0.000953204	no			0
563	ZFLNCT00563	3431	168	1.0589	0.0166173	0.000306488	no			0
564	ZFLNCT00564	2968	135	0.7105	-0.134338	5.79204e-05	no			0
565	ZFLNCT00565	1969	135	0.7105	-0.134338	0.000134422	no			0
566	ZFLNCT00566	2161	135	0.7105	-0.134338	0.00011434	no			0
567	ZFLNCT00567	2956	135	0.7105	-0.134338	5.85091e-05	no			0
568	ZFLNCT00568	874	135	0.7105	-0.134338	0.000338215	no			0
569	ZFLNCT00569	2704	135	0.7105	-0.134338	7.23534e-05	no			0
570	ZFLNCT00570	1912	135	0.7105	-0.134338	0.000141036	no			0
571	ZFLNCT00571	1367	135	0.7105	-0.134338	0.000223247	no			0
572	ZFLNCT00572	3444	150	0.8172	-0.0268071	0.000143883	no			0
573	ZFLNCT00573	3971	150	0.8172	-0.0268071	9.22844e-05	no			0
574	ZFLNCT00574	2651	150	0.8172	-0.0268071	0.000280683	no			0
575	ZFLNCT00575	2955	150	0.8172	-0.0268071	0.000217255	no			0
576	ZFLNCT00576	2136	150	0.7346	-0.501721	8.52018e-06	no			0
577	ZFLNCT00580	1273	237	0.5468	-0.432924	0.000695715	no			0
578	ZFLNCT00579	1041	237	0.5468	-0.432924	0.000845837	no			0
579	ZFLNCT00578	1028	237	0.5468	-0.432924	0.000855148	no			0
580	ZFLNCT00581	1676	237	0.5468	-0.432924	0.000495456	no			0
581	ZFLNCT00577	1041	237	0.5468	-0.432924	0.000845837	no			0
582	ZFLNCT00583	2195	237	0.5468	-0.432924	0.000319969	no			0
583	ZFLNCT00582	3059	237	0.5468	-0.432924	0.000154498	no			0
584	ZFLNCT00584	2922	141	0.3971	-0.446308	7.09713e-06	no			0
585	ZFLNCT00585	2922	141	0.3971	-0.446308	7.09713e-06	no			0
586	ZFLNCT00586	3371	141	0.3971	-0.446308	4.86108e-06	no			0
587	ZFLNCT00587	2801	141	0.3971	-0.446308	7.8591e-06	no			0
588	ZFLNCT00588	1931	117	1.0352	-0.47168	3.25701e-06	no			0
589	ZFLNCT00589	2020	141	0.3971	-0.446308	1.51791e-05	no			0
590	ZFLNCT00590	1447	141	0.3971	-0.446308	2.46026e-05	no			0
591	ZFLNCT00591	1209	90	0.7986	-0.523955	1.93946e-06	no			0
592	ZFLNCT00592	648	585	0.8849	0.440466	0.999994	yes			1
593	ZFLNCT00593	731	444	0.9369	0.176728	0.992718	yes			1
594	ZFLNCT00594	1402	321	0.564	-0.428504	0.0105868	no			0
595	ZFLNCT00595	576	72	0.9352	-0.0211305	0.000110589	no			0
596	ZFLNCT00596	780	594	0.9365	0.16398	0.999945	yes			1
597	ZFLNCT00597	552	270	0.7457	-0.0996957	0.0507484	no			0
598	ZFLNCT00598	530	153	0.6467	-0.570265	2.22072e-05	no			0
599	ZFLNCT00599	2705	345	0.5093	-1.22175	1.04347e-05	no			0
600	ZFLNCT00600	450	165	0.6638	0.190763	0.0210167	no			0
601	ZFLNCT00601	489	150	0.7707	0.200935	0.012232	no			0
602	ZFLNCT00602	846	246	0.5496	0.0643022	0.0819466	no			0
603	ZFLNCT00603	1019	246	0.5496	0.0643022	0.0716245	no			0
604	ZFLNCT00604	391	93	0.671	-0.167177	9.76003e-05	no			0
605	ZFLNCT00605	463	189	0.8789	-0.0388645	0.00557507	no			0
606	ZFLNCT00606	283	63	0.6667	0.0266941	0.00020116	no			0
607	ZFLNCT00607	477	198	0.7496	0.0281322	0.0146589	no			0
608	ZFLNCT00608	1155	306	0.5811	-0.191614	0.0546529	no			0
609	ZFLNCT00609	1073	303	0.5811	-0.221113	0.0418473	no			0
610	ZFLNCT00610	2758	192	1.0438	0.220881	0.00682694	no			0
611	ZFLNCT00611	2074	192	1.0438	0.220881	0.0120862	no			0
612	ZFLNCT00612	554	174	0.3867	-0.504666	9.75765e-05	no			0
613	ZFLNCT00613	2049	174	0.3867	-0.504666	2.76789e-05	no			0
614	ZFLNCT00614	2882	2649	0.9612	0.33082	1	yes			1
615	ZFLNCT00615	3019	2649	0.9612	0.33082	1	yes			1
616	ZFLNCT00616	3090	2739	0.9832	0.323486	1	yes			1
617	ZFLNCT00617	1332	510	0.8629	0.149755	0.998446	yes			1
618	ZFLNCT00618	419	69	1.1397	-0.314786	7.92435e-06	no			0
619	ZFLNCT00619	397	180	0.8845	0.0506259	0.00918741	no			0
620	ZFLNCT00620	298	213	0.843	0.118144	0.0530877	no			0
621	ZFLNCT00621	752	162	0.8086	-0.0596375	0.00158822	no			0
622	ZFLNCT00622	562	6	0.3299	-2.58223	2.22045e-16	no			0
623	ZFLNCT00623	751	162	0.8879	-0.0874415	0.0011682	no			0
624	ZFLNCT00624	1046	117	0.7564	-0.61283	2.70687e-06	no			0
625	ZFLNCT00625	919	474	1.0733	0.371839	0.999313	yes			1
626	ZFLNCT00626	269	156	1.0227	0.279245	0.027153	no			0
627	ZFLNCT00627	845	216	0.6982	0.0712929	0.0292584	no			0
628	ZFLNCT00628	1231	159	0.5905	-0.628035	9.73831e-06	no			0
629	ZFLNCT00629	652	135	0.4226	-0.432328	4.31912e-05	no			0
630	ZFLNCT00630	820	216	0.4894	-0.640306	9.24362e-05	no			0
631	ZFLNCT00631	1455	264	0.6375	-0.432983	0.00135596	no			0
632	ZFLNCT00632	697	522	1.1301	0.478285	0.999951	yes			1
633	ZFLNCT00633	961	249	0.7141	-0.256795	0.00509586	no			0
634	ZFLNCT00634	874	249	0.7141	-0.256795	0.00548144	no			0
635	ZFLNCT00635	552	216	0.9972	0.257993	0.123618	no			0
636	ZFLNCT00636	432	171	1.0762	-0.13955	0.00111799	no			0
637	ZFLNCT00637	978	156	0.8109	-0.112944	0.000683738	no			0
638	ZFLNCT00638	579	135	1.0612	-0.495878	1.48235e-05	no			0
639	ZFLNCT00639	1179	144	0.8605	0.189803	0.00471668	no			0
640	ZFLNCT00640	1156	156	0.8109	-0.112944	0.000588541	no			0
641	ZFLNCT00641	407	39	0.6913	-0.289142	5.51246e-06	no			0
642	ZFLNCT00642	1021	120	0.8268	-0.202762	9.10101e-05	no			0
643	ZFLNCT00643	668	108	0.3806	-0.424821	1.90726e-05	no			0
644	ZFLNCT00644	627	405	1.15	0.0472187	0.917018	yes			1
645	ZFLNCT00645	653	210	0.6824	-0.219572	0.00252166	no			0
646	ZFLNCT00646	2369	174	0.646	-0.220391	0.000182584	no			0
647	ZFLNCT00647	231	111	0.3668	-0.32646	7.07954e-05	no			0
648	ZFLNCT00648	2820	162	0.4774	-0.519563	7.82931e-06	no			0
649	ZFLNCT00649	722	372	1.0058	0.578514	0.997072	yes			1
650	ZFLNCT00650	256	153	0.7438	0.0655595	0.00542562	no			0
651	ZFLNCT00651	784	231	0.9016	-0.757421	3.99868e-05	no			0
652	ZFLNCT00652	271	174	0.7881	0.0645653	0.0102668	no			0
653	ZFLNCT00653	788	549	1.0819	0.212346	0.999808	yes			1
654	ZFLNCT00654	749	249	0.7099	-0.0689655	0.0291075	no			0
655	ZFLNCT00655	452	87	0.8807	-0.140397	7.81492e-05	no			0
656	ZFLNCT00656	845	129	1.0049	-0.478747	1.17937e-05	no			0
657	ZFLNCT00657	859	318	0.68	-0.0522573	0.246969	no			0
658	ZFLNCT00658	496	123	0.6583	-0.345015	5.5214e-05	no			0
659	ZFLNCT00659	773	102	1.1143	0.350249	0.00495365	no			0
660	ZFLNCT00660	381	180	0.8488	-0.257837	0.000719706	no			0
661	ZFLNCT00661	2273	195	0.5335	-0.196191	0.000545475	no			0
662	ZFLNCT00662	3497	252	1.1496	0.262853	0.0344486	no			0
663	ZFLNCT00663	1105	135	0.5269	-0.159639	0.000266847	no			0
664	ZFLNCT00664	5807	225	1.1974	-0.0480615	0.000142824	no			0
665	ZFLNCT00665	348	333	1.2352	-0.206823	0.11903	no			0
666	ZFLNCT00666	211	15	0.812	-0.20582	5.24329e-06	no			0
667	ZFLNCT00667	455	150	0.5294	0.0704027	0.00527741	no			0
668	ZFLNCT00668	350	150	0.5294	0.0704027	0.00576292	no			0
669	ZFLNCT00669	843	270	0.522	0.0414188	0.144883	no			0
670	ZFLNCT00670	737	672	0.8861	0.315722	0.999999	yes			1
671	ZFLNCT00671	902	222	1.1634	0.188339	0.0576188	no			0
672	ZFLNCT00672	1364	300	0.8727	-0.113449	0.055179	no			0
673	ZFLNCT00673	546	384	0.7812	0.207747	0.969631	yes			1
674	ZFLNCT00674	1548	171	0.7572	-0.201896	0.000347486	no			0
675	ZFLNCT00675	491	99	0.6848	-0.416704	1.32024e-05	no			0
676	ZFLNCT00676	286	69	1.0896	0.145039	0.000449014	no			0
677	ZFLNCT00677	301	84	1.0144	0.00524414	0.000242014	no			0
678	ZFLNCT00678	3731	150	0.6478	-0.317141	1.1427e-05	no			0
679	ZFLNCT00679	1346	309	0.716	-0.173743	0.0528629	no			0
680	ZFLNCT00680	1393	309	0.716	-0.173743	0.0509143	no			0
681	ZFLNCT00681	1489	309	0.716	-0.173743	0.0471436	no			0
682	ZFLNCT00682	1441	309	0.716	-0.173743	0.0489945	no			0
683	ZFLNCT00683	869	147	0.9527	0.0258895	0.0015647	no			0
684	ZFLNCT00684	836	651	1.1727	0.381791	0.999998	yes			1
685	ZFLNCT00685	947	207	0.9139	-0.212519	0.00152386	no			0
686	ZFLNCT00686	380	84	0.5277	-0.216037	5.51146e-05	no			0
687	ZFLNCT00687	1047	1029	1.0626	0.231636	1	yes			1
688	ZFLNCT00688	501	90	0.6436	-0.110867	0.000132681	no			0
689	ZFLNCT00689	3341	219	0.6063	-0.362381	0.000114196	no			0
690	ZFLNCT00690	4328	372	0.7597	0.0318039	0.169237	no			0
691	ZFLNCT00691	822	396	0.7982	0.343075	0.991502	yes			1
692	ZFLNCT00692	705	165	0.7755	-0.13949	0.00096157	no			0
693	ZFLNCT00693	922	117	0.6514	-0.520726	7.20694e-06	no			0
694	ZFLNCT00694	803	597	0.9602	0.325263	0.999987	yes			1
695	ZFLNCT00695	813	435	0.9218	0.28132	0.99568	yes			1
696	ZFLNCT00696	492	282	1.0493	0.286935	0.623199	yes			1
697	ZFLNCT00697	820	276	0.9579	0.022968	0.10753	no			0
698	ZFLNCT00698	837	225	1.071	0.210405	0.0857348	no			0
699	ZFLNCT00699	1035	219	1.0967	0.0202958	0.0125831	no			0
700	ZFLNCT00700	624	216	1.249	0.600359	0.653423	yes			1
701	ZFLNCT00701	562	165	1.0903	0.187359	0.0125969	no			0
702	ZFLNCT00702	497	267	0.7829	0.11111	0.224509	no			0
703	ZFLNCT00703	8626	243	0.6014	-0.196096	1.21405e-05	no			0
704	ZFLNCT00704	5316	354	0.7376	-0.0168438	0.0317441	no			0
705	ZFLNCT00705	1477	189	0.6517	-0.0196853	0.00345299	no			0
706	ZFLNCT00706	448	165	0.9629	-0.207053	0.000567405	no			0
707	ZFLNCT00707	905	201	1.0041	0.358004	0.127587	no			0
708	ZFLNCT00708	2231	150	0.7976	-0.116273	0.0001915	no			0
709	ZFLNCT00709	3707	471	0.7237	-0.0167857	0.867542	yes			1
710	ZFLNCT00710	430	156	0.6245	0.0799509	0.00653132	no			0
711	ZFLNCT00711	759	348	1.1095	0.432457	0.975039	yes			1
712	ZFLNCT00712	583	141	0.6911	-0.22026	0.000260794	no			0
713	ZFLNCT00713	478	108	1.061	0.35593	0.00853473	no			0
714	ZFLNCT00714	234	195	1.0337	0.144918	0.0328192	no			0
715	ZFLNCT00715	2204	231	0.7155	-0.618372	4.6433e-05	no			0
716	ZFLNCT00716	241	84	1.1186	-0.357489	1.08367e-05	no			0
717	ZFLNCT00717	765	360	1.2247	-0.0272804	0.519379	yes			1
718	ZFLNCT00718	1853	138	1.0174	-0.0433043	0.000265424	no			0
719	ZFLNCT00719	560	246	0.4602	-0.0653154	0.0397255	no			0
720	ZFLNCT00720	15218	570	0.7963	-0.107967	0.00479265	no			0
721	ZFLNCT00721	690	405	0.9014	0.099299	0.953484	yes			1
722	ZFLNCT00722	5362	1812	0.6274	-0.093651	1	yes			1
723	ZFLNCT00723	3267	234	0.6442	-0.301695	0.000323829	no			0
724	ZFLNCT00724	799	567	0.7748	0.150483	0.999866	yes			1
725	ZFLNCT00725	2337	270	0.8933	-0.153021	0.00655746	no			0
726	ZFLNCT00726	4676	255	0.7421	-0.528881	2.68515e-05	no			0
727	ZFLNCT00727	883	141	0.3863	-0.527328	2.0183e-05	no			0
728	ZFLNCT00728	1505	150	0.7608	-0.426385	2.67178e-05	no			0
729	ZFLNCT00729	1500	150	0.7608	-0.426385	2.68306e-05	no			0
730	ZFLNCT00730	1165	171	0.6886	-0.154594	0.000762061	no			0
731	ZFLNCT00731	542	171	0.633	0.077899	0.00955892	no			0
732	ZFLNCT00732	1072	171	0.6886	-0.154594	0.000824146	no			0
733	ZFLNCT00733	927	165	0.6038	0.10942	0.00758861	no			0
734	ZFLNCT00734	369	126	0.749	-0.103506	0.000478791	no			0
735	ZFLNCT00735	540	45	0.7945	-0.508447	8.60951e-07	no			0
736	ZFLNCT00736	920	147	0.5999	0.153005	0.0060565	no			0
737	ZFLNCT00737	8727	297	0.6764	-0.129573	0.000111648	no			0
738	ZFLNCT00738	462	153	1.0359	0.111703	0.00512908	no			0
739	ZFLNCT00739	923	168	0.9761	0.137118	0.00752032	no			0
740	ZFLNCT00740	796	453	0.822	0.128621	0.992337	yes			1
741	ZFLNCT00741	4522	393	0.4858	-0.386043	0.0131366	no			0
742	ZFLNCT00742	4111	273	0.5084	-0.341866	0.000476074	no			0
743	ZFLNCT00743	1330	273	0.5084	-0.341866	0.0049395	no			0
744	ZFLNCT00744	7387	393	0.4858	-0.386043	0.00118853	no			0
745	ZFLNCT00745	1198	273	0.5084	-0.341866	0.00551757	no			0
746	ZFLNCT00746	1563	393	0.4858	-0.386043	0.138813	no			0
747	ZFLNCT00747	1488	147	0.8853	-0.365844	3.63663e-05	no			0
748	ZFLNCT00748	872	267	0.5992	-0.357835	0.0047719	no			0
749	ZFLNCT00749	1252	174	0.7505	-0.371961	0.000118253	no			0
750	ZFLNCT00750	876	174	0.7505	-0.371961	0.000162339	no			0
751	ZFLNCT00751	297	99	0.5953	-0.830646	5.14554e-07	no			0
752	ZFLNCT00752	1507	240	0.5231	-0.510782	0.00033499	no			0
753	ZFLNCT00753	875	117	0.8523	-0.0101037	0.000461429	no			0
754	ZFLNCT00754	618	141	0.628	0.14757	0.00594372	no			0
755	ZFLNCT00755	5759	507	0.926	0.312753	0.981104	yes			1
756	ZFLNCT00756	858	177	0.8662	0.241562	0.0281327	no			0
757	ZFLNCT00757	415	96	0.4585	0.0966113	0.00119199	no			0
758	ZFLNCT00758	4247	234	0.4509	-0.45356	4.71606e-05	no			0
759	ZFLNCT00759	3595	234	0.4509	-0.45356	8.16999e-05	no			0
760	ZFLNCT00760	3923	3666	1.0769	0.437299	1	yes			1
761	ZFLNCT00761	644	162	0.5486	0.128306	0.0107192	no			0
762	ZFLNCT00762	1249	777	1.1878	0.318009	1	yes			1
763	ZFLNCT00763	721	348	0.8487	-0.139292	0.292602	no			0
764	ZFLNCT00764	960	672	0.9492	0.218306	0.999997	yes			1
765	ZFLNCT00765	1808	498	1.0931	0.320664	0.998982	yes			1
766	ZFLNCT00766	1011	999	1.1302	0.277329	1	yes			1
767	ZFLNCT00767	2647	264	0.7351	-0.448201	0.000399124	no			0
768	ZFLNCT00768	940	324	0.7766	-0.0888317	0.200976	no			0
769	ZFLNCT00769	837	159	0.8722	-0.256871	0.000238981	no			0
770	ZFLNCT00770	694	138	0.7607	0.0303808	0.00166482	no			0
771	ZFLNCT00771	629	138	0.7607	0.0303808	0.0017584	no			0
772	ZFLNCT00772	860	588	1.2321	0.294409	0.999968	yes			1
773	ZFLNCT00773	536	87	0.8113	-0.0144493	0.000224694	no			0
774	ZFLNCT00774	6564	198	0.689	-0.0788411	3.77618e-05	no			0
775	ZFLNCT00775	1173	303	0.5567	0.0912649	0.364124	no			0
776	ZFLNCT00776	1230	141	0.5192	0.020182	0.00134707	no			0
777	ZFLNCT00777	513	123	0.7035	-0.86736	6.36779e-07	no			0
778	ZFLNCT00778	3722	549	0.3838	-0.246282	0.946136	yes			1
779	ZFLNCT00779	1073	294	0.5994	0.121832	0.364175	no			0
780	ZFLNCT00780	420	198	0.5739	-0.0172229	0.012385	no			0
781	ZFLNCT00781	645	210	1.0406	0.152872	0.0404823	no			0
782	ZFLNCT00782	650	237	1.0826	0.218256	0.147922	no			0
783	ZFLNCT00783	17544	261	0.5031	-0.370145	3.05135e-09	no			0
784	ZFLNCT00784	4296	375	1.1974	0.415723	0.796956	yes			1
785	ZFLNCT00785	938	150	1.217	0.326669	0.0159068	no			0
786	ZFLNCT00786	3004	180	0.6221	-0.40837	2.73901e-05	no			0
787	ZFLNCT00787	457	63	0.8495	-0.411795	3.62749e-06	no			0
788	ZFLNCT00788	428	78	1.1301	-0.106664	6.2113e-05	no			0
789	ZFLNCT00789	851	714	1.0739	0.211145	0.999999	yes			1
790	ZFLNCT00790	869	114	0.9018	0.291741	0.00508522	no			0
791	ZFLNCT00791	1005	162	0.6606	0.0238833	0.00297543	no			0
792	ZFLNCT00792	456	450	1.2118	0.67167	0.999906	yes			1
793	ZFLNCT00793	764	570	0.7655	0.278622	0.99996	yes			1
794	ZFLNCT00794	433	210	0.63	0.252391	0.146177	no			0
795	ZFLNCT00795	440	225	0.6548	0.179498	0.129516	no			0
796	ZFLNCT00796	903	168	0.6781	-0.269953	0.000328082	no			0
797	ZFLNCT00797	2982	276	0.4145	-0.449464	0.000600382	no			0
798	ZFLNCT00798	398	147	1.0195	0.172265	0.00747255	no			0
799	ZFLNCT00799	282	246	0.726	0.198033	0.273468	no			0
800	ZFLNCT00800	983	195	0.9068	0.235775	0.0418857	no			0
801	ZFLNCT00801	435	138	0.9124	-0.0011137	0.00137893	no			0
802	ZFLNCT00802	782	354	1.0113	0.234225	0.906064	yes			1
803	ZFLNCT00803	2025	162	0.7345	-0.224031	0.000145648	no			0
804	ZFLNCT00804	555	414	0.9221	0.275262	0.992618	yes			1
805	ZFLNCT00805	547	87	1.1889	-0.0912702	8.19275e-05	no			0
806	ZFLNCT00806	2235	210	0.7652	-0.0503787	0.00256403	no			0
807	ZFLNCT00807	2381	210	0.7652	-0.0503787	0.00226783	no			0
808	ZFLNCT00808	973	126	0.8524	0.0217396	0.000751508	no			0
809	ZFLNCT00809	827	588	0.9678	0.324283	0.999981	yes			1
810	ZFLNCT00810	603	219	0.6039	0.010812	0.0260955	no			0
811	ZFLNCT00811	516	141	0.7424	-0.225966	0.000250709	no			0
812	ZFLNCT00812	264	177	0.6058	0.127528	0.0227323	no			0
813	ZFLNCT00813	583	171	0.9704	0.148808	0.0122318	no			0
814	ZFLNCT00814	397	318	0.4227	0.0326251	0.557311	yes			1
815	ZFLNCT00815	514	237	1.1902	0.724219	0.926312	yes			1
816	ZFLNCT00816	2694	165	0.6064	-0.105787	0.000279971	no			0
817	ZFLNCT00817	1630	522	0.614	0.0396099	0.997322	yes			1
818	ZFLNCT00818	528	156	0.7667	0.26102	0.0238395	no			0
819	ZFLNCT00819	548	156	0.7667	0.26102	0.0234504	no			0
820	ZFLNCT00820	889	234	1.1837	0.483836	0.523218	yes			1
821	ZFLNCT00821	593	126	1.0368	0.597833	0.101139	no			0
822	ZFLNCT00822	1545	198	0.7398	0.210451	0.0276247	no			0
823	ZFLNCT00823	1601	198	0.7398	0.210451	0.0263847	no			0
824	ZFLNCT00824	1763	201	0.5826	-0.293964	0.000429466	no			0
825	ZFLNCT00825	5098	192	0.6031	-0.280182	2.1055e-05	no			0
826	ZFLNCT00826	5389	192	0.6031	-0.280182	1.64755e-05	no			0
827	ZFLNCT00827	3243	240	1.1011	0.16731	0.0136168	no			0
828	ZFLNCT00828	542	198	0.8682	0.48619	0.375351	no			0
829	ZFLNCT00829	933	282	1.089	0.365306	0.68039	yes			1
830	ZFLNCT00831	2496	228	0.6867	-0.423951	0.000173801	no			0
831	ZFLNCT00830	240	120	0.7779	-0.121926	0.00036372	no			0
832	ZFLNCT00832	1136	219	0.8027	0.0952151	0.0281403	no			0
833	ZFLNCT00833	972	150	0.8149	0.0672959	0.0025555	no			0
834	ZFLNCT00834	699	150	0.8149	0.0672959	0.00321453	no			0
835	ZFLNCT00835	704	219	0.8027	0.0952151	0.0400058	no			0
836	ZFLNCT00836	2282	180	0.8366	-0.41396	3.93192e-05	no			0
837	ZFLNCT00837	682	150	0.4892	0.0943514	0.00553624	no			0
838	ZFLNCT00838	1095	573	0.7013	0.142254	0.999859	yes			1
839	ZFLNCT00840	7972	219	0.7923	0.0166494	4.74085e-05	no			0
840	ZFLNCT00839	1181	165	0.6624	-0.0855759	0.00112705	no			0
841	ZFLNCT00841	11100	297	0.5217	-0.0866542	2.50667e-05	no			0
842	ZFLNCT00842	820	204	0.9954	0.00187514	0.00861083	no			0
843	ZFLNCT00843	578	207	0.8597	-0.0855873	0.00635099	no			0
844	ZFLNCT00844	1555	177	0.332	-0.691098	1.0136e-05	no			0
845	ZFLNCT00845	879	678	1.216	-0.0413555	0.999974	yes			1
846	ZFLNCT00846	633	99	0.938	-0.337262	1.80827e-05	no			0
847	ZFLNCT00847	523	153	1.2412	-0.285722	0.000141542	no			0
848	ZFLNCT00848	250	45	0.9815	-0.271138	6.83651e-06	no			0
849	ZFLNCT00849	402	171	1.216	-0.166536	0.000801931	no			0
850	ZFLNCT00850	341	171	1.216	-0.166536	0.000844203	no			0
851	ZFLNCT00851	774	159	0.7691	-0.420272	6.99203e-05	no			0
852	ZFLNCT00852	1445	162	0.8435	-0.521035	1.7519e-05	no			0
853	ZFLNCT00853	651	333	0.943	0.134786	0.710286	yes			1
854	ZFLNCT00854	910	240	0.6735	0.373974	0.456417	yes			1
855	ZFLNCT00855	1115	219	0.9548	0.110325	0.0282353	no			0
856	ZFLNCT00856	552	141	0.9815	-0.113678	0.000501771	no			0
857	ZFLNCT00857	501	258	0.924	0.0256654	0.0833805	no			0
858	ZFLNCT00858	908	285	1.0465	0.401045	0.771783	yes			1
859	ZFLNCT00859	697	240	0.9223	-0.0043105	0.0317377	no			0
860	ZFLNCT00860	218	96	1.1782	-0.0883321	0.000151401	no			0
861	ZFLNCT00861	718	342	1.2932	0.131358	0.687246	yes			1
862	ZFLNCT00862	3524	186	0.3944	-0.217712	0.000133434	no			0
863	ZFLNCT00863	867	756	1.1143	0.324013	1	yes			1
864	ZFLNCT00864	857	354	1.175	0.449622	0.979523	yes			1
865	ZFLNCT00865	255	129	0.8391	0.0740085	0.00239132	no			0
866	ZFLNCT00866	807	282	1.2499	0.440784	0.793893	yes			1
867	ZFLNCT00867	845	195	0.6834	-0.0697632	0.00457336	no			0
868	ZFLNCT00868	3303	186	0.8619	-0.213592	0.000107677	no			0
869	ZFLNCT00869	637	459	0.9107	0.0968039	0.992217	yes			1
870	ZFLNCT00870	688	105	0.6492	-0.300877	3.75607e-05	no			0
871	ZFLNCT00871	826	549	1.1998	0.504794	0.999981	yes			1
872	ZFLNCT00872	884	237	0.8649	-1.05352	3.82754e-06	no			0
873	ZFLNCT00873	531	180	1.0606	0.325394	0.0666135	no			0
874	ZFLNCT00874	273	189	0.8493	-0.0365393	0.00685068	no			0
875	ZFLNCT00875	1946	300	0.8082	-0.208104	0.0168021	no			0
876	ZFLNCT00876	4476	324	1.2245	0.140436	0.0550041	no			0
877	ZFLNCT00877	467	330	0.8094	0.084393	0.657129	yes			1
878	ZFLNCT00878	593	384	0.8787	0.106221	0.922488	yes			1
879	ZFLNCT00879	669	102	1.0137	-0.0257298	0.000250248	no			0
880	ZFLNCT00880	817	765	0.8653	0.0695397	1	yes			1
881	ZFLNCT00881	592	150	0.4707	-0.477148	4.92475e-05	no			0
882	ZFLNCT00882	212	45	0.9379	0.748766	0.0385189	no			0
883	ZFLNCT00883	894	177	0.6489	-0.249944	0.000543891	no			0
884	ZFLNCT00884	414	177	1.2436	0.0208344	0.00457956	no			0
885	ZFLNCT00885	350	84	0.819	-0.340602	1.50687e-05	no			0
886	ZFLNCT00886	3518	147	0.8093	-0.24729	1.91739e-05	no			0
887	ZFLNCT00887	1722	144	0.7893	-0.333957	3.86335e-05	no			0
888	ZFLNCT00888	1167	147	0.9359	0.107862	0.00246635	no			0
889	ZFLNCT00889	1832	165	0.9412	-0.606061	6.23134e-06	no			0
890	ZFLNCT00890	1310	129	0.5042	-0.567197	6.02543e-06	no			0
891	ZFLNCT00891	2248	168	0.858	-0.0637038	0.000508602	no			0
892	ZFLNCT00892	5001	225	0.846	0.177802	0.00262034	no			0
893	ZFLNCT00893	386	186	1.0566	0.212177	0.0367	no			0
894	ZFLNCT00894	2138	162	0.5975	-0.167177	0.000243003	no			0
895	ZFLNCT00895	2232	162	0.5975	-0.167177	0.000224498	no			0
896	ZFLNCT00896	2668	243	1.045	-0.267414	0.00066691	no			0
897	ZFLNCT00897	1700	132	0.9761	-0.0722034	0.000201065	no			0
898	ZFLNCT00898	649	216	0.7881	-0.00697502	0.0166155	no			0
899	ZFLNCT00899	2328	246	1.1752	0.186546	0.0385349	no			0
900	ZFLNCT00900	2112	246	1.1752	0.186546	0.0458764	no			0
901	ZFLNCT00901	1369	231	0.9849	0.133256	0.0397571	no			0
902	ZFLNCT00902	222	0	0	0	3.79669e-05	no			0
903	ZFLNCT00903	819	111	0.8703	-0.117631	0.000157057	no			0
904	ZFLNCT00904	271	0	0	0	3.64309e-05	no			0
905	ZFLNCT00905	281	0	0	0	3.61251e-05	no			0
906	ZFLNCT00906	708	204	1.0162	-0.345378	0.000500067	no			0
907	ZFLNCT00907	836	294	0.8104	0.356603	0.806321	yes			1
908	ZFLNCT00908	690	264	1.1632	0.130076	0.154824	no			0
909	ZFLNCT00909	4521	282	0.5017	-0.267369	0.000859546	no			0
910	ZFLNCT00910	503	258	0.8645	0.112796	0.166789	no			0
911	ZFLNCT00911	416	192	0.7703	0.401543	0.226642	no			0
912	ZFLNCT00912	649	261	1.2584	0.490147	0.765888	yes			1
913	ZFLNCT00913	5881	312	0.5915	-0.0273491	0.0051869	no			0
914	ZFLNCT00914	6066	243	0.4774	-0.518351	7.77865e-06	no			0
915	ZFLNCT00915	5980	243	0.4774	-0.518351	8.36341e-06	no			0
916	ZFLNCT00916	5894	243	0.4774	-0.518351	8.99212e-06	no			0
917	ZFLNCT00917	5851	243	0.4774	-0.518351	9.32399e-06	no			0
918	ZFLNCT00918	6067	243	0.4774	-0.518351	7.7721e-06	no			0
919	ZFLNCT00919	5923	312	0.5915	-0.0273491	0.00500741	no			0
920	ZFLNCT00920	5807	243	0.4774	-0.518351	9.67626e-06	no			0
921	ZFLNCT00921	5936	243	0.4774	-0.518351	8.67938e-06	no			0
922	ZFLNCT00922	5936	243	0.4774	-0.518351	8.67938e-06	no			0
923	ZFLNCT00923	6023	243	0.4774	-0.518351	8.06573e-06	no			0
924	ZFLNCT00924	6022	243	0.4774	-0.518351	8.07253e-06	no			0
925	ZFLNCT00925	6065	243	0.4774	-0.518351	7.78521e-06	no			0
926	ZFLNCT00926	6022	243	0.4774	-0.518351	8.07253e-06	no			0
927	ZFLNCT00927	6065	243	0.4774	-0.518351	7.78521e-06	no			0
928	ZFLNCT00928	5721	243	0.4774	-0.518351	1.04037e-05	no			0
929	ZFLNCT00929	5963	312	0.5915	-0.0273491	0.00484221	no			0
930	ZFLNCT00930	5673	297	0.6313	-0.0341931	0.00340378	no			0
931	ZFLNCT00931	6192	243	0.4774	-0.518351	6.99494e-06	no			0
932	ZFLNCT00932	5844	324	0.5705	-0.0628902	0.00604393	no			0
933	ZFLNCT00933	5888	243	0.4774	-0.518351	9.03771e-06	no			0
934	ZFLNCT00934	5843	243	0.4774	-0.518351	9.38707e-06	no			0
935	ZFLNCT00935	5929	243	0.4774	-0.518351	8.73074e-06	no			0
936	ZFLNCT00936	6146	243	0.4774	-0.518351	7.27146e-06	no			0
937	ZFLNCT00937	6146	243	0.4774	-0.518351	7.27146e-06	no			0
938	ZFLNCT00938	5885	243	0.4774	-0.518351	9.06059e-06	no			0
939	ZFLNCT00939	5885	243	0.4774	-0.518351	9.06059e-06	no			0
940	ZFLNCT00940	5755	333	0.5705	-0.0420203	0.0104623	no			0
941	ZFLNCT00941	5749	243	0.4774	-0.518351	1.0161e-05	no			0
942	ZFLNCT00942	5838	243	0.4774	-0.518351	9.42671e-06	no			0
943	ZFLNCT00943	5837	243	0.4774	-0.518351	9.43466e-06	no			0
944	ZFLNCT00944	5879	243	0.4774	-0.518351	9.10653e-06	no			0
945	ZFLNCT00945	5748	243	0.4774	-0.518351	1.01696e-05	no			0
946	ZFLNCT00946	4858	243	0.4774	-0.518351	2.15314e-05	no			0
947	ZFLNCT00947	244	84	0.9834	-0.0675568	0.000141446	no			0
948	ZFLNCT00948	539	144	0.9079	0.0335671	0.00207738	no			0
949	ZFLNCT00949	529	99	0.6439	-0.0320129	0.00034075	no			0
950	ZFLNCT00950	477	174	0.8559	-0.00857761	0.00439758	no			0
951	ZFLNCT00951	305	102	0.6745	-0.471349	1.08755e-05	no			0
952	ZFLNCT00952	224	132	1.1787	-0.0451559	0.00072527	no			0
953	ZFLNCT00953	552	123	0.8437	0.0534739	0.00127599	no			0
954	ZFLNCT00954	441	90	0.5551	-0.266742	4.06987e-05	no			0
955	ZFLNCT00955	582	183	0.5483	-0.518475	9.87049e-05	no			0
956	ZFLNCT00956	501	261	0.4126	-0.382091	0.00516987	no			0
957	ZFLNCT00957	524	183	0.5483	-0.518475	0.000103649	no			0
958	ZFLNCT00958	447	162	0.7119	-0.440921	9.02655e-05	no			0
959	ZFLNCT00959	653	147	0.9612	-0.192544	0.000295387	no			0
960	ZFLNCT00960	582	183	0.5483	-0.518475	9.87049e-05	no			0
961	ZFLNCT00961	458	183	0.5483	-0.518475	0.000109578	no			0
962	ZFLNCT00962	1704	291	0.5055	-0.441031	0.00287079	no			0
963	ZFLNCT00963	582	183	0.5483	-0.518475	9.87049e-05	no			0
964	ZFLNCT00964	498	183	0.5483	-0.518475	0.000105946	no			0
965	ZFLNCT00965	588	183	0.5483	-0.518475	9.82071e-05	no			0
966	ZFLNCT00966	1237	234	1.152	0.362888	0.233066	no			0
967	ZFLNCT00967	255	69	0.7801	0.297998	0.00223052	no			0
968	ZFLNCT00968	499	57	0.6862	-0.764652	1.69887e-07	no			0
969	ZFLNCT00969	536	156	0.4417	-0.415054	0.000109532	no			0
970	ZFLNCT00970	307	18	0.9057	-1.01816	5.18013e-09	no			0
971	ZFLNCT00971	362	78	1.0472	-0.257997	1.97924e-05	no			0
972	ZFLNCT00972	1122	156	0.9755	0.0594475	0.00222056	no			0
973	ZFLNCT00973	3838	255	0.6582	-0.230526	0.00072837	no			0
974	ZFLNCT00974	745	492	1.0417	0.371443	0.999684	yes			1
975	ZFLNCT00975	709	159	0.5417	-0.355077	0.000158196	no			0
976	ZFLNCT00976	584	207	1.0839	-0.0567224	0.00654033	no			0
977	ZFLNCT00977	260	132	0.9134	0.0838932	0.00267039	no			0
978	ZFLNCT00978	576	273	1.2267	0.0254218	0.0961291	no			0
979	ZFLNCT00979	383	75	0.8673	-0.406789	5.9262e-06	no			0
980	ZFLNCT00980	347	75	0.9635	-0.226879	2.5475e-05	no			0
981	ZFLNCT00981	533	111	0.7187	-0.644294	2.70866e-06	no			0
982	ZFLNCT00982	1463	969	1.1332	-0.361634	1	yes			1
983	ZFLNCT00983	587	108	0.8243	-0.366144	2.21566e-05	no			0
984	ZFLNCT00984	318	84	0.8315	-0.775122	3.91658e-07	no			0
985	ZFLNCT00985	260	57	0.6039	-0.16409	3.55665e-05	no			0
986	ZFLNCT00986	2014	615	1.024	-0.372194	0.992329	yes			1
987	ZFLNCT00987	1888	300	1.024	-0.368415	0.00378192	no			0
988	ZFLNCT00988	723	81	0.5699	-0.526196	2.6223e-06	no			0
989	ZFLNCT00989	723	81	0.5699	-0.526196	2.6223e-06	no			0
990	ZFLNCT00990	611	216	1.1125	0.0565657	0.0215656	no			0
991	ZFLNCT00991	4621	279	0.7192	-0.0126174	0.00498197	no			0
992	ZFLNCT00992	14066	606	0.9286	0.070991	0.14553	no			0
993	ZFLNCT00993	746	81	0.5699	-0.526196	2.57195e-06	no			0
994	ZFLNCT00994	526	147	0.6445	-0.409215	7.10147e-05	no			0
995	ZFLNCT00995	1900	273	0.5176	-0.121002	0.0192377	no			0
996	ZFLNCT00996	523	93	0.7136	-0.646562	1.47146e-06	no			0
997	ZFLNCT00997	719	102	0.9354	-0.335837	1.88708e-05	no			0
998	ZFLNCT00998	695	102	0.9354	-0.335837	1.92564e-05	no			0
999	ZFLNCT00999	3429	288	0.726	0.157524	0.0716724	no			0
1000	ZFLNCT01000	699	159	1.1527	0.02478	0.00221993	no			0
1001	ZFLNCT01001	1019	270	0.9831	0.170856	0.220741	no			0
1002	ZFLNCT01002	1839	171	0.875	-0.605944	8.06691e-06	no			0
1003	ZFLNCT01003	1945	171	0.875	-0.605944	7.37747e-06	no			0
1004	ZFLNCT01004	1591	135	0.7452	-0.542251	5.73442e-06	no			0
1005	ZFLNCT01005	764	432	0.6473	0.440934	0.999073	yes			1
1006	ZFLNCT01006	3112	450	0.6862	-0.0871391	0.753506	yes			1
1007	ZFLNCT01007	2812	123	0.9479	0.313938	0.00155065	no			0
1008	ZFLNCT01008	2603	123	0.9479	0.313938	0.00184879	no			0
1009	ZFLNCT01009	1320	123	0.9479	0.313938	0.00543191	no			0
1010	ZFLNCT01010	1636	303	1.0584	0.449866	0.833385	yes			1
1011	ZFLNCT01011	1811	273	1.2233	0.277877	0.24064	no			0
1012	ZFLNCT01012	299	87	0.8711	0.0952091	0.000654166	no			0
1013	ZFLNCT01013	470	174	0.8148	-0.377775	0.000204974	no			0
1014	ZFLNCT01014	292	111	1.0691	0.0169084	0.000632703	no			0
1015	ZFLNCT01015	2795	252	0.9785	0.201713	0.0431939	no			0
1016	ZFLNCT01016	1064	99	1.1339	-0.0155657	0.000158013	no			0
1017	ZFLNCT01017	392	174	0.9885	0.186445	0.021267	no			0
1018	ZFLNCT01018	1505	162	1.0297	-0.0304792	0.00087692	no			0
1019	ZFLNCT01019	396	78	0.9994	0.00125057	0.000179085	no			0
1020	ZFLNCT01020	898	180	0.7827	0.0824681	0.0086671	no			0
1021	ZFLNCT01021	595	132	1.0803	0.00754152	0.000906744	no			0
1022	ZFLNCT01022	766	81	0.8269	0.0740523	0.000314628	no			0
1023	ZFLNCT01023	283	99	0.6628	-0.360628	2.57699e-05	no			0
1024	ZFLNCT01024	1547	180	0.8084	-0.195925	0.00047165	no			0
1025	ZFLNCT01025	430	105	0.904	-0.119199	0.000170448	no			0
1026	ZFLNCT01026	411	183	0.9757	-0.324569	0.000392867	no			0
1027	ZFLNCT01027	262	213	0.7059	-0.0863941	0.0115603	no			0
1028	ZFLNCT01028	1940	252	0.4251	-0.00715572	0.0259922	no			0
1029	ZFLNCT01029	4576	246	0.6759	-0.214402	0.000325901	no			0
1030	ZFLNCT01030	2521	141	0.7813	-0.916445	1.31859e-07	no			0
1031	ZFLNCT01031	3738	201	0.7909	-0.281919	7.41329e-05	no			0
1032	ZFLNCT01032	2221	141	0.7813	-0.916445	1.69794e-07	no			0
1033	ZFLNCT01033	544	219	0.9116	-0.357768	0.000942929	no			0
1034	ZFLNCT01034	540	120	0.4278	-0.127787	0.000372497	no			0
1035	ZFLNCT01035	432	36	0.4324	-0.188931	1.44649e-05	no			0
1036	ZFLNCT01036	209	63	0.8809	-0.548293	1.37287e-06	no			0
1037	ZFLNCT01037	521	123	0.7887	0.0409728	0.00124069	no			0
1038	ZFLNCT01038	665	186	0.8992	-0.116672	0.00217172	no			0
1039	ZFLNCT01039	456	195	0.9433	0.126679	0.0255778	no			0
1040	ZFLNCT01040	1332	231	0.4978	-0.00929838	0.0198026	no			0
1041	ZFLNCT01041	3264	2010	1.1562	0.328662	1	yes			1
1042	ZFLNCT01042	453	156	0.8576	-0.286508	0.000235787	no			0
1043	ZFLNCT01043	387	87	0.7698	-0.453331	6.53436e-06	no			0
1044	ZFLNCT01044	216	69	1.0631	-0.0397473	0.000102755	no			0
1045	ZFLNCT01045	1001	129	0.7615	-0.258529	8.31274e-05	no			0
1046	ZFLNCT01046	936	225	1.1231	-0.0255077	0.0111088	no			0
1047	ZFLNCT01047	2123	234	0.7671	-0.138712	0.00298717	no			0
1048	ZFLNCT01048	927	246	1.0106	0.037076	0.0413449	no			0
1049	ZFLNCT01049	4095	228	0.5575	-0.0175861	0.00156716	no			0
1050	ZFLNCT01050	1383	150	0.9021	-0.331459	5.78136e-05	no			0
1051	ZFLNCT01051	359	210	0.8203	0.075029	0.0330564	no			0
1052	ZFLNCT01052	264	75	1.138	0.441014	0.00645466	no			0
1053	ZFLNCT01053	252	75	1.138	0.441014	0.00651985	no			0
1054	ZFLNCT01054	483	168	0.7313	0.121639	0.0119587	no			0
1055	ZFLNCT01055	483	168	0.7313	0.121639	0.0119587	no			0
1056	ZFLNCT01056	871	273	0.6243	-0.464029	0.00233563	no			0
1057	ZFLNCT01057	871	135	0.7337	-0.350706	5.3503e-05	no			0
1058	ZFLNCT01058	915	135	0.7337	-0.350706	5.15553e-05	no			0
1059	ZFLNCT01059	967	135	0.7337	-0.350706	4.93447e-05	no			0
1060	ZFLNCT01060	759	159	1.0284	-0.407003	6.22012e-05	no			0
1061	ZFLNCT01061	1140	372	1.1212	-0.275584	0.137788	no			0
1062	ZFLNCT01062	1650	270	1.0624	0.314741	0.342239	no			0
1063	ZFLNCT01063	326	159	0.859	-0.0518582	0.00209408	no			0
1064	ZFLNCT01064	1056	384	0.8687	0.337634	0.982839	yes			1
1065	ZFLNCT01065	712	405	1.0528	0.20016	0.976143	yes			1
1066	ZFLNCT01066	1235	540	1.2621	0.5439	0.999973	yes			1
1067	ZFLNCT01067	1706	144	0.6144	-0.0333042	0.000581789	no			0
1068	ZFLNCT01068	867	258	0.5465	-0.105731	0.0303995	no			0
1069	ZFLNCT01069	686	252	0.8111	0.0810062	0.101322	no			0
1070	ZFLNCT01070	884	726	0.8151	0.266439	1	yes			1
1071	ZFLNCT01071	558	75	1.0025	0.179467	0.000633077	no			0
1072	ZFLNCT01072	520	75	1.0025	0.179467	0.000653668	no			0
1073	ZFLNCT01073	373	75	1.0025	0.179467	0.000739822	no			0
1074	ZFLNCT01074	770	456	1.0916	0.500784	0.99962	yes			1
1075	ZFLNCT01075	518	237	1.0682	0.453335	0.588228	yes			1
1076	ZFLNCT01076	417	162	0.5203	-0.670982	1.58942e-05	no			0
1077	ZFLNCT01077	3344	687	0.8783	-0.596111	0.987937	yes			1
1078	ZFLNCT01078	434	171	1.3102	0.0846656	0.00592024	no			0
1079	ZFLNCT01079	488	300	0.8669	0.475365	0.946352	yes			1
1080	ZFLNCT01080	652	378	1.026	0.628949	0.998495	yes			1
1081	ZFLNCT01081	792	198	0.6816	0.06095	0.0157777	no			0
1082	ZFLNCT01082	215	0	0	0	3.81915e-05	no			0
1083	ZFLNCT09357	602	285	0.971	0.482897	0.903532	yes			1
1084	ZFLNCT09358	2211	180	0.7075	-0.344773	8.43853e-05	no			0
1085	ZFLNCT09359	1480	360	0.8042	0.204955	0.861242	yes			1
1086	ZFLNCT09360	640	282	0.9101	0.220524	0.486976	yes			1
1087	ZFLNCT09361	525	348	0.5658	-0.23725	0.217491	no			0
1088	ZFLNCT09362	337	138	0.845	0.159801	0.0061673	no			0
1089	ZFLNCT09363	3763	372	0.7801	-0.167592	0.0564749	no			0
1090	ZFLNCT09364	3150	414	0.7245	-0.110202	0.412571	yes			1
1091	ZFLNCT09365	424	150	1.2726	0.539538	0.124779	no			0
1092	ZFLNCT09366	574	441	1.0961	0.338636	0.997901	yes			1
1093	ZFLNCT09367	613	45	0.9556	-0.0169371	4.40221e-05	no			0
1094	ZFLNCT09368	503	498	0.6452	-0.0846617	0.993219	yes			1
1095	ZFLNCT09369	505	372	0.6102	-0.238069	0.376109	no			0
1096	ZFLNCT09370	882	468	0.6766	-0.0707441	0.976987	yes			1
1097	ZFLNCT09371	304	138	0.8496	-0.223158	0.000251157	no			0
1098	ZFLNCT09372	1673	348	1.2142	0.609061	0.98644	yes			1
1099	ZFLNCT09373	793	120	0.6663	-0.308139	5.26569e-05	no			0
1100	ZFLNCT09374	1025	357	0.4752	-0.351646	0.0927754	no			0
1101	ZFLNCT09375	416	84	0.6844	-0.933271	1.08938e-07	no			0
1102	ZFLNCT09376	2936	336	0.6979	0.249305	0.566098	yes			1
1103	ZFLNCT09378	3124	336	0.6979	0.249305	0.526848	yes			1
1104	ZFLNCT09380	3183	336	0.6979	0.249305	0.514438	yes			1
1105	ZFLNCT09383	4451	336	0.6979	0.249305	0.266795	no			0
1106	ZFLNCT09382	4450	336	0.6979	0.249305	0.26696	no			0
1107	ZFLNCT09379	4686	336	0.6979	0.249305	0.229876	no			0
1108	ZFLNCT09381	4826	336	0.6979	0.249305	0.209655	no			0
1109	ZFLNCT09377	4826	336	0.6979	0.249305	0.209655	no			0
1110	ZFLNCT09384	1660	300	0.6494	-0.0443172	0.091229	no			0
1111	ZFLNCT09385	2879	321	0.5231	-0.00297393	0.103886	no			0
1112	ZFLNCT09386	727	105	0.7529	-0.0606134	0.00025038	no			0
1113	ZFLNCT09387	731	102	1.0769	-0.173676	6.42977e-05	no			0
1114	ZFLNCT09388	728	102	1.0769	-0.173676	6.44605e-05	no			0
1115	ZFLNCT09389	522	132	0.6005	-0.00959284	0.00130431	no			0
1116	ZFLNCT09390	1768	180	0.6852	-0.554729	2.12966e-05	no			0
1117	ZFLNCT09391	356	81	0.4461	-0.678493	1.10963e-06	no			0
1118	ZFLNCT09392	1059	225	0.7728	0.115116	0.0439412	no			0
1119	ZFLNCT09393	1150	225	0.7427	-0.0160938	0.0142671	no			0
1120	ZFLNCT09394	1098	228	0.6134	-0.0473327	0.0142879	no			0
1121	ZFLNCT09395	1126	228	0.6134	-0.0473327	0.0139594	no			0
1122	ZFLNCT09396	1122	288	0.5211	0.162776	0.405721	yes			1
1123	ZFLNCT09397	2574	198	1.0444	0.0319476	0.00198964	no			0
1124	ZFLNCT09398	810	315	0.95	-0.105166	0.1333	no			0
1125	ZFLNCT09399	840	300	0.9837	0.112784	0.355759	no			0
1126	ZFLNCT09400	947	153	1.1486	-0.18948	0.00024304	no			0
1127	ZFLNCT09401	1644	285	0.6689	-0.00102362	0.0800443	no			0
1128	ZFLNCT09402	1535	285	0.6689	-0.00102362	0.0870756	no			0
1129	ZFLNCT09403	1122	111	0.8189	-0.695207	9.77475e-07	no			0
1130	ZFLNCT09404	1062	297	0.72	0.503689	0.934713	yes			1
1131	ZFLNCT09405	258	27	0.4973	0.0593773	9.46592e-05	no			0
1132	ZFLNCT09406	4405	465	1.1615	-0.297948	0.155793	no			0
1133	ZFLNCT09407	5831	285	0.6689	-0.00102362	0.00254598	no			0
1134	ZFLNCT09408	4422	405	1.1766	-0.302549	0.0225053	no			0
1135	ZFLNCT09409	974	285	0.6689	-0.00102362	0.132728	no			0
1136	ZFLNCT09410	771	150	0.6009	0.0201217	0.00248223	no			0
1137	ZFLNCT09411	618	111	0.7612	0.171666	0.00235849	no			0
1138	ZFLNCT09412	821	438	0.8351	0.125639	0.986635	yes			1
1139	ZFLNCT09413	2257	192	0.8112	-0.565082	1.71935e-05	no			0
1140	ZFLNCT09414	709	141	0.858	0.180806	0.00588139	no			0
1141	ZFLNCT09415	674	246	0.8084	-0.133283	0.0150825	no			0
1142	ZFLNCT09416	901	357	0.7582	0.311416	0.959059	yes			1
1143	ZFLNCT09417	567	264	1.2465	0.515387	0.82907	yes			1
1144	ZFLNCT09418	1606	471	0.9538	0.0447392	0.981198	yes			1
1145	ZFLNCT09419	1326	150	0.6107	-0.433441	3.36664e-05	no			0
1146	ZFLNCT09420	296	135	1.1561	0.28073	0.0119123	no			0
1147	ZFLNCT09421	660	402	1.1839	0.464321	0.996861	yes			1
1148	ZFLNCT09422	745	123	0.798	-0.185228	0.000151256	no			0
1149	ZFLNCT09423	2353	219	0.3999	-0.280324	0.000635604	no			0
1150	ZFLNCT09424	2832	219	0.3999	-0.280324	0.000424567	no			0
1151	ZFLNCT09425	4841	585	0.3653	-0.376382	0.886059	yes			1
1152	ZFLNCT09426	799	585	1.1407	0.500429	0.999995	yes			1
1153	ZFLNCT09427	576	258	1.1896	0.521794	0.814134	yes			1
1154	ZFLNCT09428	700	369	1.1022	0.353549	0.977269	yes			1
1155	ZFLNCT09429	365	291	0.9958	0.481809	0.931246	yes			1
1156	ZFLNCT09430	819	171	0.6699	-0.569725	3.13126e-05	no			0
1157	ZFLNCT09431	2760	219	1.0843	-0.28544	0.000228427	no			0
1158	ZFLNCT09432	304	93	0.7212	-0.277361	3.95695e-05	no			0
1159	ZFLNCT09433	1912	312	0.8161	0.0801791	0.229099	no			0
1160	ZFLNCT09434	3202	360	0.6745	0.0099088	0.240458	no			0
1161	ZFLNCT09435	412	351	0.6423	-0.15328	0.389991	yes			1
1162	ZFLNCT09436	789	123	0.7299	-0.0592622	0.000449258	no			0
1163	ZFLNCT09437	305	138	0.7627	-0.359939	8.58468e-05	no			0
1164	ZFLNCT09438	1027	141	1.2081	0.0563784	0.00114201	no			0
1165	ZFLNCT09439	1929	189	0.9154	0.338967	0.0367451	no			0
1166	ZFLNCT09440	5739	222	0.6891	-0.171563	7.74809e-05	no			0
1167	ZFLNCT09441	6303	222	0.6891	-0.171563	4.81684e-05	no			0
1168	ZFLNCT09442	1379	213	0.3671	-0.507275	0.00017959	no			0
1169	ZFLNCT09443	454	42	0.611	-0.52612	8.55491e-07	no			0
1170	ZFLNCT09444	378	123	0.9563	0.0645537	0.00146047	no			0
1171	ZFLNCT09445	525	174	0.5989	-0.47383	0.000106431	no			0
1172	ZFLNCT09446	861	306	1.1316	0.172374	0.488697	yes			1
1173	ZFLNCT09447	978	492	0.8279	0.416867	0.999785	yes			1
1174	ZFLNCT09448	1175	798	0.8074	0.488525	1	yes			1
1175	ZFLNCT09449	883	132	0.9245	0.183081	0.00360581	no			0
1176	ZFLNCT09450	763	705	1.1414	0.250036	0.999999	yes			1
1177	ZFLNCT09451	791	138	1.0194	-0.148447	0.000267104	no			0
1178	ZFLNCT09452	444	210	0.6916	-0.227294	0.00279292	no			0
1179	ZFLNCT09453	1970	195	0.6084	-0.455957	7.34429e-05	no			0
1180	ZFLNCT09454	1478	819	0.8069	0.0811434	1	yes			1
1181	ZFLNCT09455	1437	186	1.25	0.0415012	0.00309988	no			0
1182	ZFLNCT09456	1373	159	1.16	-0.138156	0.000316664	no			0
1183	ZFLNCT09457	271	81	0.9311	-0.0980857	0.000101463	no			0
1184	ZFLNCT09458	756	477	0.8025	0.22779	0.998583	yes			1
1185	ZFLNCT09459	535	156	1.1309	0.164066	0.00757494	no			0
1186	ZFLNCT09460	886	678	1.0783	0.395906	0.999999	yes			1
1187	ZFLNCT09461	870	174	0.5915	0.0199097	0.00513301	no			0
1188	ZFLNCT09462	511	144	1.132	-0.250776	0.00015713	no			0
1189	ZFLNCT09463	575	507	0.6177	0.126238	0.999118	yes			1
1190	ZFLNCT09464	829	519	1.0169	0.357065	0.999849	yes			1
1191	ZFLNCT09465	791	348	0.6531	0.179095	0.872823	yes			1
1192	ZFLNCT09466	1377	171	1.0352	0.120656	0.00468611	no			0
1193	ZFLNCT09467	520	120	0.7117	0.0584204	0.00139732	no			0
1194	ZFLNCT09468	379	123	0.7578	-0.170775	0.000241465	no			0
1195	ZFLNCT09469	912	555	1.0541	0.479183	0.999982	yes			1
1196	ZFLNCT09470	379	123	0.7578	-0.170775	0.000241465	no			0
1197	ZFLNCT09471	1014	129	0.7843	0.207964	0.00410182	no			0
1198	ZFLNCT09472	1033	144	0.8463	0.194531	0.00562017	no			0
1199	ZFLNCT09473	379	123	0.7773	-0.163315	0.000252516	no			0
1200	ZFLNCT09474	1019	1002	0.6805	0.414483	1	yes			1
1201	ZFLNCT09475	935	60	0.814	0.169525	0.000305322	no			0
1202	ZFLNCT09476	898	147	0.6599	-0.364553	7.45702e-05	no			0
1203	ZFLNCT09477	429	216	0.9161	0.193519	0.0892162	no			0
1204	ZFLNCT09478	327	123	0.841	0.0607505	0.0016436	no			0
1205	ZFLNCT09479	625	573	0.7494	0.291923	0.999972	yes			1
1206	ZFLNCT09480	533	51	0.8052	-0.321569	5.07339e-06	no			0
1207	ZFLNCT09481	1481	567	0.8615	0.217203	0.999853	yes			1
1208	ZFLNCT09482	815	129	1.1178	0.0354063	0.000832071	no			0
1209	ZFLNCT09483	987	333	1.2592	0.206576	0.715978	yes			1
1210	ZFLNCT09484	862	384	1.0932	0.217904	0.95222	yes			1
1211	ZFLNCT09485	534	66	0.4954	-0.33866	9.69043e-06	no			0
1212	ZFLNCT09486	410	129	0.6041	0.128338	0.00412342	no			0
1213	ZFLNCT09487	31280	261	0.3686	-0.40382	2.22045e-16	no			0
1214	ZFLNCT09488	795	171	0.5695	0.327898	0.0638091	no			0
1215	ZFLNCT09489	564	513	1.0964	0.477614	0.999942	yes			1
1216	ZFLNCT09490	950	477	0.6899	0.303919	0.999209	yes			1
1217	ZFLNCT09491	1251	744	0.9385	0.516558	1	yes			1
1218	ZFLNCT09492	497	369	1.1139	0.529753	0.995537	yes			1
1219	ZFLNCT09493	6012	231	0.9442	0.0334082	0.00036986	no			0
1220	ZFLNCT09494	1475	204	0.5877	-0.229172	0.0010402	no			0
1221	ZFLNCT09495	821	231	0.9773	0.208478	0.110965	no			0
1222	ZFLNCT09496	822	261	0.7687	0.153266	0.20651	no			0
1223	ZFLNCT09497	967	786	1.0465	0.154197	1	yes			1
1224	ZFLNCT09498	650	630	1.3081	0.400487	0.999997	yes			1
1225	ZFLNCT09499	814	195	0.4552	-0.198139	0.00197127	no			0
1226	ZFLNCT09500	1532	198	0.9018	-0.456343	8.91022e-05	no			0
1227	ZFLNCT09501	492	51	0.6139	-0.369386	4.19303e-06	no			0
1228	ZFLNCT09502	866	123	1.0052	0.277072	0.00553162	no			0
1229	ZFLNCT09503	643	390	0.9472	-0.108644	0.681277	yes			1
1230	ZFLNCT09504	805	459	1.1355	0.715011	0.999939	yes			1
1231	ZFLNCT09505	917	186	0.7683	-0.519491	6.64872e-05	no			0
1232	ZFLNCT09506	1249	153	0.9591	0.216221	0.00684204	no			0
1233	ZFLNCT09507	1041	267	0.473	-0.367039	0.00430898	no			0
1234	ZFLNCT09508	546	468	0.9999	0.189293	0.997332	yes			1
1235	ZFLNCT09509	224	69	1.0286	-0.223719	2.23306e-05	no			0
1236	ZFLNCT09510	705	105	0.8806	-0.0673109	0.000214026	no			0
1237	ZFLNCT09511	336	183	0.6935	-0.0362469	0.00616036	no			0
1238	ZFLNCT09512	299	183	0.6935	-0.0362469	0.00635426	no			0
1239	ZFLNCT09513	828	684	0.8643	0.16859	0.999997	yes			1
1240	ZFLNCT09514	927	312	0.8098	0.186573	0.627177	yes			1
1241	ZFLNCT09515	816	321	0.736	-0.146256	0.139078	no			0
1242	ZFLNCT09516	1804	198	1.1755	-0.135442	0.000821997	no			0
1243	ZFLNCT09517	898	174	0.6501	-0.0569172	0.00248953	no			0
1244	ZFLNCT09518	296	81	0.9595	0.123616	0.000627519	no			0
1245	ZFLNCT09519	766	507	1.0217	0.144322	0.998705	yes			1
1246	ZFLNCT09520	797	159	0.7024	0.281794	0.0265155	no			0
1247	ZFLNCT09521	5755	258	0.9816	-0.357919	4.0472e-05	no			0
1248	ZFLNCT09522	6308	237	0.694	-0.0920712	0.000154454	no			0
1249	ZFLNCT09523	3871	237	0.694	-0.0920712	0.00120331	no			0
1250	ZFLNCT09524	3825	237	0.694	-0.0920712	0.00125082	no			0
1251	ZFLNCT09525	12142	261	0.7771	-0.362742	2.38831e-07	no			0
1252	ZFLNCT09526	449	156	1.1881	-0.0253834	0.00157146	no			0
1253	ZFLNCT09527	465	96	0.9704	0.0592614	0.000518	no			0
1254	ZFLNCT09528	1146	228	1.0483	0.194768	0.0667734	no			0
1255	ZFLNCT09529	4752	171	0.8467	-0.228566	1.71545e-05	no			0
1256	ZFLNCT09530	1229	171	0.7227	-0.873026	1.6337e-06	no			0
1257	ZFLNCT09531	599	105	0.8622	0.094251	0.000929545	no			0
1258	ZFLNCT09532	626	105	0.8622	0.094251	0.00090865	no			0
1259	ZFLNCT09533	624	219	1.0158	-0.0325667	0.0122866	no			0
1260	ZFLNCT09534	458	99	0.9234	-0.062856	0.000214985	no			0
1261	ZFLNCT09535	3965	222	0.5649	-0.6394	7.49785e-06	no			0
1262	ZFLNCT09536	858	561	0.6662	0.305236	0.999958	yes			1
1263	ZFLNCT09537	1180	153	0.7986	0.110037	0.00345034	no			0
1264	ZFLNCT09538	2050	186	0.7076	-0.496529	3.28629e-05	no			0
1265	ZFLNCT09539	1557	372	1.0184	0.168257	0.839495	yes			1
1266	ZFLNCT09540	3150	177	0.6213	-0.326874	4.35796e-05	no			0
1267	ZFLNCT09541	809	606	0.8935	0.360767	0.999993	yes			1
1268	ZFLNCT09542	623	396	0.8699	0.337264	0.991929	yes			1
1269	ZFLNCT09543	631	285	1.0392	0.296857	0.641023	yes			1
1270	ZFLNCT09544	770	369	0.6152	0.0673579	0.850887	yes			1
1271	ZFLNCT09545	1733	213	0.8517	-0.234348	0.000847625	no			0
1272	ZFLNCT09546	475	99	0.7847	-0.274434	4.04834e-05	no			0
1273	ZFLNCT09547	3159	351	0.7073	0.0566349	0.258753	no			0
1274	ZFLNCT09548	3014	219	0.8121	0.0166539	0.00302957	no			0
1275	ZFLNCT09549	1125	138	1.0722	0.056012	0.0010758	no			0
1276	ZFLNCT09550	2042	360	0.4944	0.184117	0.812266	yes			1
1277	ZFLNCT09551	5554	234	0.6815	-0.395375	2.06556e-05	no			0
1278	ZFLNCT09552	5325	234	0.6815	-0.395375	2.5053e-05	no			0
1279	ZFLNCT09553	270	63	0.7556	-0.193487	2.92273e-05	no			0
1280	ZFLNCT09554	806	519	0.9601	0.322742	0.999812	yes			1
1281	ZFLNCT09555	1033	330	0.8436	0.0299998	0.421358	yes			1
1282	ZFLNCT09556	1109	306	0.9246	0.0667567	0.278417	no			0
1283	ZFLNCT09557	1071	330	0.8436	0.0299998	0.413569	yes			1
1284	ZFLNCT09558	3174	219	0.8539	-0.530201	2.53423e-05	no			0
1285	ZFLNCT09559	1989	132	0.5825	-0.460238	8.6167e-06	no			0
1286	ZFLNCT09560	6374	330	0.9856	0.088156	0.0114246	no			0
1287	ZFLNCT09561	1355	147	0.6361	-0.339043	6.43243e-05	no			0
1288	ZFLNCT09562	534	81	0.8806	-0.201776	3.55333e-05	no			0
1289	ZFLNCT09563	246	48	0.8904	-0.56289	7.04828e-07	no			0
1290	ZFLNCT09564	921	747	0.6737	0.22812	1	yes			1
1291	ZFLNCT09565	752	399	0.9123	0.194539	0.972344	yes			1
1292	ZFLNCT09566	509	258	0.5498	-0.0518	0.062452	no			0
1293	ZFLNCT09567	679	186	1.1052	0.108727	0.0117457	no			0
1294	ZFLNCT09568	823	162	0.8251	0.0910418	0.00523193	no			0
1295	ZFLNCT09569	731	225	1.2281	0.413575	0.329585	no			0
1296	ZFLNCT09570	788	576	1.128	0.42338	0.999986	yes			1
1297	ZFLNCT09571	872	450	1.0566	0.483274	0.999431	yes			1
1298	ZFLNCT09572	1167	198	0.7078	-0.0241483	0.00553254	no			0
1299	ZFLNCT09573	1300	198	0.7078	-0.0241483	0.00494876	no			0
1300	ZFLNCT09574	1190	198	0.7078	-0.0241483	0.0054269	no			0
1301	ZFLNCT09575	1207	198	0.7078	-0.0241483	0.00535011	no			0
1302	ZFLNCT09576	3602	150	0.9228	-0.405632	4.67424e-06	no			0
1303	ZFLNCT09577	9116	246	1.0974	-0.194143	5.68984e-06	no			0
1304	ZFLNCT09578	15706	246	1.0974	-0.194143	2.20248e-08	no			0
1305	ZFLNCT09579	2899	147	0.8945	-0.112976	9.26482e-05	no			0
1306	ZFLNCT09580	2770	213	0.4403	-0.0681792	0.00210507	no			0
1307	ZFLNCT09581	2788	213	0.4403	-0.0681792	0.00207344	no			0
1308	ZFLNCT09582	1053	852	0.9446	0.187549	1	yes			1
1309	ZFLNCT09583	797	438	0.6514	0.181036	0.993038	yes			1
1310	ZFLNCT09584	358	144	1.1683	0.257602	0.0124342	no			0
1311	ZFLNCT09585	560	129	0.6283	0.0209454	0.0014398	no			0
1312	ZFLNCT09586	325	240	0.9396	0.208122	0.209386	no			0
1313	ZFLNCT09587	227	81	0.8252	-0.231803	3.76202e-05	no			0
1314	ZFLNCT09588	390	114	0.5624	-0.175215	0.000204373	no			0
1315	ZFLNCT09589	515	258	1.2012	0.47316	0.751657	yes			1
1316	ZFLNCT09590	581	465	0.872	0.156301	0.99644	yes			1
1317	ZFLNCT09591	941	585	1.0794	0.327274	0.999975	yes			1
1318	ZFLNCT09592	959	150	0.7246	-0.02739	0.00126606	no			0
1319	ZFLNCT09593	1702	486	0.9607	0.105577	0.992492	yes			1
1320	ZFLNCT09594	401	147	0.9866	-0.116933	0.000674822	no			0
1321	ZFLNCT09595	837	630	0.5882	0.256973	0.999994	yes			1
1322	ZFLNCT09596	874	807	0.6218	0.28435	1	yes			1
1323	ZFLNCT09597	570	327	1.0916	0.108691	0.599907	yes			1
1324	ZFLNCT09598	535	93	1.0105	-0.255055	3.0025e-05	no			0
1325	ZFLNCT09599	483	327	1.0916	0.108691	0.617371	yes			1
1326	ZFLNCT09600	479	327	1.0916	0.108691	0.618167	yes			1
1327	ZFLNCT09601	718	177	0.7705	0.0982474	0.0105185	no			0
1328	ZFLNCT09602	609	393	1.2155	-0.677739	0.0153458	no			0
1329	ZFLNCT09603	1325	165	0.5597	-0.515019	2.93785e-05	no			0
1330	ZFLNCT09604	206	48	1.1774	-0.892846	3.45015e-08	no			0
1331	ZFLNCT09605	1465	147	0.4722	-0.271054	0.00012119	no			0
1332	ZFLNCT09606	950	138	0.6086	-0.573581	9.49176e-06	no			0
1333	ZFLNCT09607	977	138	0.6086	-0.573581	9.27821e-06	no			0
1334	ZFLNCT09608	2689	186	0.388	-0.550938	1.63229e-05	no			0
1335	ZFLNCT09609	224	42	0.7716	-0.371905	3.28386e-06	no			0
1336	ZFLNCT09610	1813	180	0.5971	-0.55057	2.30526e-05	no			0
1337	ZFLNCT09611	1663	420	0.6796	0.0264929	0.908567	yes			1
1338	ZFLNCT09612	888	180	1.1723	0.186205	0.0145004	no			0
1339	ZFLNCT09613	1202	180	1.1723	0.186205	0.0111663	no			0
1340	ZFLNCT09614	916	180	1.1723	0.186205	0.014167	no			0
1341	ZFLNCT09615	1334	180	1.1723	0.186205	0.0100024	no			0
1342	ZFLNCT09616	990	132	1.0056	-0.296312	5.37459e-05	no			0
1343	ZFLNCT09617	860	420	0.6796	0.0264929	0.951342	yes			1
1344	ZFLNCT09618	753	606	1.2189	0.351608	0.99999	yes			1
1345	ZFLNCT09620	1220	108	0.8721	-0.348397	1.44371e-05	no			0
1346	ZFLNCT09619	767	174	0.7541	0.228326	0.0272913	no			0
1347	ZFLNCT09621	1313	612	0.9766	0.227176	0.999971	yes			1
1348	ZFLNCT09622	598	405	1.3188	0.500104	0.99774	yes			1
1349	ZFLNCT09623	600	207	0.9105	0.322441	0.157523	no			0
1350	ZFLNCT09624	538	174	0.6511	0.00559534	0.00568985	no			0
1351	ZFLNCT09625	287	111	0.4674	-0.0641256	0.00056187	no			0
1352	ZFLNCT09626	501	276	1.1247	0.372012	0.719414	yes			1
1353	ZFLNCT09627	597	246	0.9706	-0.006503	0.0393246	no			0
1354	ZFLNCT09628	882	282	1.2551	0.294874	0.512421	yes			1
1355	ZFLNCT09629	849	549	1.1316	0.223594	0.999807	yes			1
1356	ZFLNCT09630	905	138	0.6627	-0.0808986	0.000597834	no			0
1357	ZFLNCT09631	515	78	0.7591	-0.234696	2.76957e-05	no			0
1358	ZFLNCT09632	773	174	0.7042	-0.0387578	0.00306379	no			0
1359	ZFLNCT09633	2676	324	0.6912	-0.0664885	0.0707427	no			0
1360	ZFLNCT09634	8943	378	0.5867	-0.0726821	0.00247381	no			0
1361	ZFLNCT09635	2350	246	0.8798	-0.0716156	0.00583555	no			0
1362	ZFLNCT09636	1706	159	0.9607	-0.271282	9.37e-05	no			0
1363	ZFLNCT09637	566	474	1.1619	0.363606	0.999406	yes			1
1364	ZFLNCT09638	769	171	0.9164	0.127719	0.00923241	no			0
1365	ZFLNCT09639	3494	261	0.8405	0.00681963	0.00738894	no			0
1366	ZFLNCT09640	698	297	0.9943	0.0431643	0.236496	no			0
1367	ZFLNCT09641	744	132	0.4863	-0.0363635	0.000960286	no			0
1368	ZFLNCT09642	621	117	1.0403	-0.0659061	0.000299681	no			0
1369	ZFLNCT09643	551	81	0.92	-0.0064561	0.000175369	no			0
1370	ZFLNCT09644	501	81	0.92	-0.0064561	0.000182916	no			0
1371	ZFLNCT09645	392	294	0.8842	0.162866	0.524357	yes			1
1372	ZFLNCT09646	859	219	1.1774	0.192042	0.0551569	no			0
1373	ZFLNCT09647	972	837	0.8079	0.370946	1	yes			1
1374	ZFLNCT09648	822	603	0.853	0.379934	0.999994	yes			1
1375	ZFLNCT09649	597	228	0.5304	0.203189	0.16505	no			0
1376	ZFLNCT09650	509	93	0.8555	0.070004	0.000549938	no			0
1377	ZFLNCT09651	517	414	1.2386	0.53859	0.998952	yes			1
1378	ZFLNCT09652	2719	138	0.5288	-0.0867438	0.000139813	no			0
1379	ZFLNCT09653	1021	168	1.1826	0.287316	0.0200241	no			0
1380	ZFLNCT09654	795	429	1.229	0.404811	0.99755	yes			1
1381	ZFLNCT09655	925	168	1.1826	0.287316	0.0216751	no			0
1382	ZFLNCT09656	989	489	1.2067	0.304572	0.999121	yes			1
1383	ZFLNCT09657	808	72	0.6544	-0.512206	1.87682e-06	no			0
1384	ZFLNCT09658	1198	264	0.9105	0.285586	0.359344	no			0
1385	ZFLNCT09659	1167	144	0.7696	-0.293035	8.87107e-05	no			0
1386	ZFLNCT09660	568	237	0.5582	-0.204492	0.00849797	no			0
1387	ZFLNCT09661	2659	378	0.8084	0.334464	0.925858	yes			1
1388	ZFLNCT09662	403	57	0.7322	-0.476122	2.01232e-06	no			0
1389	ZFLNCT09663	1696	171	1.0821	-0.219108	0.000196032	no			0
1390	ZFLNCT09664	811	246	0.9823	-0.0352626	0.02584	no			0
1391	ZFLNCT09665	394	84	0.5914	-0.0148703	0.000280049	no			0
1392	ZFLNCT09666	598	471	1.1108	0.482297	0.999763	yes			1
1393	ZFLNCT09667	2792	285	0.625	-0.335412	0.00204745	no			0
1394	ZFLNCT09668	2124	123	0.6772	-0.730845	5.30952e-07	no			0
1395	ZFLNCT09669	977	180	0.867	0.110574	0.00949407	no			0
1396	ZFLNCT09670	555	93	0.9738	-0.0846959	0.000128548	no			0
1397	ZFLNCT09671	532	234	0.7985	0.103606	0.0790954	no			0
1398	ZFLNCT09672	2728	222	0.736	0.255545	0.033294	no			0
1399	ZFLNCT09673	769	183	1.1041	-0.016353	0.00345978	no			0
1400	ZFLNCT09674	841	318	1.0765	0.357741	0.879683	yes			1
1401	ZFLNCT09675	756	351	1.01	0.13864	0.799412	yes			1
1402	ZFLNCT09676	845	90	1.1252	0.330198	0.00261083	no			0
1403	ZFLNCT09677	737	390	1.1839	0.579666	0.998104	yes			1
1404	ZFLNCT09678	765	366	1.0385	0.207024	0.919003	yes			1
1405	ZFLNCT09679	511	84	0.9726	-0.344138	1.10675e-05	no			0
1406	ZFLNCT09680	528	273	1.0315	-0.0180586	0.0842878	no			0
1407	ZFLNCT09681	1822	129	0.5139	-0.0107	0.000423797	no			0
1408	ZFLNCT09682	555	162	0.9712	0.216894	0.0163612	no			0
1409	ZFLNCT09683	721	162	0.9712	0.216894	0.0142555	no			0
1410	ZFLNCT09684	512	120	0.9644	0.196607	0.00355862	no			0
1411	ZFLNCT09685	2165	207	1.0726	0.0146644	0.00319482	no			0
1412	ZFLNCT09686	434	141	0.7872	-0.180914	0.000376745	no			0
1413	ZFLNCT09687	1429	123	0.8106	-0.346759	2.15051e-05	no			0
1414	ZFLNCT09688	897	174	1.0226	-0.0333722	0.00214872	no			0
1415	ZFLNCT09689	1066	438	0.7875	-0.136443	0.87311	yes			1
1416	ZFLNCT09690	1312	672	1.2926	0.308199	0.999997	yes			1
1417	ZFLNCT09691	519	324	1.1203	0.328837	0.898222	yes			1
1418	ZFLNCT09692	226	60	0.6065	0.0466846	0.000238914	no			0
1419	ZFLNCT09693	2746	426	0.8358	0.373281	0.987441	yes			1
1420	ZFLNCT09694	244	165	1.0191	0.000318038	0.0036658	no			0
1421	ZFLNCT09695	957	81	0.8668	-0.435368	3.51279e-06	no			0
1422	ZFLNCT09696	1365	204	0.7737	-0.276217	0.000645586	no			0
1423	ZFLNCT09697	3836	549	0.9311	0.208443	0.997753	yes			1
1424	ZFLNCT09698	285	147	0.5937	-0.132208	0.000943051	no			0
1425	ZFLNCT09699	596	279	0.5558	-0.019385	0.140711	no			0
1426	ZFLNCT09700	2200	177	0.7811	-0.148019	0.00037796	no			0
1427	ZFLNCT09701	429	84	1.0815	0.135369	0.000611483	no			0
1428	ZFLNCT09702	264	87	1.0496	-0.18005	5.59951e-05	no			0
1429	ZFLNCT09703	3987	231	0.8365	-0.0219017	0.00141176	no			0
1430	ZFLNCT09704	3814	231	0.8365	-0.0219017	0.00163301	no			0
1431	ZFLNCT09705	846	189	0.7235	0.154737	0.0234582	no			0
1432	ZFLNCT09706	913	468	0.9674	0.255263	0.997977	yes			1
1433	ZFLNCT09707	265	99	1.0136	-0.0128499	0.000354562	no			0
1434	ZFLNCT09708	832	291	0.5665	-0.0687739	0.115879	no			0
1435	ZFLNCT09709	1970	1758	1.0353	0.411561	1	yes			1
1436	ZFLNCT09710	1012	267	0.9014	0.0495127	0.0908231	no			0
1437	ZFLNCT09711	6391	279	0.5699	-0.296822	0.000117726	no			0
1438	ZFLNCT09712	635	186	0.6662	-0.403574	0.000246515	no			0
1439	ZFLNCT09713	496	153	0.8354	-0.0409691	0.00166311	no			0
1440	ZFLNCT09714	678	174	0.8214	-0.0136819	0.00367463	no			0
1441	ZFLNCT09715	2384	141	0.6925	-0.412641	1.12676e-05	no			0
1442	ZFLNCT09716	622	153	1.0437	0.0580549	0.00283649	no			0
1443	ZFLNCT09717	856	153	1.0437	0.0580549	0.00232997	no			0
1444	ZFLNCT09718	894	861	0.6621	0.119256	1	yes			1
1445	ZFLNCT09719	564	540	0.6009	0.0490607	0.999455	yes			1
1446	ZFLNCT09720	1449	297	0.6791	-0.0521332	0.0898727	no			0
1447	ZFLNCT09721	957	210	0.9839	0.174026	0.0392687	no			0
1448	ZFLNCT09722	470	312	1.2803	0.442782	0.932655	yes			1
1449	ZFLNCT09723	563	210	0.7834	-0.0082897	0.0145385	no			0
1450	ZFLNCT09724	2194	210	0.8549	-0.0433267	0.00259097	no			0
1451	ZFLNCT09725	425	138	1.0397	0.337331	0.0210345	no			0
1452	ZFLNCT09726	789	249	0.8125	0.152662	0.145915	no			0
1453	ZFLNCT09727	1026	681	0.9541	0.43714	1	yes			1
1454	ZFLNCT09728	585	63	0.9853	-0.505313	1.30381e-06	no			0
1455	ZFLNCT09729	585	285	0.8897	0.125519	0.334601	no			0
1456	ZFLNCT09730	232	75	0.8447	-0.710115	5.32085e-07	no			0
1457	ZFLNCT09731	256	75	1.0868	0.0416022	0.000236052	no			0
1458	ZFLNCT09732	1105	159	1.2239	0.148085	0.00416669	no			0
1459	ZFLNCT09733	1214	216	0.907	0.0941383	0.0215688	no			0
1460	ZFLNCT09734	908	675	0.9243	0.242428	0.999998	yes			1
1461	ZFLNCT09735	478	297	0.8666	0.211368	0.634427	yes			1
1462	ZFLNCT09736	571	114	0.7667	-0.271521	6.43818e-05	no			0
1463	ZFLNCT09737	538	279	1.0034	0.1599	0.339583	no			0
1464	ZFLNCT09738	803	93	1.0832	0.358693	0.00395081	no			0
1465	ZFLNCT09739	1027	318	0.954	-0.0650304	0.165282	no			0
1466	ZFLNCT09740	595	171	1.0253	-0.110098	0.00130973	no			0
1467	ZFLNCT09741	759	177	0.8391	0.226942	0.0277352	no			0
1468	ZFLNCT09742	4924	237	1.0589	-0.167516	0.000186795	no			0
1469	ZFLNCT09743	4401	285	0.6718	-0.257241	0.000977605	no			0
1470	ZFLNCT09744	4658	234	0.8044	0.0174338	0.00127361	no			0
1471	ZFLNCT09745	987	648	1.2836	0.502882	0.999999	yes			1
1472	ZFLNCT09746	768	399	1.0898	0.289519	0.984965	yes			1
1473	ZFLNCT09747	541	156	0.4282	-0.601232	2.297e-05	no			0
1474	ZFLNCT09748	1212	177	0.6651	-0.132835	0.00109985	no			0
1475	ZFLNCT09749	1307	177	0.6651	-0.132835	0.00101531	no			0
1476	ZFLNCT09750	852	759	0.7475	0.345146	1	yes			1
1477	ZFLNCT09751	475	204	1.0957	0.547144	0.512695	yes			1
1478	ZFLNCT09752	406	81	0.9585	0.133158	0.000620476	no			0
1479	ZFLNCT09753	955	132	0.9446	0.164282	0.0028443	no			0
1480	ZFLNCT09755	885	339	0.9545	0.439555	0.96956	yes			1
1481	ZFLNCT09754	889	288	1.0155	0.483127	0.886593	yes			1
1482	ZFLNCT09758	1112	288	0.5827	-0.23459	0.0222576	no			0
1483	ZFLNCT09756	671	150	0.6768	-0.424709	5.91816e-05	no			0
1484	ZFLNCT09757	1371	336	1.1793	0.230815	0.727217	yes			1
1485	ZFLNCT09759	600	396	1.0425	0.231654	0.977666	yes			1
1486	ZFLNCT09760	727	324	0.7751	0.103424	0.604073	yes			1
1487	ZFLNCT09761	1061	675	1.2119	0.108362	0.99999	yes			1
1488	ZFLNCT09762	644	237	0.856	-0.295153	0.00282721	no			0
1489	ZFLNCT09763	627	153	0.6935	-0.040292	0.00170939	no			0
1490	ZFLNCT09764	599	102	0.7853	-0.0606694	0.00024457	no			0
1491	ZFLNCT09765	1242	897	1.06	0.293164	1	yes			1
1492	ZFLNCT09766	682	549	1.039	0.100516	0.999566	yes			1
1493	ZFLNCT09767	3653	228	0.7588	-0.0454142	0.00149124	no			0
1494	ZFLNCT09768	507	228	0.5051	0.00946382	0.0408616	no			0
1495	ZFLNCT09769	483	162	0.9106	-0.0284331	0.00235553	no			0
1496	ZFLNCT09770	759	177	0.8041	-0.479274	7.62433e-05	no			0
1497	ZFLNCT09771	927	528	0.912	0.22102	0.999653	yes			1
1498	ZFLNCT09772	325	42	0.9173	-0.00870817	5.63624e-05	no			0
1499	ZFLNCT09773	210	15	0.9105	-1.06211	3.49259e-09	no			0
1500	ZFLNCT09774	827	132	1.1893	0.0309444	0.000820799	no			0
1501	ZFLNCT09775	766	138	0.8248	0.104808	0.00276222	no			0
1502	ZFLNCT09776	613	84	1.0478	-0.211579	2.89668e-05	no			0
1503	ZFLNCT09777	570	426	0.9615	0.20264	0.990455	yes			1
1504	ZFLNCT09778	2205	342	0.733	-0.0523675	0.183332	no			0
1505	ZFLNCT09779	826	63	1.1955	-0.0470959	4.17431e-05	no			0
1506	ZFLNCT09780	736	90	0.4873	-0.294231	2.6812e-05	no			0
1507	ZFLNCT09781	731	90	0.4873	-0.294231	2.69253e-05	no			0
1508	ZFLNCT09782	703	129	1.0032	-0.0456794	0.000513581	no			0
1509	ZFLNCT09783	1518	108	0.7404	-0.669906	8.43074e-07	no			0
1510	ZFLNCT09784	1765	117	1.0692	0.00609681	0.000204192	no			0
1511	ZFLNCT09785	3903	183	0.8231	-0.195897	7.06806e-05	no			0
1512	ZFLNCT09786	3980	183	0.8231	-0.195897	6.62396e-05	no			0
1513	ZFLNCT09787	376	192	0.6448	0.166783	0.044915	no			0
1514	ZFLNCT09788	417	81	1.1038	-0.315887	1.21656e-05	no			0
1515	ZFLNCT09789	438	84	0.4258	-0.0578076	0.000219207	no			0
1516	ZFLNCT09790	716	597	0.6445	0.149704	0.999959	yes			1
1517	ZFLNCT09791	4522	219	0.7857	-0.0184767	0.000649254	no			0
1518	ZFLNCT09792	4096	183	0.6435	-0.0124373	0.000333653	no			0
1519	ZFLNCT09793	4239	420	0.6492	-0.0522418	0.375026	no			0
1520	ZFLNCT09794	4225	420	0.6492	-0.0522418	0.377796	no			0
1521	ZFLNCT09795	3821	183	0.6435	-0.0124373	0.000420647	no			0
1522	ZFLNCT09796	3845	183	0.6435	-0.0124373	0.000412227	no			0
1523	ZFLNCT09797	1574	195	0.7582	0.0380042	0.00572043	no			0
1524	ZFLNCT09798	3017	153	0.5904	-0.643888	1.54609e-06	no			0
1525	ZFLNCT09799	5015	336	0.6791	-0.459145	0.000584121	no			0
1526	ZFLNCT09800	2100	141	0.5902	-0.520051	6.36335e-06	no			0
1527	ZFLNCT09801	1438	195	0.7582	0.0380042	0.00641074	no			0
1528	ZFLNCT09802	2863	159	0.8152	-0.230458	5.71048e-05	no			0
1529	ZFLNCT09803	861	75	0.8639	-0.743758	2.31593e-07	no			0
1530	ZFLNCT09804	589	114	0.6341	-0.195435	0.00013631	no			0
1531	ZFLNCT09805	747	474	1.3204	0.688185	0.999948	yes			1
1532	ZFLNCT09806	942	159	0.991	0.0788244	0.00331379	no			0
1533	ZFLNCT09807	2455	342	0.7037	-0.1186	0.0965598	no			0
1534	ZFLNCT09808	2624	390	0.4652	-0.223865	0.192646	no			0
1535	ZFLNCT09809	3485	375	0.4938	-0.130911	0.12958	no			0
1536	ZFLNCT09810	773	408	0.9431	-0.194036	0.631308	yes			1
1537	ZFLNCT09811	678	645	0.6713	-0.0369678	0.999961	yes			1
1538	ZFLNCT09812	405	87	0.5491	-0.212077	6.04923e-05	no			0
1539	ZFLNCT09813	594	450	0.7325	0.0963259	0.991372	yes			1
1540	ZFLNCT09814	1489	159	0.6219	-0.320183	0.000102116	no			0
1541	ZFLNCT09815	1125	201	0.8009	-0.0627007	0.0042045	no			0
1542	ZFLNCT09816	1158	333	1.0743	0.0210423	0.351529	no			0
1543	ZFLNCT09817	365	27	0.7872	-0.553535	3.75309e-07	no			0
1544	ZFLNCT09818	734	462	1.2411	0.676908	0.999922	yes			1
1545	ZFLNCT09819	8886	315	0.866	-0.0515822	0.000289068	no			0
1546	ZFLNCT09820	10970	315	0.866	-0.0515822	4.99207e-05	no			0
1547	ZFLNCT09821	1535	267	0.7727	-0.103805	0.0194967	no			0
1548	ZFLNCT09822	432	162	0.4684	-0.28099	0.000441846	no			0
1549	ZFLNCT09823	826	207	0.9532	-0.0418335	0.00682835	no			0
1550	ZFLNCT09824	680	357	0.8786	0.183445	0.895524	yes			1
1551	ZFLNCT09825	968	138	1.0426	0.0466018	0.0011659	no			0
1552	ZFLNCT09826	1113	138	1.0426	0.0466018	0.00103192	no			0
1553	ZFLNCT09827	1128	204	0.8211	0.0175498	0.00891484	no			0
1554	ZFLNCT09828	3920	207	0.4881	-0.628636	5.53641e-06	no			0
1555	ZFLNCT09829	1582	108	1.0015	0.013492	0.000199662	no			0
1556	ZFLNCT09831	6071	234	1.2009	-0.00299304	0.00022544	no			0
1557	ZFLNCT09830	6618	249	0.8367	-0.17541	7.71381e-05	no			0
1558	ZFLNCT09832	932	294	0.4202	0.000529703	0.215052	no			0
1559	ZFLNCT09833	915	147	0.7676	-0.557253	1.30874e-05	no			0
1560	ZFLNCT09834	993	156	0.609	0.219709	0.0133111	no			0
1561	ZFLNCT09835	4488	207	0.44	-0.543979	7.32678e-06	no			0
1562	ZFLNCT09836	571	225	0.9321	0.0123587	0.02451	no			0
1563	ZFLNCT09837	533	180	0.6882	-0.449026	0.000146669	no			0
1564	ZFLNCT09838	7655	237	0.5675	-0.302946	9.42897e-06	no			0
1565	ZFLNCT09839	6179	249	0.6625	-0.0621486	0.000341389	no			0
1566	ZFLNCT09840	305	123	0.955	0.26048	0.00806527	no			0
1567	ZFLNCT09841	792	132	0.6509	-0.324349	6.97606e-05	no			0
1568	ZFLNCT09842	1530	474	0.6525	-0.194214	0.915646	yes			1
1569	ZFLNCT09843	5124	351	0.7584	-0.269635	0.00403608	no			0
1570	ZFLNCT09844	5032	351	0.7584	-0.269635	0.00436007	no			0
1571	ZFLNCT09845	213	30	0.5066	-0.201087	1.19799e-05	no			0
1572	ZFLNCT09846	751	426	1.1948	0.364813	0.996461	yes			1
1573	ZFLNCT09847	1625	132	0.6849	-0.352198	2.64813e-05	no			0
1574	ZFLNCT09848	708	339	0.7891	0.236761	0.886323	yes			1
1575	ZFLNCT09849	948	327	0.7501	0.110265	0.602981	yes			1
1576	ZFLNCT09850	1027	207	0.6042	-0.532274	0.000128282	no			0
1577	ZFLNCT09851	2765	165	0.7268	-0.702985	1.53017e-06	no			0
1578	ZFLNCT09852	1785	129	1.0894	-0.0895048	0.000131612	no			0
1579	ZFLNCT09853	779	93	0.9747	0.197256	0.00114598	no			0
1580	ZFLNCT09854	545	534	1.0136	0.397663	0.999949	yes			1
1581	ZFLNCT09855	577	147	0.642	0.256757	0.0184242	no			0
1582	ZFLNCT09856	524	357	1.038	0.549674	0.994626	yes			1
1583	ZFLNCT09857	690	165	1.0359	0.374869	0.0553508	no			0
1584	ZFLNCT09858	818	336	1.0679	0.543461	0.985046	yes			1
1585	ZFLNCT09859	526	90	0.736	-0.636122	1.41938e-06	no			0
1586	ZFLNCT09860	1126	903	0.7835	0.375947	1	yes			1
1587	ZFLNCT09861	742	375	0.7637	0.353808	0.985861	yes			1
1588	ZFLNCT09862	728	417	0.9549	0.309671	0.994035	yes			1
1589	ZFLNCT09863	847	612	0.869	0.164102	0.99997	yes			1
1590	ZFLNCT09864	3788	219	0.582	-0.283931	0.000155325	no			0
1591	ZFLNCT09865	4129	207	0.7034	-0.452099	1.68401e-05	no			0
1592	ZFLNCT09866	782	474	0.9618	0.194597	0.997544	yes			1
1593	ZFLNCT09867	698	450	0.9929	0.16343	0.993172	yes			1
1594	ZFLNCT09868	1046	177	0.8709	0.128014	0.0093505	no			0
1595	ZFLNCT09869	2097	357	0.9103	0.121397	0.598983	yes			1
1596	ZFLNCT09870	619	435	0.9428	0.34087	0.997732	yes			1
1597	ZFLNCT09871	547	291	0.7345	0.0628004	0.301856	no			0
1598	ZFLNCT09872	3086	1143	0.8184	0.151345	1	yes			1
1599	ZFLNCT09873	1220	315	1.301	0.0967328	0.30121	no			0
1600	ZFLNCT09874	1455	336	0.8186	0.111848	0.560267	yes			1
1601	ZFLNCT09875	1024	315	1.301	0.0967328	0.337077	no			0
1602	ZFLNCT09876	618	240	1.1037	0.30725	0.29064	no			0
1603	ZFLNCT09877	634	195	1.0224	0.407291	0.182908	no			0
1604	ZFLNCT09878	736	69	0.86	-0.928324	4.45085e-08	no			0
1605	ZFLNCT09879	2565	234	0.5317	-0.463557	0.000165916	no			0
1606	ZFLNCT09880	4031	222	0.7646	-0.00545129	0.00123559	no			0
1607	ZFLNCT09881	4805	222	0.7646	-0.00545129	0.000643901	no			0
1608	ZFLNCT09882	494	117	0.5118	-0.675772	3.18342e-06	no			0
1609	ZFLNCT09883	302	90	0.7669	0.198515	0.00189845	no			0
1610	ZFLNCT09884	1079	243	1.1116	0.211563	0.119768	no			0
1611	ZFLNCT09885	2110	117	0.7036	-0.360712	9.72699e-06	no			0
1612	ZFLNCT09886	1778	264	0.5801	-0.502458	0.000606803	no			0
1613	ZFLNCT09887	2210	264	0.5801	-0.502458	0.000421697	no			0
1614	ZFLNCT09888	2687	264	0.5801	-0.502458	0.000282137	no			0
1615	ZFLNCT09889	2170	264	0.5801	-0.502458	0.000436149	no			0
1616	ZFLNCT09890	2607	264	0.5801	-0.502458	0.000301811	no			0
1617	ZFLNCT09891	4788	309	0.9565	0.202676	0.055431	no			0
1618	ZFLNCT09892	519	168	0.78	-0.381663	0.000160748	no			0
1619	ZFLNCT09893	2393	387	0.5787	-0.17078	0.269557	no			0
1620	ZFLNCT09894	201	75	0.4181	-0.405865	1.05808e-05	no			0
1621	ZFLNCT09895	755	273	0.5419	-0.0970452	0.0580326	no			0
1622	ZFLNCT09896	4553	297	0.5774	-0.104328	0.00508237	no			0
1623	ZFLNCT09897	753	690	1.3027	0.451081	1	yes			1
1624	ZFLNCT09898	1031	126	1.0749	-0.336275	2.84079e-05	no			0
1625	ZFLNCT09899	275	114	0.7186	-0.0911631	0.000395509	no			0
1626	ZFLNCT09900	266	69	1.2621	0.489416	0.00705523	no			0
1627	ZFLNCT09901	8415	207	0.6798	-0.739654	4.10795e-08	no			0
1628	ZFLNCT09902	789	378	0.9562	0.440201	0.992271	yes			1
1629	ZFLNCT09903	757	168	1.0827	0.317714	0.0349384	no			0
1630	ZFLNCT09904	779	165	1.1365	0.120626	0.00576321	no			0
1631	ZFLNCT09905	963	378	0.9562	0.440201	0.991062	yes			1
1632	ZFLNCT09906	796	582	0.8839	0.256795	0.999963	yes			1
1633	ZFLNCT09907	742	192	1.1751	0.448562	0.185032	no			0
1634	ZFLNCT09908	763	141	0.6285	0.247483	0.0121365	no			0
1635	ZFLNCT09909	565	141	0.6285	0.247483	0.0143091	no			0
1636	ZFLNCT09910	1093	99	1.003	-0.0182085	0.000170353	no			0
1637	ZFLNCT09911	1090	141	0.8884	0.092742	0.00198064	no			0
1638	ZFLNCT09912	1058	141	0.8884	0.092742	0.00203468	no			0
1639	ZFLNCT09913	844	36	0.4242	-0.947123	1.71889e-08	no			0
1640	ZFLNCT09914	295	123	0.9652	-0.0306122	0.000696579	no			0
1641	ZFLNCT09915	539	96	0.9241	-0.184283	6.51573e-05	no			0
1642	ZFLNCT09916	2231	1146	0.9006	0.43164	1	yes			1
1643	ZFLNCT09917	463	285	1.061	-0.0738985	0.0811846	no			0
1644	ZFLNCT09918	229	0	0	0	3.77435e-05	no			0
1645	ZFLNCT09921	967	120	0.6046	-0.739343	1.26784e-06	no			0
1646	ZFLNCT09920	933	192	0.4665	-0.0260929	0.00677737	no			0
1647	ZFLNCT09919	930	207	0.5945	0.055292	0.0195694	no			0
1648	ZFLNCT09922	2310	177	0.8702	-0.166612	0.000271061	no			0
1649	ZFLNCT09923	591	567	1.0124	0.209713	0.999915	yes			1
1650	ZFLNCT09924	702	192	0.7932	-0.0413775	0.00534651	no			0
1651	ZFLNCT09925	600	192	0.7932	-0.0413775	0.00582368	no			0
1652	ZFLNCT09926	681	192	0.8743	-0.0543967	0.0045249	no			0
1653	ZFLNCT09927	643	192	0.8743	-0.0543967	0.00467148	no			0
1654	ZFLNCT09928	903	171	0.6215	0.268925	0.0347955	no			0
1655	ZFLNCT09929	4974	234	0.6641	0.00577027	0.00100814	no			0
1656	ZFLNCT09934	5020	234	0.6641	0.00577027	0.000969835	no			0
1657	ZFLNCT09936	5074	234	0.6641	0.00577027	0.000926724	no			0
1658	ZFLNCT09930	5136	219	0.6538	-0.438184	1.26982e-05	no			0
1659	ZFLNCT09931	5081	219	0.6538	-0.438184	1.33006e-05	no			0
1660	ZFLNCT09937	5181	219	0.6538	-0.438184	1.22256e-05	no			0
1661	ZFLNCT09933	5125	219	0.6538	-0.438184	1.28164e-05	no			0
1662	ZFLNCT09935	5168	219	0.6538	-0.438184	1.23603e-05	no			0
1663	ZFLNCT09938	5222	219	0.6538	-0.438184	1.18103e-05	no			0
1664	ZFLNCT09932	5129	219	0.6538	-0.438184	1.27733e-05	no			0
1665	ZFLNCT09939	954	195	0.829	0.186309	0.0307578	no			0
1666	ZFLNCT09940	968	111	0.9888	-0.182033	7.20577e-05	no			0
1667	ZFLNCT09941	1041	201	0.8241	0.0864868	0.0153715	no			0
1668	ZFLNCT09942	1275	117	1.1668	0.162334	0.00105173	no			0
1669	ZFLNCT09943	2539	204	0.6282	-0.0560376	0.00175882	no			0
1670	ZFLNCT09944	591	216	0.5468	-0.0274596	0.0183468	no			0
1671	ZFLNCT09945	621	216	0.5468	-0.0274596	0.0178969	no			0
1672	ZFLNCT09946	471	165	0.7105	-0.198444	0.000756915	no			0
1673	ZFLNCT09948	3624	291	0.5162	-0.126373	0.00796854	no			0
1674	ZFLNCT09947	2202	192	0.5279	0.0573036	0.00444889	no			0
1675	ZFLNCT09949	1521	294	0.7192	0.0573266	0.169299	no			0
1676	ZFLNCT09950	1430	423	0.6049	0.0181746	0.930395	yes			1
1677	ZFLNCT09951	1739	264	1.1697	0.534761	0.695556	yes			1
1678	ZFLNCT09952	314	63	0.482	-0.24118	2.43031e-05	no			0
1679	ZFLNCT09953	228	54	0.6812	-0.000164883	0.000122528	no			0
1680	ZFLNCT09954	254	72	0.9888	-0.123692	5.81015e-05	no			0
1681	ZFLNCT09955	636	360	1.1167	0.374277	0.975257	yes			1
1682	ZFLNCT09956	348	75	0.6936	-0.1189	8.13754e-05	no			0
1683	ZFLNCT09957	2022	183	0.4524	0.0602569	0.00421111	no			0
1684	ZFLNCT09958	242	57	0.8942	-0.158496	2.88854e-05	no			0
1685	ZFLNCT09959	857	222	0.7558	0.364978	0.291747	no			0
1686	ZFLNCT09960	992	234	0.7215	0.253137	0.181038	no			0
1687	ZFLNCT09961	6665	279	0.8037	-0.394346	3.30182e-05	no			0
1688	ZFLNCT09962	1010	1005	0.8759	-0.100582	1	yes			1
1689	ZFLNCT09963	1010	1005	0.8345	-0.141806	1	yes			1
1690	ZFLNCT09964	987	696	0.6076	-0.0290852	0.999992	yes			1
1691	ZFLNCT09965	651	597	1.0037	-0.0246399	0.999765	yes			1
1692	ZFLNCT09966	1001	996	0.8655	-0.0776285	1	yes			1
1693	ZFLNCT09967	338	264	0.8453	-0.124887	0.0371432	no			0
1694	ZFLNCT09968	1001	996	0.7197	-0.148438	1	yes			1
1695	ZFLNCT09969	1004	999	0.8071	-0.10534	1	yes			1
1696	ZFLNCT09970	998	993	0.7942	-0.0645856	1	yes			1
1697	ZFLNCT09971	253	84	0.7892	-0.56177	2.60263e-06	no			0
1698	ZFLNCT09972	1004	999	0.8526	-0.111516	1	yes			1
1699	ZFLNCT09973	1004	999	0.8068	-0.123554	1	yes			1
1700	ZFLNCT09974	1004	999	0.8815	-0.117895	1	yes			1
1701	ZFLNCT09975	1004	999	0.8979	-0.110597	1	yes			1
1702	ZFLNCT09976	1023	972	0.7849	-0.136082	1	yes			1
1703	ZFLNCT09977	1001	996	0.8004	-0.146909	1	yes			1
1704	ZFLNCT09978	1027	990	0.7197	-0.158553	1	yes			1
1705	ZFLNCT09979	1001	996	0.8015	-0.131814	1	yes			1
1706	ZFLNCT09980	1001	996	0.7616	-0.124516	1	yes			1
1707	ZFLNCT09981	850	186	0.7423	-0.416389	0.000171966	no			0
1708	ZFLNCT09982	278	150	0.638	-0.370488	0.000135002	no			0
1709	ZFLNCT09983	608	303	0.9221	0.152862	0.524452	yes			1
1710	ZFLNCT09984	225	165	0.9815	-0.354158	0.000194648	no			0
1711	ZFLNCT09985	215	102	1.0634	-0.208028	7.52808e-05	no			0
1712	ZFLNCT09986	568	234	1.1484	-0.377291	0.00103995	no			0
1713	ZFLNCT09987	1017	978	0.6862	-0.239172	1	yes			1
1714	ZFLNCT09988	493	144	0.9886	-0.25047	0.000182801	no			0
1715	ZFLNCT09989	1029	798	0.8493	-0.174514	0.999999	yes			1
1716	ZFLNCT09990	1026	879	0.7051	-0.0824667	1	yes			1
1717	ZFLNCT09991	930	168	0.9504	0.26418	0.0220372	no			0
1718	ZFLNCT09992	496	183	1.2427	0.308141	0.0559943	no			0
1719	ZFLNCT09993	289	87	0.9379	0.175011	0.00121458	no			0
1720	ZFLNCT09994	435	294	0.9289	-0.0201866	0.178801	no			0
1721	ZFLNCT09995	665	93	0.7642	-0.624836	1.49587e-06	no			0
1722	ZFLNCT09996	584	282	0.6194	-0.356506	0.0099365	no			0
1723	ZFLNCT09997	779	216	0.6855	0.252784	0.129713	no			0
1724	ZFLNCT09998	1289	246	0.4985	-0.42367	0.00104972	no			0
1725	ZFLNCT09999	2198	267	0.3965	-0.161636	0.00981498	no			0
1726	ZFLNCT10000	2685	267	0.3965	-0.161636	0.0065323	no			0
1727	ZFLNCT10002	2483	216	0.5173	-0.438928	0.000121215	no			0
1728	ZFLNCT10001	3488	267	0.3965	-0.161636	0.0033307	no			0
1729	ZFLNCT10003	3287	204	1.0431	-0.337722	5.92066e-05	no			0
1730	ZFLNCT10004	708	243	0.8563	0.50052	0.72975	yes			1
1731	ZFLNCT10005	539	354	1.1281	0.350843	0.965981	yes			1
1732	ZFLNCT10006	1685	222	0.6212	-0.425857	0.000294374	no			0
1733	ZFLNCT10008	1985	222	0.6212	-0.425857	0.000228621	no			0
1734	ZFLNCT10007	5750	159	0.733	-0.364969	1.73953e-06	no			0
1735	ZFLNCT10009	2593	156	0.5507	-0.532243	6.50478e-06	no			0
1736	ZFLNCT10010	747	150	0.8453	-0.23923	0.000226783	no			0
1737	ZFLNCT10011	753	111	0.7151	-0.630464	2.53717e-06	no			0
1738	ZFLNCT10012	3168	150	0.4321	-0.198907	6.08692e-05	no			0
1739	ZFLNCT10013	307	180	0.4167	-0.0678583	0.00566089	no			0
1740	ZFLNCT10014	1181	345	0.6189	0.0928323	0.690176	yes			1
1741	ZFLNCT10015	1924	336	0.3444	-0.34885	0.0266635	no			0
1742	ZFLNCT10016	1768	336	0.3444	-0.34885	0.0302966	no			0
1743	ZFLNCT10017	1948	336	0.3444	-0.34885	0.0261435	no			0
1744	ZFLNCT10018	717	486	1.2375	0.420224	0.9997	yes			1
1745	ZFLNCT10019	542	246	1.167	0.340849	0.400747	yes			1
1746	ZFLNCT10020	542	246	1.167	0.340849	0.400747	yes			1
1747	ZFLNCT10021	297	60	1.0422	-0.172098	2.36906e-05	no			0
1748	ZFLNCT10022	693	159	0.8337	-0.00149977	0.00240571	no			0
1749	ZFLNCT10023	888	264	0.7996	-0.117959	0.0261432	no			0
1750	ZFLNCT10024	6620	279	0.5867	-0.151051	0.000326727	no			0
1751	ZFLNCT10025	1234	279	0.5867	-0.151051	0.0296972	no			0
1752	ZFLNCT10026	672	180	0.6199	0.0321353	0.00798678	no			0
1753	ZFLNCT10027	537	186	0.6294	0.000876762	0.00833207	no			0
1754	ZFLNCT10028	589	177	0.6273	-0.47213	0.000110183	no			0
1755	ZFLNCT10029	1128	177	0.6273	-0.47213	6.99581e-05	no			0
1756	ZFLNCT10030	255	18	0.8878	-0.65745	1.1536e-07	no			0
1757	ZFLNCT10031	716	519	0.9904	0.453392	0.99994	yes			1
1758	ZFLNCT10032	550	390	0.9438	0.424143	0.995205	yes			1
1759	ZFLNCT10033	381	174	0.6826	0.052524	0.00933574	no			0
1760	ZFLNCT10036	4816	351	0.6297	-0.531787	0.000648442	no			0
1761	ZFLNCT10034	562	114	1.2469	0.392052	0.0110644	no			0
1762	ZFLNCT10035	566	168	1.2624	0.380631	0.0576328	no			0
1763	ZFLNCT10037	1046	189	0.7077	-0.0605763	0.00333849	no			0
1764	ZFLNCT10038	407	111	0.7293	-0.0968003	0.000302108	no			0
1765	ZFLNCT10039	414	75	0.6831	-0.142868	6.35016e-05	no			0
1766	ZFLNCT10040	3895	303	0.4554	-0.161813	0.00744942	no			0
1767	ZFLNCT10041	1486	105	0.5526	-0.467836	5.12964e-06	no			0
1768	ZFLNCT10042	3205	246	0.9067	-0.184804	0.00107067	no			0
1769	ZFLNCT10043	2408	237	0.6913	-0.343336	0.000497509	no			0
1770	ZFLNCT10044	3780	321	0.8613	-0.30815	0.0030079	no			0
1771	ZFLNCT10045	2404	213	0.8382	-0.403563	0.000117074	no			0
1772	ZFLNCT10046	742	159	1.0124	0.225828	0.0131554	no			0
1773	ZFLNCT10047	330	69	0.696	0.323983	0.00281785	no			0
1774	ZFLNCT10048	258	21	1.044	-0.242131	3.65585e-06	no			0
1775	ZFLNCT10049	380	117	0.841	0.595629	0.104947	no			0
1776	ZFLNCT10050	1243	231	0.9579	0.36846	0.255589	no			0
1777	ZFLNCT10051	420	198	0.8231	0.301243	0.127351	no			0
1778	ZFLNCT10052	517	108	0.9659	0.0105947	0.000494069	no			0
1779	ZFLNCT10053	429	255	1.2923	0.487836	0.75365	yes			1
1780	ZFLNCT10054	2597	246	0.8556	0.186148	0.0411213	no			0
1781	ZFLNCT10055	650	72	0.9588	-0.932948	4.64242e-08	no			0
1782	ZFLNCT10056	372	324	0.6414	0.225345	0.866997	yes			1
1783	ZFLNCT10057	869	189	1.0577	0.298765	0.0549616	no			0
1784	ZFLNCT10058	401	156	0.7606	0.166109	0.0121265	no			0
1785	ZFLNCT10059	573	87	0.9794	-0.0957886	9.37809e-05	no			0
1786	ZFLNCT10060	2816	216	0.7	-0.342077	0.000174796	no			0
1787	ZFLNCT10061	1449	132	0.8739	-0.0562373	0.00031261	no			0
1788	ZFLNCT10062	1067	129	1.0876	-0.545503	5.15675e-06	no			0
1789	ZFLNCT10063	392	114	1.3177	0.0337834	0.000588294	no			0
1790	ZFLNCT10064	1089	204	0.9271	-0.216096	0.00117203	no			0
1791	ZFLNCT10065	27902	873	0.5426	0.00839351	0.00959431	no			0
1792	ZFLNCT10066	224	102	0.9727	0.201612	0.00256854	no			0
1793	ZFLNCT10067	1341	150	0.6209	-0.381726	5.09363e-05	no			0
1794	ZFLNCT10068	1011	354	1.1265	-0.245143	0.111306	no			0
1795	ZFLNCT10069	703	126	1.0695	-0.236556	8.72913e-05	no			0
1796	ZFLNCT10070	934	282	0.7316	0.0145957	0.133461	no			0
1797	ZFLNCT10071	808	456	0.9843	0.416994	0.99928	yes			1
1798	ZFLNCT10072	1084	468	1.2817	0.281122	0.997484	yes			1
1799	ZFLNCT10073	713	195	0.8214	0.504484	0.364417	no			0
1800	ZFLNCT10074	472	126	1.0449	-0.164682	0.000198945	no			0
1801	ZFLNCT10075	480	351	0.9331	0.218775	0.913951	yes			1
1802	ZFLNCT10076	676	201	0.7683	-0.0217377	0.00889751	no			0
1803	ZFLNCT10077	3643	273	0.673	-0.354858	0.000542953	no			0
1804	ZFLNCT10078	964	51	0.6717	-0.867921	3.9813e-08	no			0
1805	ZFLNCT10079	4231	324	0.5703	-0.437058	0.00100758	no			0
1806	ZFLNCT10080	617	105	0.8385	-0.275979	4.12426e-05	no			0
1807	ZFLNCT10081	923	279	1.0721	0.248777	0.424595	yes			1
1808	ZFLNCT10082	777	123	1.3657	0.254557	0.00353157	no			0
1809	ZFLNCT10083	1266	132	0.7447	-0.355005	3.31031e-05	no			0
1810	ZFLNCT10084	646	108	0.9614	0.0586452	0.000667335	no			0
1811	ZFLNCT10085	699	120	0.9783	-0.434737	1.4651e-05	no			0
1812	ZFLNCT10086	308	255	0.7487	0.0976026	0.172902	no			0
1813	ZFLNCT10087	5223	447	0.7492	0.0445121	0.571827	yes			1
1814	ZFLNCT10088	5286	510	0.6882	0.0472427	0.919157	yes			1
1815	ZFLNCT10089	514	51	0.3611	-0.569681	9.61588e-07	no			0
1816	ZFLNCT10090	1645	156	0.799	-0.344435	5.59474e-05	no			0
1817	ZFLNCT10091	575	78	0.8807	-0.296035	1.40136e-05	no			0
1818	ZFLNCT10092	921	87	0.6403	-0.321585	1.42815e-05	no			0
1819	ZFLNCT10094	5418	408	0.7012	-0.324546	0.0140266	no			0
1820	ZFLNCT10093	4812	408	0.7012	-0.324546	0.0231596	no			0
1821	ZFLNCT10095	3212	171	0.6264	-0.00169997	0.000522512	no			0
1822	ZFLNCT10096	2602	222	0.8616	-0.474325	7.21969e-05	no			0
1823	ZFLNCT10097	1817	1725	1.055	0.240071	1	yes			1
1824	ZFLNCT10098	522	120	0.7625	0.0935551	0.00178877	no			0
1825	ZFLNCT10099	678	93	1.0899	0.522044	0.0170763	no			0
1826	ZFLNCT10100	1325	174	0.656	-0.00833886	0.00260223	no			0
1827	ZFLNCT10101	520	297	0.5139	0.0894572	0.454146	yes			1
1828	ZFLNCT10102	651	432	1.0465	0.32892	0.996863	yes			1
1829	ZFLNCT10103	495	183	0.9693	-0.0743465	0.00303118	no			0
1830	ZFLNCT10104	773	582	1.0743	0.35855	0.999982	yes			1
1831	ZFLNCT10105	4465	138	0.7659	-0.0597875	3.23085e-05	no			0
1832	ZFLNCT10106	1029	195	0.4484	0.00229785	0.00891362	no			0
1833	ZFLNCT10107	920	129	0.9129	-0.113798	0.000261984	no			0
1834	ZFLNCT10108	647	249	0.7349	0.0548672	0.0831753	no			0
1835	ZFLNCT10109	262	81	1.2939	0.0130097	0.000186111	no			0
1836	ZFLNCT10110	449	81	1.0828	-0.276003	1.69055e-05	no			0
1837	ZFLNCT10111	726	468	1.267	0.592004	0.999866	yes			1
1838	ZFLNCT10112	409	84	0.9008	-0.325339	1.51112e-05	no			0
1839	ZFLNCT10113	833	522	0.9626	0.204105	0.999526	yes			1
1840	ZFLNCT10114	383	285	0.7477	0.166705	0.490629	yes			1
1841	ZFLNCT10115	10394	303	0.7439	-0.297959	7.60333e-06	no			0
1842	ZFLNCT10116	9836	303	0.7439	-0.297959	1.21689e-05	no			0
1843	ZFLNCT10117	10724	303	0.7439	-0.297959	5.75721e-06	no			0
1844	ZFLNCT10118	10372	303	0.7439	-0.297959	7.74562e-06	no			0
1845	ZFLNCT10119	10199	303	0.7439	-0.297959	8.9615e-06	no			0
1846	ZFLNCT10120	9948	303	0.7439	-0.297959	1.10727e-05	no			0
1847	ZFLNCT10121	9759	303	0.7439	-0.297959	1.29848e-05	no			0
1848	ZFLNCT10122	9897	303	0.7439	-0.297959	1.15591e-05	no			0
1849	ZFLNCT10123	7011	240	0.4211	-0.0818976	0.00013271	no			0
1850	ZFLNCT10124	725	510	1.2046	0.429679	0.999879	yes			1
1851	ZFLNCT10125	2671	216	0.6576	-0.463756	7.36281e-05	no			0
1852	ZFLNCT10126	2710	216	0.6576	-0.463756	7.12474e-05	no			0
1853	ZFLNCT10127	2634	216	0.6576	-0.463756	7.59602e-05	no			0
1854	ZFLNCT10128	1748	177	0.6758	0.16125	0.00822356	no			0
1855	ZFLNCT10129	939	201	0.7628	0.419363	0.229923	no			0
1856	ZFLNCT10130	715	159	0.7249	-0.321493	0.000176158	no			0
1857	ZFLNCT10131	561	357	1.1335	0.309405	0.955799	yes			1
1858	ZFLNCT10132	979	480	1.0895	0.272419	0.998613	yes			1
1859	ZFLNCT10133	1338	1152	0.9336	0.407672	1	yes			1
1860	ZFLNCT10134	7790	345	0.4134	-1.01361	9.08787e-07	no			0
1861	ZFLNCT10136	1160	288	0.701	-0.0482218	0.0861841	no			0
1862	ZFLNCT10135	845	288	0.701	-0.0482218	0.10952	no			0
1863	ZFLNCT10137	3637	312	0.7075	-0.00267493	0.0367906	no			0
1864	ZFLNCT10138	1267	231	0.8247	-0.279798	0.00160432	no			0
1865	ZFLNCT10139	1159	291	0.9641	-0.124817	0.0410599	no			0
1866	ZFLNCT10140	1223	291	0.9641	-0.124817	0.0389878	no			0
1867	ZFLNCT10141	803	162	0.5715	-0.0545105	0.00198053	no			0
1868	ZFLNCT10142	317	117	0.5438	-0.197601	0.000202487	no			0
1869	ZFLNCT10143	3610	174	0.4566	-0.353835	2.48338e-05	no			0
1870	ZFLNCT10144	4826	405	0.5773	-0.210164	0.0587372	no			0
1871	ZFLNCT10145	5343	405	0.5773	-0.210164	0.0387951	no			0
1872	ZFLNCT10146	1494	156	0.893	-0.493244	1.65915e-05	no			0
1873	ZFLNCT10147	1384	156	0.893	-0.493244	1.82032e-05	no			0
1874	ZFLNCT10148	1729	156	0.893	-0.493244	1.36103e-05	no			0
1875	ZFLNCT10149	1425	156	0.893	-0.493244	1.75849e-05	no			0
1876	ZFLNCT10150	1651	156	0.893	-0.493244	1.45351e-05	no			0
1877	ZFLNCT10151	1274	156	0.893	-0.493244	1.99715e-05	no			0
1878	ZFLNCT10152	1555	156	0.893	-0.493244	1.576e-05	no			0
1879	ZFLNCT10153	1283	156	0.893	-0.493244	1.98206e-05	no			0
1880	ZFLNCT10154	1745	156	0.893	-0.493244	1.3428e-05	no			0
1881	ZFLNCT10155	1442	156	0.893	-0.493244	1.73348e-05	no			0
1882	ZFLNCT10156	1422	156	0.893	-0.493244	1.76295e-05	no			0
1883	ZFLNCT10157	1596	156	0.893	-0.493244	1.52247e-05	no			0
1884	ZFLNCT10158	1783	156	0.893	-0.493244	1.30047e-05	no			0
1885	ZFLNCT10159	349	87	0.6938	-0.127427	0.000113173	no			0
1886	ZFLNCT10160	4699	234	0.771	-0.0773657	0.000570896	no			0
1887	ZFLNCT10162	3461	192	0.4887	-0.375566	4.16295e-05	no			0
1888	ZFLNCT10161	1117	201	0.9917	-0.133024	0.00196246	no			0
1889	ZFLNCT10165	955	117	0.8082	0.00833536	0.000525033	no			0
1890	ZFLNCT10163	1155	390	0.7437	0.145817	0.934879	yes			1
1891	ZFLNCT10164	1140	375	0.8883	0.148602	0.887159	yes			1
1892	ZFLNCT10166	538	183	0.6734	-0.0734872	0.00387586	no			0
1893	ZFLNCT10167	2146	153	0.6561	-0.539426	7.31404e-06	no			0
1894	ZFLNCT10168	2274	237	0.8812	0.243514	0.0618569	no			0
1895	ZFLNCT10169	996	153	0.8036	-0.447181	3.65887e-05	no			0
1896	ZFLNCT10170	939	153	0.8036	-0.447181	3.83893e-05	no			0
1897	ZFLNCT10171	720	81	0.8455	-0.0425923	0.000120192	no			0
1898	ZFLNCT10172	590	219	0.8841	-0.0440973	0.0129605	no			0
1899	ZFLNCT10173	474	99	1.0943	0.164484	0.00122973	no			0
1900	ZFLNCT10174	496	99	1.0943	0.164484	0.00120717	no			0
1901	ZFLNCT10175	549	180	0.4574	-0.205458	0.00139832	no			0
1902	ZFLNCT10176	722	300	0.4367	-0.398032	0.0134703	no			0
1903	ZFLNCT10177	531	114	0.9712	0.128198	0.00160082	no			0
1904	ZFLNCT10178	1747	117	0.8548	0.0444196	0.000349703	no			0
1905	ZFLNCT10179	1764	162	0.5885	-0.134193	0.000443503	no			0
1906	ZFLNCT10180	819	279	0.6512	0.000122954	0.127676	no			0
1907	ZFLNCT10181	9721	285	0.6233	-0.193593	1.97719e-05	no			0
1908	ZFLNCT10182	697	132	0.8192	-0.837761	8.50106e-07	no			0
1909	ZFLNCT10183	1326	108	1.0352	-0.0348594	0.000159681	no			0
1910	ZFLNCT10184	965	183	0.7074	0.0582133	0.00792539	no			0
1911	ZFLNCT10185	728	216	0.5634	-0.0578088	0.0125337	no			0
1912	ZFLNCT10186	3782	318	0.8035	-0.522388	0.000471451	no			0
1913	ZFLNCT10187	3442	318	0.8035	-0.522388	0.000627801	no			0
1914	ZFLNCT10188	293	81	0.6746	-0.470061	5.48736e-06	no			0
1915	ZFLNCT10189	713	180	0.7146	-0.426825	0.000148286	no			0
1916	ZFLNCT10190	425	54	0.6154	-0.709246	2.78696e-07	no			0
1917	ZFLNCT10191	295	51	0.9883	0.424161	0.00281217	no			0
1918	ZFLNCT10192	295	51	1.1682	0.154499	0.000245182	no			0
1919	ZFLNCT10193	295	51	1.067	0.16492	0.000294162	no			0
1920	ZFLNCT10194	295	51	0.9055	0.274203	0.000859078	no			0
1921	ZFLNCT10195	295	51	1.1682	0.154499	0.000245182	no			0
1922	ZFLNCT10196	295	51	1.067	0.16492	0.000294162	no			0
1923	ZFLNCT10197	295	51	0.9055	0.274203	0.000859078	no			0
1924	ZFLNCT10198	295	51	1.1416	0.287148	0.00076908	no			0
1925	ZFLNCT10199	299	51	1.0846	0.337791	0.00123849	no			0
1926	ZFLNCT10200	295	51	1.1416	0.287148	0.00076908	no			0
1927	ZFLNCT10201	295	51	1.1658	0.335624	0.00113139	no			0
1928	ZFLNCT10202	295	51	1.1416	0.287148	0.00076908	no			0
1929	ZFLNCT10203	295	51	1.0846	0.337791	0.00124267	no			0
1930	ZFLNCT10204	295	51	1.1416	0.287148	0.00076908	no			0
1931	ZFLNCT10205	289	51	1.067	0.16492	0.000295653	no			0
1932	ZFLNCT10206	295	51	1.0846	0.337791	0.00124267	no			0
1933	ZFLNCT10207	295	51	1.1416	0.241259	0.000522359	no			0
1934	ZFLNCT10208	295	54	0.7996	-0.0641117	6.04741e-05	no			0
1935	ZFLNCT10209	295	51	1.0846	0.337791	0.00124267	no			0
1936	ZFLNCT10210	295	51	1.091	0.175378	0.000314181	no			0
1937	ZFLNCT10211	295	51	1.0191	0.255715	0.000661347	no			0
1938	ZFLNCT10212	295	51	0.8129	0.146901	0.00032016	no			0
1939	ZFLNCT10213	295	51	1.1596	0.375069	0.00158646	no			0
1940	ZFLNCT10214	285	78	0.7718	-0.0147279	0.000212433	no			0
1941	ZFLNCT10215	276	87	0.7913	0.243275	0.00250044	no			0
1942	ZFLNCT10216	295	51	1.1482	0.247267	0.000546134	no			0
1943	ZFLNCT10217	295	51	0.8129	0.146901	0.00032016	no			0
1944	ZFLNCT10218	1565	981	1.1546	0.360437	1	yes			1
1945	ZFLNCT10219	754	507	1.2164	0.470817	0.999902	yes			1
1946	ZFLNCT10220	972	354	1.2772	0.282765	0.906201	yes			1
1947	ZFLNCT10221	1155	645	1.1708	0.380304	0.999997	yes			1
1948	ZFLNCT10222	2114	231	0.6341	-0.363658	0.000463076	no			0
1949	ZFLNCT10223	59631	525	0.6102	-0.00880223	2.22045e-16	no			0
1950	ZFLNCT10224	771	147	1.1347	-0.126879	0.000395841	no			0
1951	ZFLNCT10225	1235	126	0.6187	-0.764008	9.91691e-07	no			0
1952	ZFLNCT10226	217	9	0.9174	-1.74807	8.6572e-12	no			0
1953	ZFLNCT10227	442	120	0.9839	-0.282694	6.52607e-05	no			0
1954	ZFLNCT10228	8448	255	0.8144	-0.307158	6.78106e-06	no			0
1955	ZFLNCT10229	11566	255	0.8144	-0.307158	4.89771e-07	no			0
1956	ZFLNCT10230	11256	255	0.8144	-0.307158	6.36012e-07	no			0
1957	ZFLNCT10231	9844	255	0.8144	-0.307158	2.09079e-06	no			0
1958	ZFLNCT10232	3219	165	0.7492	-0.342323	2.14165e-05	no			0
1959	ZFLNCT10233	9860	255	0.8144	-0.307158	2.06278e-06	no			0
1960	ZFLNCT10234	8449	255	0.8144	-0.307158	6.77534e-06	no			0
1961	ZFLNCT10235	10543	255	0.8144	-0.307158	1.15998e-06	no			0
1962	ZFLNCT10236	11248	255	0.8144	-0.307158	6.40314e-07	no			0
1963	ZFLNCT10237	6886	255	0.8144	-0.307158	2.52954e-05	no			0
1964	ZFLNCT10238	9839	255	0.8144	-0.307158	2.09962e-06	no			0
1965	ZFLNCT10239	11220	255	0.8144	-0.307158	6.55605e-07	no			0
1966	ZFLNCT10240	8421	255	0.8144	-0.307158	6.93714e-06	no			0
1967	ZFLNCT10241	10531	255	0.8144	-0.307158	1.17177e-06	no			0
1968	ZFLNCT10242	9121	255	0.8144	-0.307158	3.84552e-06	no			0
1969	ZFLNCT10243	11236	255	0.8144	-0.307158	6.46823e-07	no			0
1970	ZFLNCT10244	4945	255	0.8144	-0.307158	0.00012986	no			0
1971	ZFLNCT10245	295	51	1.067	0.16492	0.000294162	no			0
1972	ZFLNCT10246	295	63	1.0201	0.321573	0.00172098	no			0
1973	ZFLNCT10247	299	78	0.8325	0.11616	0.000598232	no			0
1974	ZFLNCT10248	283	51	0.9827	0.0511749	0.000123158	no			0
1975	ZFLNCT10249	295	96	0.913	0.230467	0.00266713	no			0
1976	ZFLNCT10250	295	90	0.6309	-0.594095	2.71105e-06	no			0
1977	ZFLNCT10251	295	51	1.085	0.0613872	0.000120808	no			0
1978	ZFLNCT10252	291	51	1.0814	0.290403	0.000838852	no			0
1979	ZFLNCT10253	295	51	0.8381	0.119083	0.000247342	no			0
1980	ZFLNCT10254	292	51	1.0676	0.2805	0.000780998	no			0
1981	ZFLNCT10255	295	51	1.2002	0.105972	0.000158054	no			0
1982	ZFLNCT10256	305	39	1.096	0.174906	0.000206475	no			0
1983	ZFLNCT10257	285	90	0.7411	-0.196958	7.0318e-05	no			0
1984	ZFLNCT10258	295	51	1.0451	0.238068	0.000556296	no			0
1985	ZFLNCT10259	293	36	1.2266	0.37474	0.000900451	no			0
1986	ZFLNCT10260	288	51	1.0697	0.384829	0.0018836	no			0
1987	ZFLNCT10261	295	51	1.067	0.16492	0.000294162	no			0
1988	ZFLNCT10262	252	51	1.0202	0.400557	0.0023207	no			0
1989	ZFLNCT10263	295	51	1.0303	0.236124	0.000554847	no			0
1990	ZFLNCT10264	295	63	1.1491	0.320952	0.00151845	no			0
1991	ZFLNCT10265	295	51	1.0012	0.145426	0.000265342	no			0
1992	ZFLNCT10266	295	63	1.0201	0.321573	0.00172098	no			0
1993	ZFLNCT10267	306	51	1.0689	0.463344	0.00359426	no			0
1994	ZFLNCT10268	272	135	0.9584	-0.0770123	0.000722926	no			0
1995	ZFLNCT10269	235	132	0.8922	-0.114498	0.000522931	no			0
1996	ZFLNCT10270	787	150	1.0421	-0.356577	6.78462e-05	no			0
1997	ZFLNCT10271	295	63	1.0201	0.321573	0.00172098	no			0
1998	ZFLNCT10272	727	150	1.1198	-0.432045	3.51233e-05	no			0
[truncated: 19,131 more rows]

## Sheet: 8_CPC2_predictions
		Supplementary Table 8 Coding probabilities of 21, 218 lncRNAs predicted by CPC2
	#ID	peptide_length	Fickett_score	pI	ORF_integrity	coding_probability	label		coding?
	ZFLNCT00001	101	0.44008	10.9258	1	0.5	coding		1
	ZFLNCT00002	54	0.32995	4.20184	1	0.0513828	noncoding		0
	ZFLNCT00003	54	0.43868	4.20184	1	0.132773	noncoding		0
	ZFLNCT00004	38	0.38191	10.0443	1	0.0192227	noncoding		0
	ZFLNCT00005	270	0.4362	8.60114	1	0.99993	coding		1
	ZFLNCT00006	121	0.46345	8.7193	-1	0.11155	noncoding		0
	ZFLNCT00007	20	0.34656	5.96222	1	0.00366518	noncoding		0
	ZFLNCT00008	118	0.45887	6.32709	-1	0.0698773	noncoding		0
	ZFLNCT00009	220	0.47424	5.0899	1	0.999849	coding		1
	ZFLNCT00010	138	0.32759	9.87714	1	0.360331	noncoding		0
	ZFLNCT00011	94	0.35614	10.5728	1	0.140751	noncoding		0
	ZFLNCT00012	184	0.46454	4.06415	-1	0.347615	noncoding		0
	ZFLNCT00013	95	0.4557	6.49408	1	0.441568	noncoding		0
	ZFLNCT00014	97	0.35199	6.2652	1	0.208712	noncoding		0
	ZFLNCT00015	163	0.47152	8.84808	-1	0.193187	noncoding		0
	ZFLNCT00016	157	0.46115	10.7371	1	0.969196	coding		1
	ZFLNCT00017	27	0.31394	7.68658	1	0.00539758	noncoding		0
	ZFLNCT00018	218	0.36764	5.05487	1	0.999065	coding		1
	ZFLNCT00019	135	0.45463	5.40472	1	0.944152	coding		1
	ZFLNCT00020	257	0.41872	7.30109	-1	0.334116	noncoding		0
	ZFLNCT00021	89	0.38355	7.1662	1	0.166473	noncoding		0
	ZFLNCT00022	114	0.44362	6.73737	1	0.698267	coding		1
	ZFLNCT00023	269	0.39009	8.4516	1	0.999645	coding		1
	ZFLNCT00024	233	0.4651	4.54669	-1	0.518659	coding		1
	ZFLNCT00025	111	0.40691	4.3111	-1	0.0578457	noncoding		0
	ZFLNCT00026	111	0.4552	4.3111	-1	0.0927827	noncoding		0
	ZFLNCT00027	114	0.41354	6.57037	-1	0.0597899	noncoding		0
	ZFLNCT00028	44	0.40124	12.1765	1	0.0273927	noncoding		0
	ZFLNCT00029	40	0.43644	9.34613	1	0.0301153	noncoding		0
	ZFLNCT00030	16	0.38254	6.49493	1	0.00304849	noncoding		0
	ZFLNCT00031	74	0.34188	5.97235	1	0.0684336	noncoding		0
	ZFLNCT00032	72	0.38099	8.06134	-1	0.062024	noncoding		0
	ZFLNCT00033	72	0.46312	8.06134	-1	0.0468569	noncoding		0
	ZFLNCT00034	87	0.35778	4.68365	-1	0.0358303	noncoding		0
	ZFLNCT00035	80	0.40164	6.81305	1	0.138264	noncoding		0
	ZFLNCT00036	80	0.34777	6.81305	1	0.077219	noncoding		0
	ZFLNCT00037	288	0.42065	5.53864	1	0.999996	coding		1
	ZFLNCT00038	193	0.45861	8.05597	1	0.996814	coding		1
	ZFLNCT00039	51	0.4012	9.23639	1	0.034383	noncoding		0
	ZFLNCT00040	56	0.321	7.62616	1	0.0193717	noncoding		0
	ZFLNCT00041	46	0.36433	8.71039	1	0.0174823	noncoding		0
	ZFLNCT00042	55	0.40737	10.8729	1	0.0580038	noncoding		0
	ZFLNCT00043	67	0.37233	8.84064	1	0.0514233	noncoding		0
	ZFLNCT00044	57	0.48859	10.0163	1	0.209308	noncoding		0
	ZFLNCT00045	112	0.27969	9.63934	1	0.113296	noncoding		0
	ZFLNCT00046	112	0.33142	9.63934	1	0.192669	noncoding		0
	ZFLNCT00047	112	0.33142	9.63934	1	0.192669	noncoding		0
	ZFLNCT00048	84	0.39633	8.98114	1	0.149968	noncoding		0
	ZFLNCT00049	110	0.45489	4.90741	-1	0.0750562	noncoding		0
	ZFLNCT00050	258	0.45442	4.96808	-1	0.55773	coding		1
	ZFLNCT00051	89	0.41619	7.96222	-1	0.0592497	noncoding		0
	ZFLNCT00052	51	0.43718	8.23016	1	0.0409203	noncoding		0
	ZFLNCT00053	45	0.43307	8.97662	1	0.0337362	noncoding		0
	ZFLNCT00054	67	0.31873	6.70465	1	0.0349041	noncoding		0
	ZFLNCT00055	67	0.33707	4.60651	-1	0.031005	noncoding		0
	ZFLNCT00056	203	0.47932	8.27838	-1	0.274728	noncoding		0
	ZFLNCT00057	266	0.45825	6.60187	-1	0.466891	noncoding		0
	ZFLNCT00058	252	0.44697	7.58917	1	0.999907	coding		1
	ZFLNCT00059	210	0.39346	7.0058	-1	0.192511	noncoding		0
	ZFLNCT00060	91	0.44603	5.0174	-1	0.0493965	noncoding		0
	ZFLNCT00061	69	0.35339	9.409	1	0.0508516	noncoding		0
	ZFLNCT00062	113	0.35108	9.54828	1	0.255912	noncoding		0
	ZFLNCT00065	113	0.34723	9.54828	1	0.243717	noncoding		0
	ZFLNCT00063	113	0.31204	9.54828	1	0.157934	noncoding		0
	ZFLNCT00064	113	0.32389	9.54828	1	0.181769	noncoding		0
	ZFLNCT00066	78	0.32389	9.39716	1	0.0558887	noncoding		0
	ZFLNCT00067	16	0.40637	8.02216	1	0.00400919	noncoding		0
	ZFLNCT00068	16	0.36554	8.02216	1	0.00335978	noncoding		0
	ZFLNCT00069	146	0.46154	9.35651	1	0.949421	coding		1
	ZFLNCT00070	47	0.35671	7.66547	1	0.014835	noncoding		0
	ZFLNCT00071	234	0.41863	4.62531	-1	0.371731	noncoding		0
	ZFLNCT00072	114	0.37146	4.57172	1	0.725725	coding		1
	ZFLNCT00073	58	0.39209	6.38202	1	0.0401832	noncoding		0
	ZFLNCT00074	36	0.40769	9.18561	1	0.0168953	noncoding		0
	ZFLNCT00075	156	0.41532	4.64362	-1	0.123729	noncoding		0
	ZFLNCT00076	63	0.3351	12.0068	1	0.036126	noncoding		0
	ZFLNCT00077	54	0.34425	6.8028	-1	0.0492581	noncoding		0
	ZFLNCT00078	50	0.31401	4.33209	1	0.0392447	noncoding		0
	ZFLNCT00079	139	0.34272	8.34967	1	0.518371	coding		1
	ZFLNCT00080	51	0.28301	5.53827	1	0.0295029	noncoding		0
	ZFLNCT00081	54	0.32827	5.58649	1	0.0257532	noncoding		0
	ZFLNCT00082	72	0.30093	9.61688	-1	0.169786	noncoding		0
	ZFLNCT00083	98	0.33915	10.3028	1	0.133123	noncoding		0
	ZFLNCT00084	59	0.36207	9.43488	1	0.036142	noncoding		0
	ZFLNCT00085	60	0.3046	6.5578	1	0.0258732	noncoding		0
	ZFLNCT00086	43	0.32597	7.83624	1	0.0110616	noncoding		0
	ZFLNCT00087	43	0.3842	7.83624	1	0.0148239	noncoding		0
	ZFLNCT00088	46	0.30721	9.86029	1	0.0191461	noncoding		0
	ZFLNCT00089	108	0.22328	8.9881	1	0.132706	noncoding		0
	ZFLNCT00090	17	0.45837	5.38043	-1	0.0130997	noncoding		0
	ZFLNCT00091	34	0.41365	4.50116	1	0.0255462	noncoding		0
	ZFLNCT00092	93	0.36508	9.47272	1	0.151847	noncoding		0
	ZFLNCT00093	93	0.33638	9.47272	1	0.108409	noncoding		0
	ZFLNCT00094	94	0.31943	8.49738	1	0.0928488	noncoding		0
	ZFLNCT00095	182	0.46977	6.19611	1	0.996486	coding		1
	ZFLNCT00096	94	0.37874	9.81757	1	0.18885	noncoding		0
	ZFLNCT00097	243	0.43669	5.89154	-1	0.363455	noncoding		0
	ZFLNCT00098	233	0.40471	7.51263	1	0.999124	coding		1
	ZFLNCT00099	48	0.43512	5.89569	1	0.0365399	noncoding		0
	ZFLNCT00100	369	0.35801	6.73468	1	0.999999	coding		1
	ZFLNCT00101	67	0.43817	9.23529	1	0.121218	noncoding		0
	ZFLNCT00102	81	0.33564	4.87079	1	0.152429	noncoding		0
	ZFLNCT00103	81	0.33179	4.87079	1	0.149032	noncoding		0
	ZFLNCT00104	8	0.37455	5.27496	-1	0.0116173	noncoding		0
	ZFLNCT00105	11	0.4395	9.99261	-1	0.0620771	noncoding		0
	ZFLNCT00106	103	0.28165	8.60114	1	0.0956194	noncoding		0
	ZFLNCT00107	20	0.39426	5.94904	1	0.00455437	noncoding		0
	ZFLNCT00108	98	0.45465	4.35248	-1	0.072105	noncoding		0
	ZFLNCT00109	139	0.47354	5.02972	-1	0.131016	noncoding		0
	ZFLNCT00110	140	0.42833	9.12994	-1	0.144502	noncoding		0
	ZFLNCT00111	76	0.37025	5.25775	1	0.133317	noncoding		0
	ZFLNCT00112	71	0.42577	5.72736	1	0.146008	noncoding		0
	ZFLNCT00113	162	0.38457	9.09564	1	0.878582	coding		1
	ZFLNCT00114	235	0.46319	5.3194	-1	0.434553	noncoding		0
	ZFLNCT00115	311	0.46282	5.73102	-1	0.720027	coding		1
	ZFLNCT00116	51	0.39915	5.68427	1	0.03534	noncoding		0
	ZFLNCT00117	81	0.28083	8.32318	1	0.0483428	noncoding		0
	ZFLNCT00118	106	0.25074	10.6744	1	0.0931622	noncoding		0
	ZFLNCT00119	115	0.36699	8.09625	1	0.352062	noncoding		0
	ZFLNCT00120	49	0.25459	9.62604	1	0.0266303	noncoding		0
	ZFLNCT00121	46	0.37713	6.79755	1	0.0163456	noncoding		0
	ZFLNCT00122	28	0.40905	6.89789	1	0.00721986	noncoding		0
	ZFLNCT00123	25	0.28223	8.76788	1	0.0079211	noncoding		0
	ZFLNCT00124	169	0.4463	9.07343	1	0.98035	coding		1
	ZFLNCT00125	80	0.37002	5.65436	-1	0.0367124	noncoding		0
	ZFLNCT00126	551	0.46126	5.02802	1	1	coding		1
	ZFLNCT00127	116	0.42865	8.98993	1	0.632729	coding		1
	ZFLNCT00128	70	0.33519	10.3724	1	0.0511805	noncoding		0
	ZFLNCT00129	116	0.45911	4.56146	1	0.89434	coding		1
	ZFLNCT00130	70	0.36854	10.3724	1	0.0683479	noncoding		0
	ZFLNCT00131	102	0.28851	9.26788	1	0.0929236	noncoding		0
	ZFLNCT00132	114	0.29136	9.15558	1	0.134759	noncoding		0
	ZFLNCT00133	146	0.3956	5.89117	1	0.925724	coding		1
	ZFLNCT00134	12	0.44259	5.27496	1	0.00448465	noncoding		0
	ZFLNCT00135	40	0.46518	6.67731	1	0.0215165	noncoding		0
	ZFLNCT00136	85	0.36612	4.78094	1	0.252829	noncoding		0
	ZFLNCT00137	50	0.3982	10.5955	1	0.0414087	noncoding		0
	ZFLNCT00138	153	0.3966	6.83905	1	0.92157	coding		1
	ZFLNCT00139	69	0.35465	9.75995	1	0.0540522	noncoding		0
	ZFLNCT00140	69	0.32578	9.75995	1	0.043109	noncoding		0
	ZFLNCT00141	69	0.33415	9.75995	1	0.0456739	noncoding		0
	ZFLNCT00142	69	0.32578	9.75995	1	0.043109	noncoding		0
	ZFLNCT00143	80	0.33043	5.35846	1	0.110696	noncoding		0
	ZFLNCT00144	69	0.32578	9.75995	1	0.043109	noncoding		0
	ZFLNCT00145	69	0.31105	9.75995	1	0.0396993	noncoding		0
	ZFLNCT00146	69	0.30733	9.75995	1	0.0390598	noncoding		0
	ZFLNCT00147	69	0.31105	9.75995	1	0.0396993	noncoding		0
	ZFLNCT00148	69	0.33415	9.75995	1	0.0456739	noncoding		0
	ZFLNCT00149	69	0.33415	9.75995	1	0.0456739	noncoding		0
	ZFLNCT00150	53	0.30469	7.00909	1	0.0173759	noncoding		0
	ZFLNCT00151	101	0.33279	9.77643	1	0.137482	noncoding		0
	ZFLNCT00152	155	0.43965	10.3106	1	0.941386	coding		1
	ZFLNCT00153	30	0.33676	7.99945	1	0.00633429	noncoding		0
	ZFLNCT00154	74	0.32929	9.20844	1	0.0492321	noncoding		0
	ZFLNCT00155	107	0.43987	8.3902	-1	0.0820352	noncoding		0
	ZFLNCT00156	54	0.25665	8.73981	1	0.0250728	noncoding		0
	ZFLNCT00157	32	0.46654	10.5338	-1	0.0932018	noncoding		0
	ZFLNCT00159	170	0.32689	4.00177	1	0.983143	coding		1
	ZFLNCT00158	170	0.32689	4.00177	1	0.983143	coding		1
	ZFLNCT00160	90	0.25289	8.88824	1	0.0665996	noncoding		0
	ZFLNCT00161	71	0.25289	6.05438	1	0.0875862	noncoding		0
	ZFLNCT00162	69	0.24638	9.61786	1	0.0455163	noncoding		0
	ZFLNCT00163	267	0.47696	8.50409	1	0.999974	coding		1
	ZFLNCT00164	270	0.47461	9.34003	-1	0.535939	coding		1
	ZFLNCT00166	214	0.36134	5.89825	1	0.996929	coding		1
	ZFLNCT00165	145	0.4721	4.67328	-1	0.162451	noncoding		0
	ZFLNCT00167	191	0.45537	6.1059	1	0.998019	coding		1
	ZFLNCT00168	77	0.3037	8.47943	1	0.0441406	noncoding		0
	ZFLNCT00169	77	0.3037	8.47943	1	0.0441406	noncoding		0
	ZFLNCT00170	77	0.29421	8.47943	1	0.0427492	noncoding		0
	ZFLNCT00171	64	0.25349	9.43024	1	0.0365578	noncoding		0
	ZFLNCT00173	83	0.25198	9.01935	1	0.0563193	noncoding		0
	ZFLNCT00172	31	0.37317	9.18524	-1	0.0789678	noncoding		0
	ZFLNCT00174	78	0.30413	9.44513	1	0.0493011	noncoding		0
	ZFLNCT00175	46	0.42593	9.38263	1	0.0366149	noncoding		0
	ZFLNCT00176	51	0.40114	4.57123	1	0.0640161	noncoding		0
	ZFLNCT00177	81	0.3383	9.98163	1	0.0743597	noncoding		0
	ZFLNCT00178	38	0.43311	6.94879	1	0.0159628	noncoding		0
	ZFLNCT00179	107	0.40503	6.57013	1	0.483774	noncoding		0
	ZFLNCT00180	14	0.48194	8.52106	1	0.00814194	noncoding		0
	ZFLNCT00181	162	0.4169	9.31696	1	0.940471	coding		1
	ZFLNCT00182	68	0.36385	4.37933	1	0.128174	noncoding		0
	ZFLNCT00183	15	0.44724	12.1808	1	0.0153241	noncoding		0
	ZFLNCT00184	39	0.28768	8.90778	1	0.012479	noncoding		0
	ZFLNCT00185	125	0.38913	9.87384	1	0.541217	coding		1
	ZFLNCT00186	58	0.39139	9.8941	-1	0.108698	noncoding		0
	ZFLNCT00187	50	0.23537	9.65985	1	0.0381536	noncoding		0
	ZFLNCT00188	103	0.47123	4.87567	1	0.720523	coding		1
	ZFLNCT00189	175	0.45325	7.6076	1	0.990204	coding		1
	ZFLNCT00190	236	0.47925	5.47089	-1	0.448307	noncoding		0
	ZFLNCT00191	181	0.43798	7.55963	-1	0.165928	noncoding		0
	ZFLNCT00192	93	0.46843	9.03046	-1	0.0898013	noncoding		0
	ZFLNCT00193	233	0.48665	6.44781	-1	0.372296	noncoding		0
	ZFLNCT00194	209	0.47253	9.06061	1	0.998996	coding		1
	ZFLNCT00195	129	0.45775	8.36005	1	0.861586	coding		1
	ZFLNCT00196	191	0.37652	8.71344	1	0.964071	coding		1
	ZFLNCT00197	15	0.33924	9.69708	1	0.00582635	noncoding		0
	ZFLNCT00198	27	0.38784	6.68097	1	0.00593505	noncoding		0
	ZFLNCT00199	31	0.42053	6.49579	1	0.00978415	noncoding		0
	ZFLNCT00200	62	0.36964	4.62848	-1	0.0232436	noncoding		0
	ZFLNCT00201	51	0.37752	9.57684	1	0.0297289	noncoding		0
	ZFLNCT00202	90	0.43431	8.50714	1	0.2973	noncoding		0
	ZFLNCT00203	80	0.39487	7.61908	1	0.116687	noncoding		0
	ZFLNCT00204	71	0.46836	7.98175	1	0.162365	noncoding		0
	ZFLNCT00205	169	0.46571	5.39264	1	0.994381	coding		1
	ZFLNCT00206	123	0.45218	6.03339	1	0.850338	coding		1
	ZFLNCT00207	190	0.44722	5.06818	-1	0.242705	noncoding		0
	ZFLNCT00208	194	0.47506	7.17633	-1	0.220435	noncoding		0
	ZFLNCT00209	30	0.30236	6.49762	1	0.00658391	noncoding		0
	ZFLNCT00210	62	0.46201	7.81268	1	0.090974	noncoding		0
	ZFLNCT00211	109	0.45667	5.34711	-1	0.0670482	noncoding		0
	ZFLNCT00212	35	0.43139	5.96918	1	0.0152047	noncoding		0
	ZFLNCT00213	32	0.36814	6.68964	1	0.0070322	noncoding		0
	ZFLNCT00214	98	0.2759	7.93378	1	0.0884167	noncoding		0
	ZFLNCT00215	36	0.34098	6.37579	1	0.00814634	noncoding		0
	ZFLNCT00216	58	0.28979	8.99139	1	0.023498	noncoding		0
	ZFLNCT00217	99	0.46661	6.84039	1	0.507256	coding		1
	ZFLNCT00218	282	0.39092	5.26959	1	0.99999	coding		1
	ZFLNCT00219	62	0.25541	5.99005	1	0.0617353	noncoding		0
	ZFLNCT00220	7	0.41684	9.50006	1	0.00451905	noncoding		0
	ZFLNCT00221	236	0.44273	4.93219	-1	0.427559	noncoding		0
	ZFLNCT00222	171	0.43618	7.70111	-1	0.148847	noncoding		0
	ZFLNCT00223	98	0.44204	7.7851	-1	0.0611156	noncoding		0
	ZFLNCT00224	152	0.43926	8.86383	-1	0.154534	noncoding		0
	ZFLNCT00225	138	0.43018	6.39178	1	0.911752	coding		1
	ZFLNCT00226	164	0.4669	4.44098	1	0.995898	coding		1
	ZFLNCT00227	204	0.46501	4.57086	1	0.999716	coding		1
	ZFLNCT00228	114	0.42081	6.97614	1	0.616394	coding		1
	ZFLNCT00229	82	0.41246	4.16949	1	0.460294	noncoding		0
	ZFLNCT00230	101	0.26381	5.86481	1	0.234346	noncoding		0
	ZFLNCT00231	72	0.26106	9.81757	1	0.0435449	noncoding		0
	ZFLNCT00232	25	0.33509	10.3062	1	0.0106204	noncoding		0
	ZFLNCT00233	25	0.29519	10.3062	1	0.0122642	noncoding		0
	ZFLNCT00234	49	0.41443	8.36395	1	0.0293872	noncoding		0
	ZFLNCT00235	61	0.34557	5.61407	1	0.0400696	noncoding		0
	ZFLNCT00236	59	0.33106	9.6004	1	0.0301605	noncoding		0
	ZFLNCT00237	59	0.32929	9.6004	1	0.0298808	noncoding		0
	ZFLNCT00238	78	0.35858	6.02094	1	0.096069	noncoding		0
	ZFLNCT00239	78	0.34298	6.02094	1	0.0833009	noncoding		0
	ZFLNCT00240	78	0.33273	6.02094	1	0.0773005	noncoding		0
	ZFLNCT00241	78	0.36608	6.02094	1	0.1038	noncoding		0
	ZFLNCT00242	35	0.38283	4.29022	1	0.0227462	noncoding		0
	ZFLNCT00243	95	0.36871	9.61713	1	0.172059	noncoding		0
	ZFLNCT00244	38	0.38764	4.56952	1	0.0244133	noncoding		0
	ZFLNCT00245	31	0.42724	6.04987	1	0.0112062	noncoding		0
	ZFLNCT00246	76	0.2962	10.0193	1	0.0477658	noncoding		0
	ZFLNCT00247	72	0.22328	9.47064	1	0.0708477	noncoding		0
	ZFLNCT00248	94	0.27326	4.20184	1	0.436078	noncoding		0
	ZFLNCT00249	51	0.41878	7.98187	1	0.0323029	noncoding		0
	ZFLNCT00251	163	0.27517	7.9184	1	0.5	coding		1
	ZFLNCT00250	37	0.36142	9.39056	1	0.0136163	noncoding		0
	ZFLNCT00252	39	0.28938	9.36139	1	0.0139763	noncoding		0
	ZFLNCT00253	59	0.37333	5.75873	1	0.0427819	noncoding		0
	ZFLNCT00254	54	0.40599	12.0984	-1	0.177064	noncoding		0
	ZFLNCT00255	49	0.35223	11.61	1	0.0281742	noncoding		0
	ZFLNCT00256	49	0.32665	11.61	1	0.0266603	noncoding		0
	ZFLNCT00257	20	0.41374	5.22235	1	0.00678185	noncoding		0
	ZFLNCT00258	50	0.30422	10.0141	1	0.0225545	noncoding		0
	ZFLNCT00259	96	0.40109	9.60284	1	0.268609	noncoding		0
	ZFLNCT00260	32	0.45054	9.18561	1	0.0220315	noncoding		0
	ZFLNCT00261	31	0.40655	11.4177	1	0.0207041	noncoding		0
	ZFLNCT00262	24	0.38456	10.2664	1	0.0111657	noncoding		0
	ZFLNCT00263	19	0.2714	7.97601	1	0.00621941	noncoding		0
	ZFLNCT00264	62	0.28364	9.88348	1	0.0314971	noncoding		0
	ZFLNCT00265	76	0.35331	8.74396	1	0.062945	noncoding		0
	ZFLNCT00266	50	0.47229	8.36298	1	0.0586915	noncoding		0
	ZFLNCT00267	80	0.42824	9.14972	1	0.192319	noncoding		0
	ZFLNCT00268	43	0.28573	9.58087	1	0.0170952	noncoding		0
	ZFLNCT00269	32	0.32496	5.26495	1	0.00886453	noncoding		0
	ZFLNCT00270	43	0.30467	11.7963	-1	0.17107	noncoding		0
	ZFLNCT00271	59	0.43132	9.49652	1	0.0784968	noncoding		0
	ZFLNCT00272	61	0.25349	9.15961	1	0.0327858	noncoding		0
	ZFLNCT00273	90	0.30996	8.83893	1	0.0739734	noncoding		0
	ZFLNCT00274	46	0.30603	9.42889	1	0.0170941	noncoding		0
	ZFLNCT00275	87	0.39481	11.0862	1	0.169955	noncoding		0
	ZFLNCT00277	41	0.37854	7.06329	1	0.0122433	noncoding		0
	ZFLNCT00276	101	0.30159	7.03168	1	0.13134	noncoding		0
	ZFLNCT00278	426	0.48278	9.59552	1	1	coding		1
	ZFLNCT00279	37	0.28923	10.0225	1	0.0161373	noncoding		0
	ZFLNCT00280	123	0.32007	9.56549	1	0.23198	noncoding		0
	ZFLNCT00281	73	0.45056	4.9682	1	0.252744	noncoding		0
	ZFLNCT00282	40	0.34031	11.5936	1	0.0208686	noncoding		0
	ZFLNCT00283	47	0.35988	7.69366	1	0.0151627	noncoding		0
	ZFLNCT00284	43	0.37762	7.85553	1	0.0141367	noncoding		0
	ZFLNCT00285	47	0.3829	7.69366	1	0.0179594	noncoding		0
	ZFLNCT00286	143	0.47296	4.20453	-1	0.190106	noncoding		0
	ZFLNCT00287	133	0.44171	6.25885	-1	0.0831607	noncoding		0
	ZFLNCT00288	142	0.39809	7.84027	1	0.8197	coding		1
	ZFLNCT00289	149	0.36019	9.36676	1	0.665767	coding		1
	ZFLNCT00290	50	0.31666	10.295	1	0.0242522	noncoding		0
	ZFLNCT00291	19	0.38866	9.8493	1	0.00793263	noncoding		0
	ZFLNCT00292	210	0.47071	8.52045	-1	0.296188	noncoding		0
	ZFLNCT00293	66	0.31678	7.63129	1	0.0297206	noncoding		0
	ZFLNCT00294	43	0.24002	6.01434	1	0.0471576	noncoding		0
	ZFLNCT00295	53	0.35593	6.82477	-1	0.0423876	noncoding		0
	ZFLNCT00296	43	0.26407	6.52496	1	0.0193927	noncoding		0
	ZFLNCT00297	66	0.37644	7.6723	1	0.0463393	noncoding		0
	ZFLNCT00298	55	0.33387	9.30292	1	0.0247029	noncoding		0
	ZFLNCT00299	74	0.31209	8.90509	1	0.0424247	noncoding		0
	ZFLNCT00300	59	0.30806	8.80438	1	0.0237658	noncoding		0
	ZFLNCT00301	59	0.31895	8.80438	1	0.0245467	noncoding		0
	ZFLNCT00302	43	0.33235	9.65045	1	0.0168277	noncoding		0
	ZFLNCT00303	46	0.37057	6.69611	1	0.0157159	noncoding		0
	ZFLNCT00304	46	0.35007	6.69611	1	0.0137839	noncoding		0
	ZFLNCT00305	43	0.32244	6.37006	-1	0.0525935	noncoding		0
	ZFLNCT00306	43	0.33112	9.65045	1	0.0167747	noncoding		0
	ZFLNCT00307	29	0.3362	4.67706	1	0.00948331	noncoding		0
	ZFLNCT00308	76	0.25734	9.77191	1	0.0484743	noncoding		0
	ZFLNCT00309	47	0.46901	4.97638	-1	0.0253576	noncoding		0
	ZFLNCT00310	40	0.36284	9.51434	1	0.0162165	noncoding		0
	ZFLNCT00311	294	0.44639	8.47955	-1	0.512524	coding		1
	ZFLNCT00312	106	0.45393	9.77557	-1	0.13645	noncoding		0
	ZFLNCT00315	56	0.4416	6.70612	1	0.0523521	noncoding		0
	ZFLNCT00313	59	0.44839	11.5552	1	0.125213	noncoding		0
	ZFLNCT00314	59	0.41108	11.5552	1	0.0673616	noncoding		0
	ZFLNCT00316	73	0.33111	9.26398	1	0.0483994	noncoding		0
	ZFLNCT00317	60	0.27366	6.49005	1	0.0329021	noncoding		0
	ZFLNCT00318	73	0.27234	9.26398	1	0.0396319	noncoding		0
	ZFLNCT00319	73	0.32555	9.26398	1	0.0464329	noncoding		0
	ZFLNCT00320	57	0.46235	4.03644	1	0.171314	noncoding		0
	ZFLNCT00321	71	0.31683	9.89789	1	0.0445049	noncoding		0
	ZFLNCT00322	64	0.28411	9.36151	1	0.0303333	noncoding		0
	ZFLNCT00323	136	0.36612	4.6463	1	0.90042	coding		1
	ZFLNCT00324	23	0.36601	5.75079	1	0.00485068	noncoding		0
	ZFLNCT00325	38	0.37195	12.0047	-1	0.179616	noncoding		0
	ZFLNCT00326	91	0.27517	9.09772	1	0.0645684	noncoding		0
	ZFLNCT00327	61	0.37652	6.14154	1	0.0436137	noncoding		0
	ZFLNCT00328	534	0.47424	4.08099	1	1	coding		1
	ZFLNCT00329	45	0.35597	9.98468	1	0.0217806	noncoding		0
	ZFLNCT00330	45	0.37343	9.98468	1	0.0242522	noncoding		0
	ZFLNCT00331	39	0.37928	7.97711	1	0.0117752	noncoding		0
	ZFLNCT00332	52	0.47763	6.47113	1	0.0460986	noncoding		0
	ZFLNCT00333	19	0.34571	7.82233	1	0.00362505	noncoding		0
	ZFLNCT00334	91	0.34357	9.55096	1	0.109633	noncoding		0
	ZFLNCT00335	125	0.45446	9.86493	1	0.838821	coding		1
	ZFLNCT00336	137	0.45528	9.51556	1	0.910569	coding		1
	ZFLNCT00337	206	0.43987	6.59625	1	0.998823	coding		1
	ZFLNCT00338	57	0.37317	10.0367	1	0.0407032	noncoding		0
	ZFLNCT00339	64	0.34057	9.77875	1	0.0398528	noncoding		0
	ZFLNCT00340	68	0.34672	6.49445	1	0.0446786	noncoding		0
	ZFLNCT00341	123	0.44124	6.28656	-1	0.0712478	noncoding		0
	ZFLNCT00342	111	0.43543	8.53436	1	0.593055	coding		1
	ZFLNCT00343	287	0.42096	7.03351	1	0.999985	coding		1
	ZFLNCT00344	281	0.45481	6.45612	1	0.999993	coding		1
	ZFLNCT00345	50	0.38663	10.6371	1	0.0371603	noncoding		0
	ZFLNCT00346	59	0.38279	11.0074	1	0.0521038	noncoding		0
	ZFLNCT00347	60	0.31678	7.82672	1	0.0229344	noncoding		0
	ZFLNCT00348	46	0.27146	8.93231	1	0.0175663	noncoding		0
	ZFLNCT00350	127	0.26766	6.35956	1	0.377646	noncoding		0
	ZFLNCT00349	50	0.2962	6.68341	1	0.0165833	noncoding		0
	ZFLNCT00351	50	0.3949	11.7236	1	0.0377583	noncoding		0
	ZFLNCT00352	51	0.40347	5.71173	1	0.0364589	noncoding		0
	ZFLNCT00353	176	0.44044	8.28534	1	0.986532	coding		1
	ZFLNCT00354	52	0.36455	11.2957	1	0.0342775	noncoding		0
	ZFLNCT00355	92	0.44228	8.90668	-1	0.0832621	noncoding		0
	ZFLNCT00356	14	0.39591	5.27496	1	0.00393947	noncoding		0
	ZFLNCT00357	78	0.34131	9.85687	1	0.0680334	noncoding		0
	ZFLNCT00358	46	0.34967	8.63263	1	0.0157679	noncoding		0
	ZFLNCT00359	58	0.43202	9.26752	-1	0.0689789	noncoding		0
	ZFLNCT00360	94	0.33446	6.98346	1	0.126633	noncoding		0
	ZFLNCT00361	28	0.39306	10.45	1	0.0146992	noncoding		0
	ZFLNCT00362	37	0.32335	10.0519	1	0.0149847	noncoding		0
	ZFLNCT00363	28	0.38728	6.70612	1	0.00626138	noncoding		0
	ZFLNCT00364	19	0.38955	5.06036	1	0.00567826	noncoding		0
	ZFLNCT00365	78	0.3356	9.61688	1	0.0630916	noncoding		0
	ZFLNCT00366	57	0.37476	6.95795	1	0.0291399	noncoding		0
	ZFLNCT00367	149	0.40826	10.1757	1	0.845897	coding		1
	ZFLNCT00368	31	0.36019	8.38617	1	0.0076933	noncoding		0
	ZFLNCT00369	57	0.37476	6.95795	1	0.0291399	noncoding		0
	ZFLNCT00370	149	0.40826	10.1757	1	0.845897	coding		1
	ZFLNCT00371	31	0.36019	8.38617	1	0.0076933	noncoding		0
	ZFLNCT00372	57	0.37476	6.95795	1	0.0291399	noncoding		0
	ZFLNCT00373	149	0.40826	10.1757	1	0.845897	coding		1
	ZFLNCT00374	31	0.36019	8.38617	1	0.0076933	noncoding		0
	ZFLNCT00375	57	0.37476	6.95795	1	0.0291399	noncoding		0
	ZFLNCT00376	149	0.40826	10.1757	1	0.845897	coding		1
	ZFLNCT00377	31	0.36019	8.38617	1	0.0076933	noncoding		0
	ZFLNCT00378	128	0.45678	4.46906	1	0.952809	coding		1
	ZFLNCT00379	94	0.37514	5.7807	1	0.274042	noncoding		0
	ZFLNCT00380	199	0.3118	9.36969	1	0.803445	coding		1
	ZFLNCT00381	203	0.32389	9.36981	1	0.8732	coding		1
	ZFLNCT00382	19	0.42552	6.69659	1	0.00467135	noncoding		0
	ZFLNCT00383	102	0.43556	4.81183	1	0.718121	coding		1
	ZFLNCT00384	259	0.48305	9.03668	1	0.99996	coding		1
	ZFLNCT00385	78	0.29248	9.84271	1	0.0489515	noncoding		0
	ZFLNCT00386	65	0.48371	9.64337	1	0.241864	noncoding		0
	ZFLNCT00387	45	0.34625	8.61285	1	0.0147552	noncoding		0
	ZFLNCT00388	47	0.44359	9.98383	1	0.0581769	noncoding		0
	ZFLNCT00389	89	0.23537	9.38971	1	0.0765519	noncoding		0
	ZFLNCT00390	138	0.42495	7.68512	1	0.863585	coding		1
	ZFLNCT00391	92	0.42568	4.51617	1	0.596733	coding		1
	ZFLNCT00392	98	0.45583	8.96979	1	0.508712	coding		1
	ZFLNCT00393	71	0.35897	10.2888	1	0.0643045	noncoding		0
	ZFLNCT00394	114	0.43103	8.78632	1	0.616467	coding		1
	ZFLNCT00395	91	0.4331	8.92963	1	0.315916	noncoding		0
	ZFLNCT00396	72	0.41911	5.23126	-1	0.0298966	noncoding		0
	ZFLNCT00397	107	0.31398	6.25397	1	0.229783	noncoding		0
	ZFLNCT00398	40	0.38231	9.49323	1	0.018227	noncoding		0
	ZFLNCT00399	73	0.47155	6.15509	-1	0.034221	noncoding		0
	ZFLNCT00400	107	0.46209	9.34259	1	0.678548	coding		1
	ZFLNCT00401	112	0.42377	5.25677	1	0.765532	coding		1
	ZFLNCT00402	64	0.45882	4.1048	1	0.246549	noncoding		0
	ZFLNCT00403	50	0.25541	10.1252	1	0.0306318	noncoding		0
	ZFLNCT00404	1093	0.44777	9.05267	1	1	coding		1
	ZFLNCT00405	87	0.38562	9.35944	1	0.153341	noncoding		0
	ZFLNCT00406	25	0.37339	9.10187	1	0.00754594	noncoding		0
	ZFLNCT00407	92	0.34335	10.2888	1	0.115017	noncoding		0
	ZFLNCT00408	72	0.29153	9.13922	1	0.0376394	noncoding		0
	ZFLNCT00409	40	0.35106	11.2484	1	0.021439	noncoding		0
	ZFLNCT00410	53	0.40709	4.50104	1	0.0806868	noncoding		0
	ZFLNCT00411	63	0.31061	5.32794	1	0.0461025	noncoding		0
	ZFLNCT00412	74	0.4326	10.3399	1	0.182697	noncoding		0
	ZFLNCT00413	74	0.41718	9.18195	-1	0.0809277	noncoding		0
	ZFLNCT00414	112	0.48234	8.66486	-1	0.100671	noncoding		0
	ZFLNCT00415	28	0.31812	9.38666	1	0.00881056	noncoding		0
	ZFLNCT00416	118	0.4457	5.74884	1	0.817173	coding		1
	ZFLNCT00417	54	0.26458	6.21918	1	0.0333182	noncoding		0
	ZFLNCT00418	71	0.2671	9.10126	1	0.037698	noncoding		0
	ZFLNCT00419	52	0.32813	5.99872	1	0.0201463	noncoding		0
	ZFLNCT00420	46	0.26963	9.86029	1	0.0223592	noncoding		0
	ZFLNCT00421	149	0.45088	4.25861	1	0.990705	coding		1
	ZFLNCT00422	10	0.42851	7.99982	1	0.00325783	noncoding		0
	ZFLNCT00423	72	0.42742	8.3111	1	0.116076	noncoding		0
	ZFLNCT00424	37	0.33824	10.0422	1	0.0151975	noncoding		0
	ZFLNCT00425	111	0.37989	4.35052	1	0.750806	coding		1
	ZFLNCT00426	81	0.31077	9.54767	1	0.0571342	noncoding		0
	ZFLNCT00427	52	0.33065	5.99811	1	0.0202515	noncoding		0
	ZFLNCT00428	45	0.30763	8.5694	1	0.0134438	noncoding		0
	ZFLNCT00429	103	0.37787	4.89691	-1	0.0446102	noncoding		0
	ZFLNCT00430	78	0.48007	4.98907	1	0.281421	noncoding		0
	ZFLNCT00431	616	0.46943	5.00775	1	1	coding		1
	ZFLNCT00432	142	0.4402	4.99347	-1	0.113057	noncoding		0
	ZFLNCT00433	220	0.5034	6.10199	1	0.999635	coding		1
	ZFLNCT00434	148	0.48804	5.43536	1	0.970765	coding		1
	ZFLNCT00435	96	0.45502	5.30365	1	0.571717	coding		1
	ZFLNCT00436	40	0.3602	10.6318	1	0.0208753	noncoding		0
	ZFLNCT00437	40	0.37233	10.6318	1	0.0222128	noncoding		0
	ZFLNCT00438	56	0.41047	9.8847	1	0.05598	noncoding		0
	ZFLNCT00439	272	0.35777	8.86151	1	0.998424	coding		1
	ZFLNCT00440	278	0.4718	5.68512	-1	0.608087	coding		1
	ZFLNCT00441	89	0.33485	9.09686	1	0.0905851	noncoding		0
	ZFLNCT00442	221	0.4233	4.94965	1	0.999832	coding		1
	ZFLNCT00443	203	0.46742	4.63361	-1	0.36815	noncoding		0
	ZFLNCT00444	117	0.33448	9.69501	1	0.232285	noncoding		0
	ZFLNCT00445	151	0.42261	6.83356	-1	0.102251	noncoding		0
	ZFLNCT00446	144	0.42682	4.80084	-1	0.109334	noncoding		0
	ZFLNCT00447	47	0.43208	7.6037	1	0.0279956	noncoding		0
	ZFLNCT00448	199	0.29893	4.45563	1	0.992137	coding		1
	ZFLNCT00449	48	0.33394	9.30267	1	0.0187387	noncoding		0
	ZFLNCT00450	100	0.40137	9.73956	1	0.311268	noncoding		0
	ZFLNCT00451	116	0.48967	6.75677	1	0.760535	coding		1
	ZFLNCT00452	51	0.33878	5.42609	1	0.0239734	noncoding		0
	ZFLNCT00453	48	0.33289	8.98761	1	0.0172934	noncoding		0
	ZFLNCT00454	72	0.23537	5.62372	1	0.18957	noncoding		0
	ZFLNCT00455	50	0.25634	8.73529	1	0.022557	noncoding		0
	ZFLNCT00456	139	0.48595	4.60809	1	0.965241	coding		1
	ZFLNCT00457	142	0.43996	8.64972	-1	0.131696	noncoding		0
	ZFLNCT00458	93	0.30824	6.03973	-1	0.0896593	noncoding		0
	ZFLNCT00459	93	0.39903	6.03973	-1	0.0421739	noncoding		0
	ZFLNCT00460	138	0.4551	5.05328	1	0.963334	coding		1
	ZFLNCT00461	47	0.31151	6.48114	-1	0.0673501	noncoding		0
	ZFLNCT00462	53	0.32823	7.86591	1	0.0175105	noncoding		0
	ZFLNCT00463	9	0.42092	5.27496	1	0.00336309	noncoding		0
	ZFLNCT00464	196	0.36345	8.3736	1	0.964002	coding		1
	ZFLNCT00465	199	0.46299	6.08734	-1	0.242365	noncoding		0
	ZFLNCT00466	131	0.46234	5.38275	1	0.931956	coding		1
	ZFLNCT00467	150	0.45518	11.6414	-1	0.297892	noncoding		0
	ZFLNCT00468	34	0.42572	6.80084	-1	0.0195615	noncoding		0
	ZFLNCT00469	231	0.44153	7.00739	-1	0.294481	noncoding		0
	ZFLNCT00470	88	0.39095	7.84552	1	0.162786	noncoding		0
	ZFLNCT00471	82	0.33022	7.80023	1	0.0642804	noncoding		0
	ZFLNCT00472	148	0.40289	7.69342	-1	0.108604	noncoding		0
	ZFLNCT00473	31	0.43204	10.0524	1	0.0223537	noncoding		0
	ZFLNCT00474	27	0.42672	5.89569	1	0.00900814	noncoding		0
	ZFLNCT00475	61	0.40932	11.9229	1	0.0636452	noncoding		0
	ZFLNCT00476	61	0.36695	11.9229	1	0.0413963	noncoding		0
	ZFLNCT00477	54	0.34459	6.06171	1	0.0233783	noncoding		0
	ZFLNCT00478	142	0.33235	9.48004	1	0.441236	noncoding		0
	ZFLNCT00479	165	0.36892	9.37018	1	0.838221	coding		1
	ZFLNCT00480	141	0.33572	7.6297	1	0.5555	coding		1
	ZFLNCT00481	8	0.31109	5.27057	1	0.00267656	noncoding		0
	ZFLNCT00482	12	0.35725	8.02338	1	0.00271172	noncoding		0
	ZFLNCT00483	40	0.38996	9.18463	1	0.0177431	noncoding		0
	ZFLNCT00484	226	0.36042	8.54279	1	0.989923	coding		1
	ZFLNCT00485	124	0.42135	5.54022	1	0.853548	coding		1
	ZFLNCT00486	93	0.39978	6.10834	1	0.303759	noncoding		0
	ZFLNCT00487	94	0.23588	4.25055	1	0.710881	coding		1
	ZFLNCT00488	41	0.33289	8.68231	1	0.0119999	noncoding		0
	ZFLNCT00489	69	0.36593	5.82416	1	0.0683717	noncoding		0
	ZFLNCT00490	77	0.39035	6.5578	1	0.109942	noncoding		0
	ZFLNCT00491	51	0.39292	4.25201	1	0.0716088	noncoding		0
	ZFLNCT00492	55	0.34998	9.06415	1	0.0258138	noncoding		0
	ZFLNCT00493	95	0.47032	9.26031	-1	0.101299	noncoding		0
	ZFLNCT00494	180	0.45378	6.82965	-1	0.169362	noncoding		0
	ZFLNCT00495	101	0.46823	5.60321	-1	0.0583433	noncoding		0
	ZFLNCT00496	192	0.45582	7.65521	1	0.996706	coding		1
	ZFLNCT00497	454	0.39604	9.4892	-1	0.651155	coding		1
	ZFLNCT00498	299	0.38271	9.08624	-1	0.349043	noncoding		0
	ZFLNCT00499	779	0.41209	8.86249	-1	0.987255	coding		1
	ZFLNCT00500	43	0.43671	4.74921	-1	0.0206426	noncoding		0
	ZFLNCT00501	150	0.23588	8.87115	1	0.255652	noncoding		0
	ZFLNCT00502	29	0.33134	8.5722	1	0.00696163	noncoding		0
	ZFLNCT00503	60	0.35613	4.33551	-1	0.0223058	noncoding		0
	ZFLNCT00504	60	0.40695	4.33551	-1	0.0237857	noncoding		0
	ZFLNCT00505	60	0.42386	4.33551	-1	0.0271748	noncoding		0
	ZFLNCT00506	60	0.37207	4.33551	-1	0.0212768	noncoding		0
	ZFLNCT00507	90	0.32731	6.47882	-1	0.0763965	noncoding		0
	ZFLNCT00508	104	0.32037	9.13849	1	0.132397	noncoding		0
	ZFLNCT00509	88	0.35223	9.62885	1	0.108593	noncoding		0
	ZFLNCT00510	89	0.32179	8.85468	1	0.0789169	noncoding		0
	ZFLNCT00511	92	0.39785	7.56281	1	0.21579	noncoding		0
	ZFLNCT00512	92	0.32497	7.56281	1	0.0963967	noncoding		0
	ZFLNCT00513	181	0.31909	9.62494	1	0.703265	coding		1
	ZFLNCT00514	121	0.40795	9.12067	1	0.600082	coding		1
	ZFLNCT00515	59	0.41421	3.78607	1	0.199707	noncoding		0
	ZFLNCT00516	96	0.37272	6.70441	1	0.222052	noncoding		0
	ZFLNCT00517	23	0.38499	8.18951	1	0.00544435	noncoding		0
	ZFLNCT00518	288	0.45424	4.72577	1	0.999999	coding		1
	ZFLNCT00519	371	0.42228	5.83722	1	1	coding		1
	ZFLNCT00520	371	0.38122	5.83722	1	1	coding		1
	ZFLNCT00521	39	0.3578	10.1064	1	0.0177859	noncoding		0
	ZFLNCT00522	83	0.30229	9.20966	1	0.0562634	noncoding		0
	ZFLNCT00523	43	0.3808	5.65839	1	0.0184212	noncoding		0
	ZFLNCT00524	86	0.45889	6.26178	-1	0.0416519	noncoding		0
	ZFLNCT00525	31	0.3299	6.6922	1	0.00602004	noncoding		0
	ZFLNCT00526	109	0.29428	9.18292	1	0.119356	noncoding		0
	ZFLNCT00527	109	0.3688	9.18292	1	0.283216	noncoding		0
	ZFLNCT00528	59	0.4481	5.62347	1	0.0850096	noncoding		0
	ZFLNCT00529	55	0.39084	9.56879	1	0.0403384	noncoding		0
	ZFLNCT00530	32	0.35133	4.1048	1	0.0160622	noncoding		0
	ZFLNCT00531	91	0.40377	4.71503	1	0.476098	noncoding		0
	ZFLNCT00532	211	0.50628	4.37262	1	0.999563	coding		1
	ZFLNCT00533	197	0.48013	4.29681	1	0.999546	coding		1
	ZFLNCT00534	78	0.34023	4.46942	1	0.167352	noncoding		0
	ZFLNCT00535	82	0.44851	5.71613	1	0.294633	noncoding		0
	ZFLNCT00536	56	0.37009	8.93207	1	0.0306224	noncoding		0
	ZFLNCT00537	110	0.42568	5.18634	1	0.753789	coding		1
	ZFLNCT00538	71	0.46875	10.0247	1	0.273315	noncoding		0
	ZFLNCT00539	131	0.41684	6.93842	1	0.813699	coding		1
	ZFLNCT00540	43	0.40839	4.02765	1	0.0603653	noncoding		0
	ZFLNCT00541	49	0.32697	8.48822	1	0.0159037	noncoding		0
	ZFLNCT00542	164	0.45161	6.45026	-1	0.136027	noncoding		0
	ZFLNCT00543	29	0.41738	4.94464	1	0.0144992	noncoding		0
	ZFLNCT00544	24	0.38363	7.97601	1	0.00542166	noncoding		0
	ZFLNCT00545	30	0.3812	8.2757	1	0.0078818	noncoding		0
	ZFLNCT00546	80	0.41736	5.65546	-1	0.0338673	noncoding		0
	ZFLNCT00547	165	0.38259	9.62823	1	0.873891	coding		1
	ZFLNCT00548	138	0.4445	4.6037	1	0.973029	coding		1
	ZFLNCT00549	98	0.41402	4.33197	1	0.692635	coding		1
	ZFLNCT00550	29	0.41821	9.52264	1	0.0144966	noncoding		0
	ZFLNCT00551	125	0.40489	4.7243	-1	0.0688267	noncoding		0
	ZFLNCT00552	42	0.39168	4.31903	1	0.0384544	noncoding		0
	ZFLNCT00553	26	0.39956	4.67706	1	0.0118981	noncoding		0
	ZFLNCT00554	26	0.39956	4.67706	1	0.0118981	noncoding		0
	ZFLNCT00555	71	0.29251	6.0108	-1	0.0943335	noncoding		0
	ZFLNCT00556	49	0.40466	9.68353	1	0.0359214	noncoding		0
	ZFLNCT00557	30	0.39015	9.87543	1	0.0134867	noncoding		0
	ZFLNCT00558	53	0.35445	8.63129	1	0.0223371	noncoding		0
	ZFLNCT00559	71	0.30872	9.18451	1	0.0386923	noncoding		0
	ZFLNCT00560	116	0.30673	11.184	1	0.134466	noncoding		0
	ZFLNCT00561	116	0.32642	11.184	1	0.167931	noncoding		0
	ZFLNCT00562	56	0.32842	10.507	1	0.0314908	noncoding		0
	ZFLNCT00563	56	0.34463	10.507	1	0.0340552	noncoding		0
	ZFLNCT00564	45	0.32506	6.69855	1	0.0121482	noncoding		0
	ZFLNCT00565	45	0.42154	6.69855	1	0.0228663	noncoding		0
	ZFLNCT00566	45	0.33121	6.69855	1	0.0122357	noncoding		0
	ZFLNCT00567	45	0.30754	6.69855	1	0.0124729	noncoding		0
	ZFLNCT00568	45	0.43312	6.69855	1	0.0250632	noncoding		0
	ZFLNCT00569	45	0.30196	6.69855	1	0.012788	noncoding		0
	ZFLNCT00570	45	0.28871	6.69855	1	0.0140817	noncoding		0
	ZFLNCT00571	45	0.31717	6.69855	1	0.0121817	noncoding		0
	ZFLNCT00572	50	0.34511	10.0678	1	0.0254858	noncoding		0
	ZFLNCT00573	50	0.33289	10.0678	1	0.0241525	noncoding		0
	ZFLNCT00574	50	0.36569	10.0678	1	0.0288464	noncoding		0
	ZFLNCT00575	50	0.30552	10.0678	1	0.0228418	noncoding		0
	ZFLNCT00576	50	0.35812	9.69366	1	0.025306	noncoding		0
	ZFLNCT00580	79	0.37371	8.56134	1	0.088288	noncoding		0
	ZFLNCT00579	79	0.36466	8.56134	1	0.0797867	noncoding		0
	ZFLNCT00578	79	0.38776	8.56134	1	0.104006	noncoding		0
	ZFLNCT00581	79	0.3756	8.56134	1	0.0902164	noncoding		0
	ZFLNCT00577	79	0.36466	8.56134	1	0.0797867	noncoding		0
	ZFLNCT00583	79	0.34464	8.56134	1	0.0648271	noncoding		0
	ZFLNCT00582	79	0.32205	8.56134	1	0.0533162	noncoding		0
	ZFLNCT00584	47	0.33754	8.96783	1	0.0168182	noncoding		0
	ZFLNCT00585	47	0.32729	8.96783	1	0.0162359	noncoding		0
	ZFLNCT00586	47	0.29839	8.96783	1	0.0159299	noncoding		0
	ZFLNCT00587	47	0.33194	8.96783	1	0.0164718	noncoding		0
	ZFLNCT00588	39	0.35812	9.9765	1	0.017229	noncoding		0
	ZFLNCT00589	47	0.39354	8.96783	1	0.0245195	noncoding		0
	ZFLNCT00590	47	0.38486	8.96783	1	0.0227133	noncoding		0
	ZFLNCT00591	30	0.33291	7.97858	1	0.00629428	noncoding		0
	ZFLNCT00592	195	0.44691	5.24457	-1	0.248272	noncoding		0
	ZFLNCT00593	148	0.46224	6.09784	-1	0.115235	noncoding		0
	ZFLNCT00594	107	0.32119	8.16193	1	0.156578	noncoding		0
	ZFLNCT00595	24	0.44188	6.70062	1	0.0070531	noncoding		0
	ZFLNCT00596	198	0.42803	10.1313	-1	0.280303	noncoding		0
	ZFLNCT00597	90	0.39463	6.48163	1	0.226929	noncoding		0
	ZFLNCT00598	51	0.47966	5.96515	1	0.0443826	noncoding		0
	ZFLNCT00599	115	0.26189	7.28229	1	0.184777	noncoding		0
	ZFLNCT00600	55	0.3688	7.73224	1	0.0244832	noncoding		0
	ZFLNCT00601	50	0.35935	7.81464	1	0.0177726	noncoding		0
	ZFLNCT00602	82	0.45018	6.50433	1	0.24624	noncoding		0
	ZFLNCT00603	82	0.40601	6.50433	1	0.171908	noncoding		0
	ZFLNCT00604	31	0.36849	8.65656	1	0.00857522	noncoding		0
	ZFLNCT00605	63	0.41048	4.85785	1	0.122638	noncoding		0
	ZFLNCT00606	21	0.40079	9.5246	1	0.00834764	noncoding		0
	ZFLNCT00607	66	0.32205	5.43317	1	0.0509543	noncoding		0
	ZFLNCT00608	102	0.35391	9.21735	1	0.183979	noncoding		0
	ZFLNCT00609	101	0.36672	9.6618	1	0.208652	noncoding		0
	ZFLNCT00610	64	0.29027	6.82074	-1	0.112977	noncoding		0
	ZFLNCT00611	64	0.3772	6.82074	-1	0.038342	noncoding		0
	ZFLNCT00612	58	0.33678	8.61163	1	0.0248833	noncoding		0
	ZFLNCT00613	58	0.24797	8.61163	1	0.0312223	noncoding		0
	ZFLNCT00614	883	0.47295	5.70477	1	1	coding		1
	ZFLNCT00615	883	0.47247	5.70477	1	1	coding		1
	ZFLNCT00616	913	0.48067	5.40045	1	1	coding		1
	ZFLNCT00617	170	0.48641	7.72565	1	0.990985	coding		1
	ZFLNCT00618	23	0.44375	6.4798	1	0.00677282	noncoding		0
	ZFLNCT00619	60	0.3677	9.09747	1	0.0372046	noncoding		0
	ZFLNCT00620	71	0.40454	6.71722	-1	0.0345526	noncoding		0
	ZFLNCT00621	54	0.39098	12.1472	-1	0.177572	noncoding		0
	ZFLNCT00622	2	0.44667	5.27496	1	1.59446e-05	noncoding		0
	ZFLNCT00623	54	0.38139	12.205	-1	0.177154	noncoding		0
	ZFLNCT00624	39	0.29624	8.90778	1	0.0119723	noncoding		0
	ZFLNCT00625	158	0.45837	7.65607	1	0.973755	coding		1
	ZFLNCT00626	52	0.42907	9.93695	1	0.0595412	noncoding		0
	ZFLNCT00627	72	0.38827	6.81244	1	0.0777558	noncoding		0
	ZFLNCT00628	53	0.39511	9.80206	1	0.0402769	noncoding		0
	ZFLNCT00629	45	0.38215	6.50385	1	0.0167336	noncoding		0
	ZFLNCT00630	72	0.37409	6.81244	1	0.066736	noncoding		0
	ZFLNCT00631	88	0.28293	10.0269	1	0.0630447	noncoding		0
	ZFLNCT00632	174	0.42725	5.78412	1	0.993028	coding		1
	ZFLNCT00633	83	0.3556	10.1389	1	0.0960851	noncoding		0
	ZFLNCT00634	83	0.38819	10.1389	1	0.141027	noncoding		0
	ZFLNCT00635	72	0.45071	9.85126	1	0.207908	noncoding		0
	ZFLNCT00636	57	0.45619	9.69135	1	0.108182	noncoding		0
	ZFLNCT00637	52	0.27896	8.81549	1	0.0195681	noncoding		0
	ZFLNCT00638	45	0.4025	9.39899	1	0.026924	noncoding		0
	ZFLNCT00639	48	0.32783	9.68768	1	0.0202045	noncoding		0
	ZFLNCT00640	52	0.29103	8.81549	1	0.0186324	noncoding		0
	ZFLNCT00641	13	0.40231	8.52106	1	0.00385116	noncoding		0
	ZFLNCT00642	40	0.32974	10.8475	1	0.0199447	noncoding		0
	ZFLNCT00643	36	0.38624	11.5552	1	0.0213484	noncoding		0
	ZFLNCT00644	135	0.42157	9.64349	1	0.803611	coding		1
	ZFLNCT00645	70	0.3614	8.95758	1	0.0537041	noncoding		0
	ZFLNCT00646	58	0.26943	7.86737	1	0.0241054	noncoding		0
	ZFLNCT00647	37	0.41649	9.51166	1	0.021427	noncoding		0
	ZFLNCT00648	54	0.3247	7.81366	1	0.0180391	noncoding		0
	ZFLNCT00649	124	0.41854	8.38715	-1	0.0988469	noncoding		0
	ZFLNCT00650	51	0.45741	10.0203	1	0.0899883	noncoding		0
	ZFLNCT00651	77	0.28938	9.77728	1	0.0468595	noncoding		0
	ZFLNCT00652	58	0.43459	9.30035	-1	0.0695679	noncoding		0
	ZFLNCT00653	183	0.48677	8.33173	1	0.996264	coding		1
	ZFLNCT00654	83	0.45204	9.92108	1	0.332758	noncoding		0
	ZFLNCT00655	29	0.40973	5.75275	1	0.00952582	noncoding		0
	ZFLNCT00656	43	0.32991	9.24615	1	0.0149718	noncoding		0
	ZFLNCT00657	106	0.40563	6.53363	-1	0.0534909	noncoding		0
	ZFLNCT00658	41	0.34316	9.16156	1	0.0140373	noncoding		0
	ZFLNCT00659	34	0.39225	9.2254	1	0.0135788	noncoding		0
	ZFLNCT00660	60	0.40403	10.8499	1	0.0686991	noncoding		0
	ZFLNCT00661	65	0.27289	9.18317	1	0.0313743	noncoding		0
	ZFLNCT00662	84	0.38128	10.3118	1	0.134948	noncoding		0
	ZFLNCT00663	45	0.33608	6.2337	1	0.0133549	noncoding		0
	ZFLNCT00664	75	0.38821	3.80109	1	0.334584	noncoding		0
	ZFLNCT00665	111	0.41049	3.94073	-1	0.0631269	noncoding		0
	ZFLNCT00666	5	0.38257	6.49139	-1	0.0156727	noncoding		0
	ZFLNCT00667	50	0.32419	9.01849	1	0.0183326	noncoding		0
	ZFLNCT00668	50	0.34336	9.01849	1	0.0198356	noncoding		0
	ZFLNCT00669	90	0.30907	9.90765	1	0.0767466	noncoding		0
	ZFLNCT00670	224	0.43436	5.28888	-1	0.325774	noncoding		0
	ZFLNCT00671	74	0.36022	11.6371	1	0.0650214	noncoding		0
	ZFLNCT00672	100	0.43867	5.67828	1	0.57049	coding		1
	ZFLNCT00673	128	0.39575	6.59076	1	0.741493	coding		1
	ZFLNCT00674	57	0.36312	9.16339	1	0.031665	noncoding		0
	ZFLNCT00675	33	0.39206	10.4465	-1	0.118259	noncoding		0
	ZFLNCT00676	23	0.41971	5.58746	-1	0.0133872	noncoding		0
	ZFLNCT00677	28	0.36681	10.0443	1	0.0115189	noncoding		0
	ZFLNCT00678	50	0.34856	7.64044	1	0.01641	noncoding		0
	ZFLNCT00679	103	0.34998	9.92596	1	0.180494	noncoding		0
	ZFLNCT00680	103	0.38257	9.92596	1	0.272236	noncoding		0
	ZFLNCT00681	103	0.35934	9.92596	1	0.202992	noncoding		0
	ZFLNCT00682	103	0.32874	9.92596	1	0.139545	noncoding		0
	ZFLNCT00683	49	0.38331	7.82355	1	0.020293	noncoding		0
	ZFLNCT00684	217	0.44838	5.81024	1	0.999686	coding		1
	ZFLNCT00685	69	0.32624	5.36493	1	0.0619733	noncoding		0
	ZFLNCT00686	28	0.43884	10.0947	-1	0.076714	noncoding		0
	ZFLNCT00687	343	0.45041	9.12177	-1	0.668722	coding		1
	ZFLNCT00688	30	0.41611	6.53046	1	0.00885848	noncoding		0
	ZFLNCT00689	73	0.29519	9.26105	1	0.0397168	noncoding		0
	ZFLNCT00690	124	0.42432	8.66644	1	0.714014	coding		1
	ZFLNCT00691	132	0.46604	8.80817	1	0.900206	coding		1
	ZFLNCT00692	55	0.33414	6.23212	1	0.0224778	noncoding		0
	ZFLNCT00693	39	0.36024	9.44696	1	0.0150273	noncoding		0
	ZFLNCT00694	199	0.4218	10.1166	1	0.989785	coding		1
	ZFLNCT00695	145	0.47935	9.01678	1	0.962012	coding		1
	ZFLNCT00696	94	0.45626	6.54926	1	0.423212	noncoding		0
	ZFLNCT00697	92	0.40602	9.60944	1	0.24646	noncoding		0
	ZFLNCT00698	75	0.40602	9.37653	1	0.117998	noncoding		0
	ZFLNCT00699	73	0.46185	10.5071	1	0.285549	noncoding		0
	ZFLNCT00700	72	0.40551	11.0688	1	0.112648	noncoding		0
	ZFLNCT00701	55	0.39017	11.8244	1	0.0422294	noncoding		0
	ZFLNCT00702	89	0.3295	9.87872	1	0.0892795	noncoding		0
	ZFLNCT00703	81	0.32886	7.78717	1	0.0609117	noncoding		0
	ZFLNCT00704	118	0.34856	8.15363	1	0.316389	noncoding		0
	ZFLNCT00705	63	0.36858	6.06952	1	0.0461845	noncoding		0
	ZFLNCT00706	55	0.37113	9.4975	1	0.0331363	noncoding		0
	ZFLNCT00707	67	0.36128	10.3839	1	0.0569159	noncoding		0
	ZFLNCT00708	50	0.35768	9.51923	1	0.0242386	noncoding		0
	ZFLNCT00709	157	0.30324	5.20392	1	0.874943	coding		1
	ZFLNCT00710	52	0.33436	10.7424	1	0.029141	noncoding		0
	ZFLNCT00711	116	0.39877	5.31586	1	0.739639	coding		1
	ZFLNCT00712	47	0.32288	10.5338	1	0.0233634	noncoding		0
	ZFLNCT00713	36	0.46295	8.09735	-1	0.0285872	noncoding		0
	ZFLNCT00714	65	0.44621	6.36786	-1	0.0289986	noncoding		0
	ZFLNCT00715	77	0.30108	10.2387	1	0.0511957	noncoding		0
	ZFLNCT00716	28	0.44702	5.93597	1	0.0104436	noncoding		0
	ZFLNCT00717	120	0.41923	5.98663	1	0.771927	coding		1
	ZFLNCT00718	46	0.39719	6.23065	1	0.0214585	noncoding		0
	ZFLNCT00719	82	0.35025	8.45477	1	0.0776296	noncoding		0
	ZFLNCT00720	190	0.28082	10.0208	1	0.5	coding		1
	ZFLNCT00721	135	0.37839	9.87238	-1	0.165632	noncoding		0
	ZFLNCT00722	604	0.31696	9.42926	-1	0.226335	noncoding		0
	ZFLNCT00723	78	0.36565	6.62701	1	0.0868676	noncoding		0
	ZFLNCT00724	189	0.40715	7.84076	1	0.98775	coding		1
	ZFLNCT00725	90	0.31514	9.4538	1	0.079023	noncoding		0
	ZFLNCT00726	85	0.31985	9.72333	1	0.0708509	noncoding		0
	ZFLNCT00727	47	0.30814	9.09869	1	0.016283	noncoding		0
	ZFLNCT00728	50	0.34439	6.88275	1	0.0162168	noncoding		0
	ZFLNCT00729	50	0.32389	6.88275	1	0.0151862	noncoding		0
	ZFLNCT00730	57	0.34795	4.42719	1	0.0579293	noncoding		0
	ZFLNCT00731	57	0.42794	9.01959	-1	0.0615827	noncoding		0
	ZFLNCT00732	57	0.38054	4.42719	1	0.0797333	noncoding		0
	ZFLNCT00733	55	0.37682	9.18304	1	0.032598	noncoding		0
	ZFLNCT00734	42	0.38947	9.23724	1	0.0197702	noncoding		0
	ZFLNCT00735	15	0.29695	6.49139	1	0.00348293	noncoding		0
	ZFLNCT00736	49	0.33595	10.7381	1	0.0265511	noncoding		0
	ZFLNCT00737	99	0.27435	9.5611	1	0.0798846	noncoding		0
	ZFLNCT00738	51	0.41842	9.30231	1	0.0423386	noncoding		0
	ZFLNCT00739	56	0.40957	9.10016	1	0.0469742	noncoding		0
	ZFLNCT00740	151	0.44957	8.74469	1	0.950044	coding		1
	ZFLNCT00741	131	0.30744	9.04193	1	0.260591	noncoding		0
	ZFLNCT00742	91	0.30744	9.32562	1	0.0761571	noncoding		0
	ZFLNCT00743	91	0.33906	9.32562	1	0.103226	noncoding		0
	ZFLNCT00744	131	0.25564	9.04193	1	0.169893	noncoding		0
	ZFLNCT00745	91	0.41594	9.32562	1	0.264485	noncoding		0
	ZFLNCT00746	131	0.33607	9.04193	1	0.367045	noncoding		0
	ZFLNCT00747	49	0.30136	10.321	-1	0.184038	noncoding		0
	ZFLNCT00748	89	0.39641	9.57941	1	0.193398	noncoding		0
	ZFLNCT00749	58	0.31618	5.04974	1	0.0403523	noncoding		0
	ZFLNCT00750	58	0.33327	5.04974	1	0.0408917	noncoding		0
	ZFLNCT00751	33	0.27698	9.90155	1	0.0152618	noncoding		0
	ZFLNCT00752	80	0.35976	9.43793	1	0.0852026	noncoding		0
	ZFLNCT00753	39	0.39342	9.67645	1	0.0199379	noncoding		0
	ZFLNCT00754	47	0.32421	5.76862	-1	0.0427999	noncoding		0
	ZFLNCT00755	169	0.3437	8.32635	1	0.816224	coding		1
	ZFLNCT00756	59	0.37598	10.3643	1	0.0474473	noncoding		0
	ZFLNCT00757	32	0.42273	6.52289	1	0.0105438	noncoding		0
	ZFLNCT00758	78	0.26995	10.0878	1	0.0496959	noncoding		0
	ZFLNCT00759	78	0.30788	10.0878	1	0.0537573	noncoding		0
	ZFLNCT00760	1222	0.46101	6.40741	1	1	coding		1
	ZFLNCT00761	54	0.30725	5.80353	1	0.0243125	noncoding		0
	ZFLNCT00762	259	0.46453	5.16803	1	0.999989	coding		1
	ZFLNCT00763	116	0.44231	11.6755	1	0.629562	coding		1
	ZFLNCT00764	224	0.4328	5.57001	1	0.999797	coding		1
	ZFLNCT00765	166	0.36828	5.15668	1	0.975372	coding		1
	ZFLNCT00766	333	0.48139	6.02301	-1	0.796041	coding		1
	ZFLNCT00767	88	0.28013	9.72247	1	0.0614357	noncoding		0
	ZFLNCT00768	108	0.3713	5.06879	1	0.559246	coding		1
	ZFLNCT00769	53	0.37928	6.68842	1	0.0251113	noncoding		0
	ZFLNCT00770	46	0.43317	7.87018	1	0.0275823	noncoding		0
	ZFLNCT00771	46	0.43958	7.87018	1	0.0293654	noncoding		0
	ZFLNCT00772	196	0.47134	6.88495	1	0.998251	coding		1
	ZFLNCT00773	29	0.37816	7.82391	1	0.00668702	noncoding		0
	ZFLNCT00774	66	0.26943	9.44391	1	0.0339954	noncoding		0
	ZFLNCT00775	101	0.3285	9.4538	1	0.130874	noncoding		0
	ZFLNCT00776	47	0.33002	7.8786	1	0.013435	noncoding		0
	ZFLNCT00777	41	0.31813	9.90338	1	0.0164359	noncoding		0
	ZFLNCT00778	183	0.29367	9.53485	1	0.574698	coding		1
	ZFLNCT00779	98	0.27911	6.98419	1	0.114169	noncoding		0
	ZFLNCT00780	66	0.32852	6.48529	1	0.0361746	noncoding		0
	ZFLNCT00781	70	0.43293	6.00385	1	0.132054	noncoding		0
	ZFLNCT00782	79	0.44141	6.01691	1	0.22577	noncoding		0
	ZFLNCT00783	87	0.29343	9.02423	1	0.0605258	noncoding		0
	ZFLNCT00784	125	0.28044	6.89716	1	0.288405	noncoding		0
	ZFLNCT00785	50	0.40042	11.7789	1	0.0393567	noncoding		0
	ZFLNCT00786	60	0.27023	8.86078	1	0.0264725	noncoding		0
	ZFLNCT00787	21	0.42788	11.7454	1	0.0165041	noncoding		0
	ZFLNCT00788	26	0.39353	5.75323	1	0.00695469	noncoding		0
	ZFLNCT00789	238	0.46018	9.32684	-1	0.398939	noncoding		0
	ZFLNCT00790	38	0.38483	6.69415	1	0.0110715	noncoding		0
	ZFLNCT00791	54	0.36219	10.4035	1	0.0349257	noncoding		0
	ZFLNCT00792	150	0.394	9.59259	-1	0.169173	noncoding		0
	ZFLNCT00793	190	0.44035	9.67426	-1	0.262218	noncoding		0
	ZFLNCT00794	70	0.37926	10.4656	1	0.0768177	noncoding		0
	ZFLNCT00795	75	0.35163	11.0816	1	0.0689325	noncoding		0
	ZFLNCT00796	56	0.30725	10.1569	1	0.0279704	noncoding		0
	ZFLNCT00797	92	0.33029	6.48969	1	0.12689	noncoding		0
	ZFLNCT00798	49	0.3965	9.51764	1	0.0317592	noncoding		0
	ZFLNCT00799	82	0.34019	10.8062	-1	0.175293	noncoding		0
	ZFLNCT00800	65	0.34588	8.84149	1	0.0370488	noncoding		0
	ZFLNCT00801	46	0.39816	8.81757	1	0.0234725	noncoding		0
	ZFLNCT00802	118	0.45546	5.89349	-1	0.0711606	noncoding		0
	ZFLNCT00803	54	0.26283	10.2366	1	0.0314827	noncoding		0
	ZFLNCT00804	138	0.4592	8.22821	-1	0.118001	noncoding		0
	ZFLNCT00805	29	0.408	12.3043	-1	0.168264	noncoding		0
	ZFLNCT00806	70	0.23373	11.7563	1	0.0831914	noncoding		0
	ZFLNCT00807	70	0.23373	11.7563	1	0.0831914	noncoding		0
	ZFLNCT00808	42	0.39343	8.18976	1	0.0159609	noncoding		0
	ZFLNCT00809	196	0.42777	6.44037	1	0.997466	coding		1
	ZFLNCT00810	73	0.35889	9.37982	1	0.06295	noncoding		0
	ZFLNCT00811	47	0.29595	4.89569	1	0.0285533	noncoding		0
	ZFLNCT00812	59	0.43642	9.69086	1	0.0882238	noncoding		0
	ZFLNCT00813	57	0.34599	7.87775	1	0.0230587	noncoding		0
	ZFLNCT00814	106	0.33404	9.16962	1	0.166	noncoding		0
	ZFLNCT00815	79	0.436	5.37762	-1	0.0358907	noncoding		0
	ZFLNCT00816	55	0.24966	5.74701	1	0.0635568	noncoding		0
	ZFLNCT00817	174	0.30595	8.18182	1	0.698009	coding		1
	ZFLNCT00818	52	0.37985	10.1824	1	0.0357833	noncoding		0
	ZFLNCT00819	52	0.35565	10.1824	1	0.0298679	noncoding		0
	ZFLNCT00820	78	0.44385	9.69611	1	0.236303	noncoding		0
	ZFLNCT00821	42	0.41659	9.10016	-1	0.0580843	noncoding		0
	ZFLNCT00822	66	0.31233	10.5318	1	0.0403409	noncoding		0
	ZFLNCT00823	66	0.32322	10.5318	1	0.0423371	noncoding		0
	ZFLNCT00824	67	0.35461	6.07574	1	0.050612	noncoding		0
	ZFLNCT00825	64	0.27207	10.5286	1	0.0386318	noncoding		0
	ZFLNCT00826	64	0.27207	10.5286	1	0.0386318	noncoding		0
	ZFLNCT00827	80	0.34601	9.92316	1	0.0769871	noncoding		0
	ZFLNCT00828	66	0.33844	9.18268	-1	0.1274	noncoding		0
	ZFLNCT00829	94	0.42465	7.8526	1	0.309916	noncoding		0
	ZFLNCT00831	76	0.30599	10.3901	1	0.0515631	noncoding		0
	ZFLNCT00830	40	0.3948	9.49835	1	0.0201491	noncoding		0
	ZFLNCT00832	73	0.33134	11.4902	1	0.0528497	noncoding		0
	ZFLNCT00833	50	0.33061	11.8393	1	0.0265734	noncoding		0
	ZFLNCT00834	50	0.36624	11.8393	1	0.0295671	noncoding		0
	ZFLNCT00835	73	0.43672	11.4902	1	0.178639	noncoding		0
	ZFLNCT00836	60	0.35599	9.5921	1	0.0369766	noncoding		0
	ZFLNCT00837	50	0.36561	10.7806	1	0.0319617	noncoding		0
	ZFLNCT00838	191	0.31089	9.84454	1	0.708058	coding		1
	ZFLNCT00840	73	0.25349	9.92401	1	0.0478601	noncoding		0
	ZFLNCT00839	55	0.33819	9.83112	1	0.0282661	noncoding		0
	ZFLNCT00841	99	0.29343	9.69061	1	0.0880566	noncoding		0
	ZFLNCT00842	68	0.4554	9.09698	1	0.156716	noncoding		0
	ZFLNCT00843	69	0.41669	9.88959	1	0.110963	noncoding		0
	ZFLNCT00844	59	0.34029	9.1839	1	0.0293564	noncoding		0
	ZFLNCT00845	226	0.40651	4.01886	-1	0.346694	noncoding		0
	ZFLNCT00846	33	0.37782	10.6022	1	0.0171555	noncoding		0
	ZFLNCT00847	51	0.40832	10.0005	1	0.0441111	noncoding		0
	ZFLNCT00848	15	0.43175	6.69269	-1	0.0140564	noncoding		0
	ZFLNCT00849	57	0.39758	11.5923	1	0.0523131	noncoding		0
	ZFLNCT00850	57	0.41146	11.5923	1	0.0620013	noncoding		0
	ZFLNCT00851	53	0.42264	9.65521	1	0.0537624	noncoding		0
	ZFLNCT00852	54	0.33925	4.72089	1	0.0395263	noncoding		0
	ZFLNCT00853	111	0.39815	5.58441	1	0.631703	coding		1
	ZFLNCT00854	80	0.41717	8.58856	1	0.156555	noncoding		0
	ZFLNCT00855	73	0.33639	6.79755	1	0.0499957	noncoding		0
	ZFLNCT00856	47	0.43191	4.88934	1	0.053457	noncoding		0
	ZFLNCT00857	86	0.37206	7.74506	1	0.119048	noncoding		0
	ZFLNCT00858	95	0.43892	8.53412	1	0.377278	noncoding		0
	ZFLNCT00859	80	0.44178	9.25006	1	0.233311	noncoding		0
	ZFLNCT00860	32	0.33586	9.14948	1	0.00945362	noncoding		0
	ZFLNCT00861	114	0.45435	5.11053	1	0.835698	coding		1
	ZFLNCT00862	62	0.32413	9.36823	1	0.031111	noncoding		0
	ZFLNCT00863	252	0.49453	9.37738	1	0.999953	coding		1
	ZFLNCT00864	118	0.44579	7.76398	-1	0.0793968	noncoding		0
	ZFLNCT00865	43	0.48096	9.19952	1	0.0632625	noncoding		0
	ZFLNCT00866	94	0.45439	5.02057	1	0.578831	coding		1
	ZFLNCT00867	65	0.35618	8.75702	1	0.0398507	noncoding		0
	ZFLNCT00868	62	0.3279	11.0002	1	0.0393866	noncoding		0
	ZFLNCT00869	153	0.36753	6.52728	-1	0.103711	noncoding		0
	ZFLNCT00870	35	0.43033	4.02765	1	0.0433705	noncoding		0
	ZFLNCT00871	183	0.46639	9.90509	1	0.994351	coding		1
	ZFLNCT00872	79	0.38138	10.4617	1	0.111712	noncoding		0
	ZFLNCT00873	60	0.38919	4.75006	1	0.0869175	noncoding		0
	ZFLNCT00874	63	0.47546	5.49713	-1	0.0308189	noncoding		0
	ZFLNCT00875	100	0.33862	9.71686	1	0.142467	noncoding		0
	ZFLNCT00876	108	0.3788	8.65741	1	0.311934	noncoding		0
	ZFLNCT00877	110	0.40099	9.68964	-1	0.134653	noncoding		0
	ZFLNCT00878	128	0.36977	9.66632	1	0.481651	noncoding		0
	ZFLNCT00879	34	0.4445	9.96918	1	0.0301592	noncoding		0
	ZFLNCT00880	255	0.35478	10.1396	-1	0.221313	noncoding		0
	ZFLNCT00881	50	0.26808	7.83588	1	0.0186666	noncoding		0
	ZFLNCT00882	15	0.37695	4.94464	-1	0.0116165	noncoding		0
	ZFLNCT00883	59	0.37846	9.35382	1	0.0411724	noncoding		0
	ZFLNCT00884	59	0.44352	11.5252	1	0.114591	noncoding		0
	ZFLNCT00885	28	0.34928	11.7339	1	0.0143391	noncoding		0
	ZFLNCT00886	49	0.29742	9.25641	1	0.0182451	noncoding		0
	ZFLNCT00887	48	0.36192	10.8184	1	0.0290785	noncoding		0
	ZFLNCT00888	49	0.39138	7.83832	1	0.0218072	noncoding		0
	ZFLNCT00889	55	0.36468	10.6856	1	0.0380744	noncoding		0
	ZFLNCT00890	43	0.29901	8.40289	1	0.0122765	noncoding		0
	ZFLNCT00891	56	0.32238	5.08246	1	0.0354862	noncoding		0
	ZFLNCT00892	75	0.3208	10.8598	1	0.0553647	noncoding		0
	ZFLNCT00893	62	0.27931	10.775	1	0.0372596	noncoding		0
	ZFLNCT00894	54	0.32244	8.80487	1	0.0204217	noncoding		0
	ZFLNCT00895	54	0.30268	8.80487	1	0.0196794	noncoding		0
	ZFLNCT00896	81	0.27396	10.6127	1	0.055484	noncoding		0
	ZFLNCT00897	44	0.46069	8.55206	1	0.039022	noncoding		0
	ZFLNCT00898	72	0.41724	6.96222	-1	0.0357583	noncoding		0
	ZFLNCT00899	82	0.37515	10.2321	1	0.115927	noncoding		0
	ZFLNCT00900	82	0.35465	10.2321	1	0.0920254	noncoding		0
	ZFLNCT00901	77	0.34866	9.38336	-1	0.130076	noncoding		0
	ZFLNCT00902	0	0.44031	0	-1	0.0323838	noncoding		0
	ZFLNCT00903	37	0.31467	5.98138	1	0.009511	noncoding		0
	ZFLNCT00904	0	0.45319	0	-1	0.0573291	noncoding		0
	ZFLNCT00905	0	0.42669	0	-1	0.0167388	noncoding		0
	ZFLNCT00906	68	0.40837	11.1026	1	0.0996772	noncoding		0
	ZFLNCT00907	98	0.45456	4.38556	1	0.738922	coding		1
	ZFLNCT00908	88	0.39156	6.27057	-1	0.0414971	noncoding		0
	ZFLNCT00909	94	0.32546	11.9196	1	0.0767888	noncoding		0
	ZFLNCT00910	86	0.46438	10.1548	1	0.445628	noncoding		0
	ZFLNCT00911	64	0.38878	9.76703	1	0.0616279	noncoding		0
	ZFLNCT00912	87	0.43622	5.19415	1	0.41749	noncoding		0
	ZFLNCT00913	104	0.29595	8.3642	1	0.109842	noncoding		0
	ZFLNCT00914	81	0.32465	4.71503	1	0.156742	noncoding		0
	ZFLNCT00915	81	0.31905	4.71503	1	0.154485	noncoding		0
	ZFLNCT00916	81	0.33674	4.71503	1	0.166419	noncoding		0
	ZFLNCT00917	81	0.29595	4.71503	1	0.162128	noncoding		0
	ZFLNCT00918	81	0.32465	4.71503	1	0.156742	noncoding		0
	ZFLNCT00919	104	0.32465	8.3642	1	0.143061	noncoding		0
	ZFLNCT00920	81	0.32465	4.71503	1	0.156742	noncoding		0
	ZFLNCT00921	81	0.32465	4.71503	1	0.156742	noncoding		0
	ZFLNCT00922	81	0.32465	4.71503	1	0.156742	noncoding		0
	ZFLNCT00923	81	0.32465	4.71503	1	0.156742	noncoding		0
	ZFLNCT00924	81	0.32213	4.71503	1	0.155547	noncoding		0
	ZFLNCT00925	81	0.32213	4.71503	1	0.155547	noncoding		0
	ZFLNCT00926	81	0.30804	4.71503	1	0.154467	noncoding		0
	ZFLNCT00927	81	0.32213	4.71503	1	0.155547	noncoding		0
	ZFLNCT00928	81	0.33289	4.71503	1	0.162641	noncoding		0
	ZFLNCT00929	104	0.32465	8.3642	1	0.143061	noncoding		0
	ZFLNCT00930	99	0.33289	7.62091	1	0.138173	noncoding		0
	ZFLNCT00931	81	0.32465	4.71503	1	0.156742	noncoding		0
	ZFLNCT00932	108	0.32465	8.69122	1	0.161858	noncoding		0
	ZFLNCT00933	81	0.32465	4.71503	1	0.156742	noncoding		0
	ZFLNCT00934	81	0.29595	4.71503	1	0.162128	noncoding		0
	ZFLNCT00935	81	0.32465	4.71503	1	0.156742	noncoding		0
	ZFLNCT00936	81	0.29343	4.71503	1	0.164906	noncoding		0
	ZFLNCT00937	81	0.29343	4.71503	1	0.164906	noncoding		0
	ZFLNCT00938	81	0.32465	4.71503	1	0.156742	noncoding		0
	ZFLNCT00939	81	0.32465	4.71503	1	0.156742	noncoding		0
	ZFLNCT00940	111	0.29595	8.69122	1	0.133343	noncoding		0
	ZFLNCT00941	81	0.30419	4.71503	1	0.155961	noncoding		0
	ZFLNCT00942	81	0.32465	4.71503	1	0.156742	noncoding		0
	ZFLNCT00943	81	0.33674	4.71503	1	0.166419	noncoding		0
	ZFLNCT00944	81	0.33674	4.71503	1	0.166419	noncoding		0
	ZFLNCT00945	81	0.3208	4.71503	1	0.155034	noncoding		0
	ZFLNCT00946	81	0.35599	4.71503	1	0.194769	noncoding		0
	ZFLNCT00947	28	0.37795	10.8599	1	0.0146429	noncoding		0
	ZFLNCT00948	48	0.37462	11.9102	1	0.0284177	noncoding		0
	ZFLNCT00949	33	0.32391	9.41571	1	0.0106493	noncoding		0
	ZFLNCT00950	58	0.36755	6.53546	-1	0.0357122	noncoding		0
	ZFLNCT00951	34	0.35519	8.80255	1	0.0097409	noncoding		0
	ZFLNCT00952	44	0.44703	11.1661	-1	0.136925	noncoding		0
	ZFLNCT00953	41	0.31398	4.0899	1	0.0276153	noncoding		0
	ZFLNCT00954	30	0.35218	7.77679	1	0.00625639	noncoding		0
	ZFLNCT00955	61	0.35858	4.8808	1	0.0619903	noncoding		0
	ZFLNCT00956	87	0.3448	5.77631	1	0.145177	noncoding		0
	ZFLNCT00957	61	0.3704	4.8808	1	0.0696337	noncoding		0
	ZFLNCT00958	54	0.41755	9.13239	1	0.0469186	noncoding		0
	ZFLNCT00959	49	0.46224	11.3265	1	0.110527	noncoding		0
	ZFLNCT00960	61	0.35858	4.8808	1	0.0619903	noncoding		0
	ZFLNCT00961	61	0.29355	4.8808	1	0.0590762	noncoding		0
	ZFLNCT00962	97	0.34161	9.94342	1	0.133449	noncoding		0
	ZFLNCT00963	61	0.35858	4.8808	1	0.0619903	noncoding		0
	ZFLNCT00964	61	0.3716	4.8808	1	0.0705205	noncoding		0
	ZFLNCT00965	61	0.35606	4.8808	1	0.0606211	noncoding		0
	ZFLNCT00966	78	0.42721	7.98627	1	0.152997	noncoding		0
	ZFLNCT00967	23	0.45413	5.36261	1	0.00912297	noncoding		0
	ZFLNCT00968	19	0.42631	7.97699	1	0.00541666	noncoding		0
	ZFLNCT00969	52	0.43548	6.68561	1	0.0393393	noncoding		0
	ZFLNCT00970	6	0.49715	5.27496	1	1.07816e-05	noncoding		0
	ZFLNCT00971	26	0.44946	7.99921	1	0.0100269	noncoding		0
	ZFLNCT00972	52	0.28717	8.61053	-1	0.159113	noncoding		0
	ZFLNCT00973	85	0.28411	9.33136	1	0.0558151	noncoding		0
	ZFLNCT00974	164	0.4764	7.87872	-1	0.160267	noncoding		0
	ZFLNCT00975	53	0.30934	5.95929	1	0.0217385	noncoding		0
	ZFLNCT00976	69	0.40917	4.33075	1	0.230133	noncoding		0
	ZFLNCT00977	44	0.43729	4.01764	-1	0.0246327	noncoding		0
	ZFLNCT00978	91	0.39217	5.68378	1	0.296596	noncoding		0
	ZFLNCT00979	25	0.4158	7.91473	1	0.00699554	noncoding		0
	ZFLNCT00980	25	0.35121	8.19086	1	0.00533211	noncoding		0
	ZFLNCT00981	37	0.40232	8.99091	1	0.0160128	noncoding		0
	ZFLNCT00982	323	0.40743	10.3486	1	0.999948	coding		1
	ZFLNCT00983	36	0.35556	5.30182	1	0.0115238	noncoding		0
	ZFLNCT00984	28	0.36421	3.79938	1	0.016542	noncoding		0
	ZFLNCT00985	19	0.44322	10.9161	1	0.0180826	noncoding		0
	ZFLNCT00986	205	0.40087	8.95831	1	0.990705	coding		1
	ZFLNCT00987	100	0.40087	8.92157	1	0.303671	noncoding		0
	ZFLNCT00988	27	0.47221	8.80267	1	0.0184605	noncoding		0
	ZFLNCT00989	27	0.47221	8.80267	1	0.0184605	noncoding		0
	ZFLNCT00990	72	0.37909	6.53033	1	0.0746123	noncoding		0
	ZFLNCT00991	93	0.31343	10.9185	1	0.085598	noncoding		0
	ZFLNCT00992	202	0.28334	11.2774	1	0.414278	noncoding		0
	ZFLNCT00993	27	0.46075	8.80267	1	0.0160589	noncoding		0
	ZFLNCT00994	49	0.37215	9.50983	1	0.0256305	noncoding		0
	ZFLNCT00995	91	0.29366	10.9161	1	0.0718139	noncoding		0
	ZFLNCT00996	31	0.4344	4.5296	1	0.0237285	noncoding		0
	ZFLNCT00997	34	0.35155	10.4103	1	0.0154261	noncoding		0
	ZFLNCT00998	34	0.34652	10.4103	1	0.0152438	noncoding		0
	ZFLNCT00999	96	0.32217	5.33307	1	0.225025	noncoding		0
	ZFLNCT01000	53	0.44673	12.9575	1	0.0446943	noncoding		0
	ZFLNCT01001	90	0.4552	5.58722	1	0.435509	noncoding		0
	ZFLNCT01002	57	0.3288	10.1089	1	0.0305876	noncoding		0
	ZFLNCT01003	57	0.25954	10.1089	1	0.0336027	noncoding		0
	ZFLNCT01004	45	0.28824	10.7365	1	0.0241994	noncoding		0
	ZFLNCT01005	144	0.34084	4.65143	1	0.900979	coding		1
	ZFLNCT01006	150	0.31289	9.27667	1	0.426032	noncoding		0
	ZFLNCT01007	41	0.36469	4.35248	-1	0.016017	noncoding		0
	ZFLNCT01008	41	0.34159	4.35248	-1	0.0188427	noncoding		0
	ZFLNCT01009	41	0.33263	4.35248	-1	0.0208543	noncoding		0
	ZFLNCT01010	101	0.33674	4.87628	1	0.364263	noncoding		0
	ZFLNCT01011	91	0.34596	4.46173	1	0.319032	noncoding		0
	ZFLNCT01012	29	0.42097	5.42609	1	0.0117334	noncoding		0
	ZFLNCT01013	58	0.43634	8.7735	-1	0.0541937	noncoding		0
	ZFLNCT01014	37	0.42681	8.06403	1	0.0159033	noncoding		0
	ZFLNCT01015	84	0.31596	6.16864	-1	0.077441	noncoding		0
	ZFLNCT01016	33	0.33509	7.95782	1	0.00721213	noncoding		0
	ZFLNCT01017	58	0.43917	6.5567	1	0.0593344	noncoding		0
	ZFLNCT01018	54	0.35395	6.12897	1	0.0243201	noncoding		0
	ZFLNCT01019	26	0.41146	7.93402	1	0.00719589	noncoding		0
	ZFLNCT01020	60	0.32442	9.68719	1	0.0307561	noncoding		0
	ZFLNCT01021	44	0.33534	10.6644	1	0.0222321	noncoding		0
	ZFLNCT01022	27	0.3482	8.53436	1	0.00640175	noncoding		0
	ZFLNCT01023	33	0.34493	7.93317	1	0.00730715	noncoding		0
	ZFLNCT01024	60	0.35228	8.01776	1	0.0281092	noncoding		0
	ZFLNCT01025	35	0.47194	8.80243	1	0.0293746	noncoding		0
	ZFLNCT01026	61	0.41007	9.86066	1	0.0701129	noncoding		0
	ZFLNCT01027	71	0.41948	4.9599	1	0.19733	noncoding		0
	ZFLNCT01028	84	0.35057	7.63593	1	0.0860198	noncoding		0
	ZFLNCT01029	82	0.28808	10.1966	1	0.0556262	noncoding		0
	ZFLNCT01030	47	0.32162	8.50592	1	0.0144946	noncoding		0
	ZFLNCT01031	67	0.30469	5.4975	1	0.0527793	noncoding		0
	ZFLNCT01032	47	0.30469	8.50592	1	0.014379	noncoding		0
	ZFLNCT01033	73	0.44161	8.93109	1	0.160136	noncoding		0
	ZFLNCT01034	40	0.42757	5.26532	-1	0.0178771	noncoding		0
	ZFLNCT01035	12	0.46005	5.27277	1	0.00444244	noncoding		0
	ZFLNCT01036	21	0.3248	11.7126	-1	0.197504	noncoding		0
	ZFLNCT01037	41	0.41457	4.67694	1	0.036327	noncoding		0
	ZFLNCT01038	62	0.44783	4.51971	1	0.176197	noncoding		0
	ZFLNCT01039	65	0.44494	10.4199	-1	0.121041	noncoding		0
	ZFLNCT01040	77	0.34301	8.96014	1	0.060664	noncoding		0
	ZFLNCT01041	670	0.47285	5.48004	1	1	coding		1
	ZFLNCT01042	52	0.43428	8.96625	1	0.0498167	noncoding		0
	ZFLNCT01043	29	0.45037	8.53864	1	0.0144425	noncoding		0
	ZFLNCT01044	23	0.42477	5.74823	1	0.00719371	noncoding		0
	ZFLNCT01045	43	0.33042	8.61078	1	0.0127714	noncoding		0
	ZFLNCT01046	75	0.44269	8.93976	1	0.178949	noncoding		0
	ZFLNCT01047	78	0.36624	6.23663	1	0.0969743	noncoding		0
	ZFLNCT01048	82	0.39402	11.8397	1	0.114785	noncoding		0
	ZFLNCT01049	76	0.32287	5.99542	1	0.0671288	noncoding		0
	ZFLNCT01050	50	0.3096	9.38397	1	0.0194017	noncoding		0
	ZFLNCT01051	70	0.35665	9.09967	-1	0.109398	noncoding		0
	ZFLNCT01052	25	0.46747	4.03998	-1	0.0226026	noncoding		0
	ZFLNCT01053	25	0.43722	4.03998	-1	0.0170309	noncoding		0
	ZFLNCT01054	56	0.33921	10.0004	1	0.0304888	noncoding		0
	ZFLNCT01055	56	0.33921	10.0004	1	0.0304888	noncoding		0
	ZFLNCT01056	91	0.3137	4.42755	-1	0.0529794	noncoding		0
	ZFLNCT01057	45	0.34891	3.79938	-1	0.015664	noncoding		0
	ZFLNCT01058	45	0.30088	3.79938	-1	0.0283351	noncoding		0
	ZFLNCT01059	45	0.30308	3.79938	-1	0.0272001	noncoding		0
	ZFLNCT01060	53	0.35127	9.33502	1	0.0253286	noncoding		0
	ZFLNCT01061	124	0.27251	10.4134	1	0.133412	noncoding		0
	ZFLNCT01062	90	0.34625	8.88348	-1	0.121241	noncoding		0
	ZFLNCT01063	53	0.42303	9.05768	1	0.0467513	noncoding		0
	ZFLNCT01064	128	0.41294	5.40839	1	0.879594	coding		1
	ZFLNCT01065	135	0.44235	9.76239	1	0.869714	coding		1
	ZFLNCT01066	180	0.46799	4.9223	1	0.998026	coding		1
	ZFLNCT01067	48	0.34255	3.91632	1	0.0449673	noncoding		0
	ZFLNCT01068	86	0.36178	10.0986	1	0.11477	noncoding		0
	ZFLNCT01069	84	0.36024	8.92328	-1	0.107967	noncoding		0
	ZFLNCT01070	242	0.38177	8.32806	-1	0.254645	noncoding		0
	ZFLNCT01071	25	0.47155	9.51996	1	0.0233898	noncoding		0
	ZFLNCT01072	25	0.42194	9.51996	1	0.0122089	noncoding		0
	ZFLNCT01073	25	0.45425	9.51996	1	0.0180409	noncoding		0
	ZFLNCT01074	152	0.44646	5.14056	1	0.984427	coding		1
	ZFLNCT01075	79	0.40429	6.55328	1	0.142647	noncoding		0
	ZFLNCT01076	54	0.45645	7.43353	1	0.0515303	noncoding		0
	ZFLNCT01077	229	0.34739	11.5263	1	0.8995	coding		1
	ZFLNCT01078	57	0.40525	8.46661	1	0.0417521	noncoding		0
	ZFLNCT01079	100	0.41939	9.04694	1	0.375101	noncoding		0
	ZFLNCT01080	126	0.46655	8.46307	-1	0.110127	noncoding		0
	ZFLNCT01081	66	0.32786	7.46295	1	0.0314159	noncoding		0
	ZFLNCT01082	0	0.37571	0	-1	6.95367e-06	noncoding		0
	ZFLNCT09357	95	0.47609	5.00153	1	0.568268	coding		1
	ZFLNCT09358	60	0.28802	9.69562	1	0.0285405	noncoding		0
	ZFLNCT09359	120	0.33559	7.75836	-1	0.117267	noncoding		0
	ZFLNCT09360	94	0.44089	11.2917	1	0.402876	noncoding		0
	ZFLNCT09361	116	0.37424	8.55414	-1	0.108731	noncoding		0
	ZFLNCT09362	46	0.47108	8.40448	1	0.0466881	noncoding		0
	ZFLNCT09363	124	0.3143	9.79523	1	0.217358	noncoding		0
	ZFLNCT09364	138	0.3199	9.85272	1	0.33025	noncoding		0
	ZFLNCT09365	50	0.39679	4.5224	-1	0.0189865	noncoding		0
	ZFLNCT09366	147	0.42019	9.3548	-1	0.161119	noncoding		0
	ZFLNCT09367	15	0.46753	5.22235	1	0.00535132	noncoding		0
	ZFLNCT09368	166	0.35772	5.02643	-1	0.110889	noncoding		0
	ZFLNCT09369	124	0.35028	6.7807	-1	0.0886374	noncoding		0
	ZFLNCT09370	156	0.35882	5.70404	-1	0.102184	noncoding		0
	ZFLNCT09371	46	0.4089	11.7059	1	0.03767	noncoding		0
	ZFLNCT09372	116	0.35388	4.55109	-1	0.0540612	noncoding		0
	ZFLNCT09373	40	0.37343	8.31647	1	0.0126921	noncoding		0
	ZFLNCT09374	119	0.33988	8.03766	1	0.299421	noncoding		0
	ZFLNCT09375	28	0.38451	5.05902	1	0.00965912	noncoding		0
	ZFLNCT09376	112	0.31168	9.84894	1	0.150505	noncoding		0
	ZFLNCT09378	112	0.31168	9.84894	1	0.150505	noncoding		0
	ZFLNCT09380	112	0.31633	9.84894	1	0.158785	noncoding		0
	ZFLNCT09383	112	0.28948	9.84894	1	0.120534	noncoding		0
	ZFLNCT09382	112	0.28948	9.84894	1	0.120534	noncoding		0
	ZFLNCT09379	112	0.30049	9.84894	1	0.133469	noncoding		0
	ZFLNCT09381	112	0.28948	9.84894	1	0.120534	noncoding		0
	ZFLNCT09377	112	0.30049	9.84894	1	0.133469	noncoding		0
	ZFLNCT09384	100	0.32175	6.95197	1	0.14747	noncoding		0
	ZFLNCT09385	107	0.35061	9.79266	1	0.20815	noncoding		0
	ZFLNCT09386	35	0.38715	7.82465	1	0.00979347	noncoding		0
	ZFLNCT09387	34	0.36258	6.80426	1	0.00758019	noncoding		0
	ZFLNCT09388	34	0.36093	6.80426	1	0.00751904	noncoding		0
	ZFLNCT09389	44	0.41025	7.91669	1	0.0198245	noncoding		0
	ZFLNCT09390	60	0.23588	9.57074	1	0.044658	noncoding		0
	ZFLNCT09391	27	0.39664	6.49713	1	0.00641854	noncoding		0
	ZFLNCT09392	75	0.36913	7.92938	1	0.0676498	noncoding		0
	ZFLNCT09393	75	0.30132	7.92938	1	0.040612	noncoding		0
	ZFLNCT09394	76	0.32909	9.75775	1	0.0564246	noncoding		0
	ZFLNCT09395	76	0.32401	9.75775	1	0.0542548	noncoding		0
	ZFLNCT09396	96	0.34603	8.88776	1	0.133202	noncoding		0
	ZFLNCT09397	66	0.34889	7.00787	1	0.0374503	noncoding		0
	ZFLNCT09398	105	0.39664	11.2047	1	0.305073	noncoding		0
	ZFLNCT09399	100	0.44216	4.45551	1	0.751909	coding		1
	ZFLNCT09400	51	0.43024	6.03961	1	0.040851	noncoding		0
	ZFLNCT09401	95	0.41894	9.55621	1	0.323176	noncoding		0
	ZFLNCT09402	95	0.39299	9.55621	1	0.233284	noncoding		0
	ZFLNCT09403	37	0.34173	9.52472	1	0.0131695	noncoding		0
	ZFLNCT09404	99	0.34571	10.3922	-1	0.169071	noncoding		0
	ZFLNCT09405	9	0.38359	9.99249	1	0.00517612	noncoding		0
	ZFLNCT09406	155	0.32469	9.56952	1	0.517924	coding		1
	ZFLNCT09407	95	0.31852	9.55621	1	0.0965269	noncoding		0
	ZFLNCT09408	135	0.30159	9.81512	1	0.244557	noncoding		0
	ZFLNCT09409	95	0.37817	9.55621	1	0.193416	noncoding		0
	ZFLNCT09410	50	0.345	6.79425	-1	0.0468223	noncoding		0
	ZFLNCT09411	37	0.33574	9.58856	1	0.0132402	noncoding		0
	ZFLNCT09412	146	0.39774	5.89081	1	0.928563	coding		1
	ZFLNCT09413	64	0.31985	10.2037	1	0.0376082	noncoding		0
	ZFLNCT09414	47	0.35827	4.5351	1	0.0327433	noncoding		0
	ZFLNCT09415	82	0.37942	9.94012	1	0.120477	noncoding		0
	ZFLNCT09416	119	0.38993	7.79242	1	0.519021	coding		1
	ZFLNCT09417	88	0.45626	4.79584	-1	0.0529289	noncoding		0
	ZFLNCT09418	157	0.34295	7.10663	1	0.798422	coding		1
	ZFLNCT09419	50	0.33941	9.93695	1	0.0241134	noncoding		0
	ZFLNCT09420	45	0.40581	4.3277	1	0.0540929	noncoding		0
	ZFLNCT09421	134	0.40845	4.78656	1	0.93852	coding		1
	ZFLNCT09422	41	0.31686	9.51532	1	0.0147045	noncoding		0
	ZFLNCT09423	73	0.33887	8.42426	1	0.0471496	noncoding		0
	ZFLNCT09424	73	0.29676	8.42426	1	0.0372343	noncoding		0
	ZFLNCT09425	195	0.25588	9.60541	1	0.4515	noncoding		0
	ZFLNCT09426	195	0.44253	6.7348	-1	0.196022	noncoding		0
	ZFLNCT09427	86	0.4786	5.71967	1	0.342791	noncoding		0
	ZFLNCT09428	123	0.44448	5.08722	-1	0.0834316	noncoding		0
	ZFLNCT09429	97	0.35401	4.72528	1	0.382458	noncoding		0
	ZFLNCT09430	57	0.31752	9.92303	1	0.0282468	noncoding		0
	ZFLNCT09431	73	0.39975	10.4464	1	0.110542	noncoding		0
	ZFLNCT09432	31	0.42304	9.86981	1	0.0189508	noncoding		0
	ZFLNCT09433	104	0.34996	6.93024	1	0.230926	noncoding		0
	ZFLNCT09434	120	0.40934	10.706	1	0.559167	coding		1
	ZFLNCT09435	117	0.40188	6.02484	1	0.677702	coding		1
	ZFLNCT09436	41	0.31362	11.5229	1	0.0220782	noncoding		0
	ZFLNCT09437	46	0.40733	11.0001	1	0.0395704	noncoding		0
	ZFLNCT09438	47	0.31617	9.68781	1	0.0190146	noncoding		0
	ZFLNCT09439	63	0.4572	10.0163	1	0.159453	noncoding		0
	ZFLNCT09440	74	0.27767	10.7159	1	0.0480275	noncoding		0
	ZFLNCT09441	74	0.31281	10.7159	1	0.051392	noncoding		0
	ZFLNCT09442	71	0.27299	9.64862	1	0.0393189	noncoding		0
	ZFLNCT09443	14	0.35326	10.0009	1	0.00622617	noncoding		0
	ZFLNCT09444	41	0.30333	11.2917	1	0.022559	noncoding		0
	ZFLNCT09445	58	0.42949	8.35895	1	0.0568315	noncoding		0
	ZFLNCT09446	102	0.44806	8.02997	1	0.505887	coding		1
	ZFLNCT09447	164	0.38562	8.82806	1	0.89777	coding		1
	ZFLNCT09448	266	0.40258	8.20526	1	0.999779	coding		1
	ZFLNCT09449	44	0.30269	6.0108	1	0.0142643	noncoding		0
	ZFLNCT09450	235	0.4368	5.99078	-1	0.330822	noncoding		0
	ZFLNCT09451	46	0.45287	9.49762	1	0.0548431	noncoding		0
	ZFLNCT09452	70	0.41272	12.0034	1	0.090621	noncoding		0
	ZFLNCT09453	65	0.34321	9.40985	1	0.0397387	noncoding		0
	ZFLNCT09454	273	0.36057	9.69073	1	0.997471	coding		1
	ZFLNCT09455	62	0.35308	9.18451	1	0.0364872	noncoding		0
	ZFLNCT09456	53	0.30356	9.89386	1	0.0240479	noncoding		0
	ZFLNCT09457	27	0.4037	11.097	1	0.0169497	noncoding		0
	ZFLNCT09458	159	0.36491	6.72321	1	0.897209	coding		1
	ZFLNCT09459	52	0.37629	9.48578	1	0.0301695	noncoding		0
	ZFLNCT09460	226	0.41486	6.19916	-1	0.256336	noncoding		0
	ZFLNCT09461	58	0.38754	6.37592	1	0.0384574	noncoding		0
	ZFLNCT09462	48	0.42557	9.8432	1	0.0455883	noncoding		0
	ZFLNCT09463	169	0.41543	9.20624	-1	0.183484	noncoding		0
	ZFLNCT09464	173	0.43403	6.84735	-1	0.141864	noncoding		0
	ZFLNCT09465	116	0.36089	11.3513	-1	0.180315	noncoding		0
	ZFLNCT09466	57	0.33691	6.409	1	0.0241989	noncoding		0
	ZFLNCT09467	40	0.48904	8.71124	1	0.0462153	noncoding		0
	ZFLNCT09468	41	0.42628	8.10614	1	0.0201006	noncoding		0
	ZFLNCT09469	185	0.38519	8.383	1	0.966293	coding		1
	ZFLNCT09470	41	0.42628	8.10614	1	0.0201006	noncoding		0
	ZFLNCT09471	43	0.41304	8.68207	1	0.0224141	noncoding		0
	ZFLNCT09472	48	0.40569	5.97809	1	0.0281527	noncoding		0
	ZFLNCT09473	41	0.41379	8.10614	1	0.0178291	noncoding		0
	ZFLNCT09474	334	0.39905	9.08307	-1	0.463733	noncoding		0
	ZFLNCT09475	20	0.35242	5.30267	1	0.00442434	noncoding		0
	ZFLNCT09476	49	0.32053	9.50983	1	0.0196604	noncoding		0
	ZFLNCT09477	72	0.39099	7.81671	-1	0.0526467	noncoding		0
	ZFLNCT09478	41	0.39828	4.34381	-1	0.0162241	noncoding		0
	ZFLNCT09479	191	0.41915	6.65558	1	0.995319	coding		1
	ZFLNCT09480	17	0.38743	6.48761	1	0.0033215	noncoding		0
	ZFLNCT09481	189	0.43077	8.40961	1	0.991872	coding		1
	ZFLNCT09482	43	0.43566	5.44659	1	0.0316323	noncoding		0
	ZFLNCT09483	111	0.48244	8.56757	1	0.76071	coding		1
	ZFLNCT09484	128	0.46279	5.71979	1	0.904086	coding		1
	ZFLNCT09485	22	0.23537	10.2949	1	0.0294506	noncoding		0
	ZFLNCT09486	43	0.40428	8.80377	1	0.0212009	noncoding		0
	ZFLNCT09487	87	0.25074	6.23749	1	0.142441	noncoding		0
	ZFLNCT09488	57	0.32075	9.23553	1	0.0248057	noncoding		0
	ZFLNCT09489	171	0.4573	9.40656	-1	0.228323	noncoding		0
	ZFLNCT09490	159	0.41363	4.66046	1	0.990274	coding		1
	ZFLNCT09491	248	0.45317	10.0102	-1	0.440527	noncoding		0
	ZFLNCT09492	123	0.45991	7.93304	-1	0.0904968	noncoding		0
	ZFLNCT09493	77	0.28467	11.8404	1	0.0491947	noncoding		0
	ZFLNCT09494	68	0.32971	8.57135	1	0.0361236	noncoding		0
	ZFLNCT09495	77	0.38695	6.78778	1	0.100708	noncoding		0
	ZFLNCT09496	87	0.40047	8.93475	1	0.179455	noncoding		0
	ZFLNCT09497	262	0.46561	6.78131	1	0.999976	coding		1
	ZFLNCT09498	210	0.46802	4.87421	-1	0.374343	noncoding		0
	ZFLNCT09499	65	0.36175	9.55536	1	0.0475012	noncoding		0
	ZFLNCT09500	66	0.40219	10.3991	1	0.0848633	noncoding		0
	ZFLNCT09501	17	0.45012	7.97589	1	0.0058039	noncoding		0
	ZFLNCT09502	41	0.3333	6.79462	1	0.00993265	noncoding		0
	ZFLNCT09503	130	0.36735	5.56854	1	0.767016	coding		1
	ZFLNCT09504	153	0.46146	4.68646	1	0.989771	coding		1
	ZFLNCT09505	62	0.29492	9.05634	1	0.0270096	noncoding		0
	ZFLNCT09506	51	0.36189	6.37665	1	0.0205445	noncoding		0
	ZFLNCT09507	89	0.3709	9.80023	1	0.14177	noncoding		0
	ZFLNCT09508	156	0.44119	8.48065	1	0.956092	coding		1
	ZFLNCT09509	23	0.44119	5.27496	-1	0.0139163	noncoding		0
	ZFLNCT09510	35	0.41485	4.81964	1	0.0226142	noncoding		0
	ZFLNCT09511	61	0.37758	8.61407	1	0.0394068	noncoding		0
	ZFLNCT09512	61	0.40322	8.61407	1	0.0514995	noncoding		0
	ZFLNCT09513	228	0.47147	8.138	-1	0.339164	noncoding		0
	ZFLNCT09514	104	0.45443	6.82452	1	0.568804	coding		1
	ZFLNCT09515	107	0.32455	10.2689	1	0.147768	noncoding		0
	ZFLNCT09516	66	0.42368	6.88214	1	0.0796501	noncoding		0
	ZFLNCT09517	58	0.3592	9.50787	1	0.0343215	noncoding		0
	ZFLNCT09518	27	0.42853	6.52057	-1	0.0163414	noncoding		0
	ZFLNCT09519	169	0.4724	5.22723	1	0.994733	coding		1
	ZFLNCT09520	53	0.38556	9.29999	1	0.0329399	noncoding		0
	ZFLNCT09521	86	0.28644	9.69733	1	0.0591963	noncoding		0
	ZFLNCT09522	79	0.31035	8.75092	1	0.0497976	noncoding		0
	ZFLNCT09523	79	0.33085	8.75092	1	0.0578944	noncoding		0
	ZFLNCT09524	79	0.35395	8.75092	1	0.0721464	noncoding		0
	ZFLNCT09525	87	0.28259	9.409	1	0.0591037	noncoding		0
	ZFLNCT09526	52	0.38297	12.0042	1	0.0334796	noncoding		0
	ZFLNCT09527	32	0.37871	10.1913	1	0.0150462	noncoding		0
	ZFLNCT09528	76	0.33567	10.2648	1	0.0623629	noncoding		0
	ZFLNCT09529	57	0.32854	9.44403	1	0.0267716	noncoding		0
	ZFLNCT09530	57	0.24797	6.86993	1	0.0401565	noncoding		0
	ZFLNCT09531	35	0.32637	8.80426	1	0.00955391	noncoding		0
	ZFLNCT09532	35	0.34982	8.80426	1	0.0100069	noncoding		0
	ZFLNCT09533	73	0.42757	5.07953	1	0.21942	noncoding		0
	ZFLNCT09534	33	0.39877	9.49628	-1	0.0737902	noncoding		0
	ZFLNCT09535	74	0.28159	10.9803	1	0.0486616	noncoding		0
	ZFLNCT09536	187	0.35958	4.89203	1	0.993281	coding		1
	ZFLNCT09537	51	0.31061	6.04474	1	0.0190917	noncoding		0
	ZFLNCT09538	62	0.27366	6.01276	1	0.0435502	noncoding		0
	ZFLNCT09539	124	0.39335	5.62677	1	0.779612	coding		1
	ZFLNCT09540	59	0.2718	9.96442	1	0.0309686	noncoding		0
	ZFLNCT09541	202	0.48923	8.36285	1	0.998887	coding		1
	ZFLNCT09542	132	0.39148	5.77216	1	0.837906	coding		1
	ZFLNCT09543	95	0.45452	6.04437	-1	0.0480326	noncoding		0
	ZFLNCT09544	123	0.33908	5.9035	1	0.526026	coding		1
	ZFLNCT09545	71	0.39279	9.86053	1	0.0889074	noncoding		0
	ZFLNCT09546	33	0.34851	8.97882	1	0.00959752	noncoding		0
	ZFLNCT09547	117	0.28467	10.7972	1	0.120557	noncoding		0
	ZFLNCT09548	73	0.28467	6.68353	1	0.0473	noncoding		0
	ZFLNCT09549	46	0.35981	5.2796	1	0.0215562	noncoding		0
	ZFLNCT09550	120	0.33144	9.63641	1	0.244871	noncoding		0
	ZFLNCT09551	78	0.23373	9.54816	1	0.064482	noncoding		0
	ZFLNCT09552	78	0.23373	9.54816	1	0.064482	noncoding		0
	ZFLNCT09553	21	0.37535	7.83588	1	0.00430892	noncoding		0
	ZFLNCT09554	173	0.40056	6.14691	-1	0.126676	noncoding		0
	ZFLNCT09555	110	0.36912	6.06696	1	0.438309	noncoding		0
	ZFLNCT09556	102	0.34868	6.52313	1	0.231974	noncoding		0
	ZFLNCT09557	110	0.43648	6.06696	1	0.677077	coding		1
	ZFLNCT09558	73	0.2776	7.83942	1	0.0383601	noncoding		0
	ZFLNCT09559	44	0.36326	9.51093	1	0.0193406	noncoding		0
	ZFLNCT09560	110	0.23588	8.59247	1	0.126418	noncoding		0
	ZFLNCT09561	49	0.34379	6.5036	1	0.0161151	noncoding		0
	ZFLNCT09562	27	0.3594	4.67938	1	0.00905091	noncoding		0
	ZFLNCT09563	16	0.35244	6.487	1	0.00276471	noncoding		0
	ZFLNCT09564	249	0.40256	4.41302	1	0.999976	coding		1
	ZFLNCT09565	133	0.39438	5.89557	1	0.843613	coding		1
	ZFLNCT09566	86	0.31684	11.5621	1	0.0668189	noncoding		0
	ZFLNCT09567	62	0.38454	5.7204	1	0.0579475	noncoding		0
	ZFLNCT09568	54	0.39714	7.77557	1	0.0301129	noncoding		0
	ZFLNCT09569	75	0.35395	10.1784	1	0.0705809	noncoding		0
	ZFLNCT09570	192	0.43573	8.85883	1	0.993274	coding		1
	ZFLNCT09571	150	0.40419	10.2878	1	0.834427	coding		1
	ZFLNCT09572	66	0.34632	7.74115	1	0.0353134	noncoding		0
	ZFLNCT09573	66	0.3618	7.74115	1	0.040269	noncoding		0
	ZFLNCT09574	66	0.34632	7.74115	1	0.0353134	noncoding		0
	ZFLNCT09575	66	0.35052	7.74115	1	0.0365152	noncoding		0
	ZFLNCT09576	50	0.30726	7.78168	1	0.0148417	noncoding		0
	ZFLNCT09577	82	0.27435	6.7005	1	0.0715228	noncoding		0
	ZFLNCT09578	82	0.2831	6.7005	1	0.0680758	noncoding		0
	ZFLNCT09579	49	0.37482	10.6205	1	0.0323054	noncoding		0
	ZFLNCT09580	71	0.37299	6.89178	1	0.0617179	noncoding		0
	ZFLNCT09581	71	0.35759	6.89178	1	0.0529883	noncoding		0
	ZFLNCT09582	284	0.46696	6.55145	1	0.999995	coding		1
	ZFLNCT09583	146	0.33571	6.92621	1	0.67865	coding		1
	ZFLNCT09584	48	0.42058	9.83698	-1	0.0858248	noncoding		0
	ZFLNCT09585	43	0.36015	9.83698	1	0.0197988	noncoding		0
	ZFLNCT09586	80	0.45555	4.95941	1	0.354171	noncoding		0
	ZFLNCT09587	27	0.41338	9.69244	1	0.0132293	noncoding		0
	ZFLNCT09588	38	0.41048	10.295	1	0.0260916	noncoding		0
	ZFLNCT09589	86	0.46444	5.17755	-1	0.0483118	noncoding		0
	ZFLNCT09590	155	0.44494	5.42511	-1	0.13084	noncoding		0
	ZFLNCT09591	195	0.46695	8.7309	-1	0.25955	noncoding		0
	ZFLNCT09592	50	0.33711	9.74347	1	0.022837	noncoding		0
	ZFLNCT09593	162	0.38226	9.54852	1	0.858991	coding		1
	ZFLNCT09594	49	0.43514	9.61127	1	0.0513664	noncoding		0
	ZFLNCT09595	210	0.35059	9.49762	1	0.952153	coding		1
	ZFLNCT09596	269	0.40467	9.25763	1	0.999658	coding		1
	ZFLNCT09597	109	0.41718	6.27313	1	0.58703	coding		1
	ZFLNCT09598	31	0.41643	10.4328	1	0.0206064	noncoding		0
	ZFLNCT09599	109	0.44125	6.27313	1	0.651706	coding		1
	ZFLNCT09600	109	0.45989	6.27313	1	0.681921	coding		1
	ZFLNCT09601	59	0.42944	10.2722	1	0.0890024	noncoding		0
	ZFLNCT09602	131	0.40197	3.99872	1	0.957008	coding		1
	ZFLNCT09603	55	0.27341	10.1451	1	0.0290134	noncoding		0
	ZFLNCT09604	16	0.37737	7.82184	1	0.00331239	noncoding		0
	ZFLNCT09605	49	0.28219	8.57172	1	0.016787	noncoding		0
	ZFLNCT09606	46	0.31895	6.49396	1	0.0131751	noncoding		0
	ZFLNCT09607	46	0.29893	6.49396	1	0.0141617	noncoding		0
	ZFLNCT09608	62	0.26066	8.95807	1	0.0304959	noncoding		0
	ZFLNCT09609	14	0.44425	6.51202	1	0.00378565	noncoding		0
	ZFLNCT09610	60	0.31902	9.36908	1	0.0282409	noncoding		0
	ZFLNCT09611	140	0.42337	8.22357	1	0.863656	coding		1
	ZFLNCT09612	60	0.40432	8.01691	1	0.0458147	noncoding		0
	ZFLNCT09613	60	0.33301	8.01691	1	0.0247867	noncoding		0
	ZFLNCT09614	60	0.36386	8.01691	1	0.0308533	noncoding		0
	ZFLNCT09615	60	0.37333	8.01691	1	0.0335602	noncoding		0
	ZFLNCT09616	44	0.39318	12.4028	1	0.0227352	noncoding		0
	ZFLNCT09617	140	0.37814	8.22357	1	0.710199	coding		1
	ZFLNCT09618	202	0.43203	7.76434	-1	0.209025	noncoding		0
	ZFLNCT09620	36	0.37322	9.98431	1	0.016422	noncoding		0
	ZFLNCT09619	58	0.36428	4.76373	1	0.0584918	noncoding		0
	ZFLNCT09621	204	0.34752	6.09125	-1	0.179436	noncoding		0
	ZFLNCT09622	135	0.44419	9.95209	-1	0.183474	noncoding		0
	ZFLNCT09623	69	0.4181	4.57428	1	0.216438	noncoding		0
	ZFLNCT09624	58	0.4304	11.8819	1	0.0791834	noncoding		0
	ZFLNCT09625	37	0.4017	5.10443	1	0.0195662	noncoding		0
	ZFLNCT09626	92	0.44837	9.86346	1	0.427362	noncoding		0
	ZFLNCT09627	82	0.34814	9.38263	1	0.0811093	noncoding		0
	ZFLNCT09628	94	0.48194	3.75299	1	0.714415	coding		1
	ZFLNCT09629	183	0.4693	4.21222	1	0.999064	coding		1
	ZFLNCT09630	46	0.40139	9.59137	1	0.0293736	noncoding		0
	ZFLNCT09631	26	0.33608	6.49127	1	0.00470457	noncoding		0
	ZFLNCT09632	58	0.38051	6.70599	1	0.0336068	noncoding		0
	ZFLNCT09633	108	0.34331	8.98175	1	0.20017	noncoding		0
	ZFLNCT09634	126	0.24029	8.82306	1	0.162547	noncoding		0
	ZFLNCT09635	82	0.31213	9.7547	1	0.0606726	noncoding		0
	ZFLNCT09636	53	0.31924	4.82635	1	0.0344731	noncoding		0
	ZFLNCT09637	158	0.46834	5.94476	-1	0.140453	noncoding		0
	ZFLNCT09638	57	0.31649	5.04938	1	0.0382723	noncoding		0
	ZFLNCT09639	87	0.35536	12.1786	1	0.0731331	noncoding		0
	ZFLNCT09640	99	0.39019	11.412	1	0.221228	noncoding		0
	ZFLNCT09641	44	0.36924	9.23798	1	0.0187082	noncoding		0
	ZFLNCT09642	39	0.40689	5.00006	1	0.0246638	noncoding		0
	ZFLNCT09643	27	0.35893	9.49677	1	0.00899689	noncoding		0
	ZFLNCT09644	27	0.34998	9.49677	1	0.00881206	noncoding		0
	ZFLNCT09645	98	0.40037	9.50323	-1	0.116959	noncoding		0
	ZFLNCT09646	73	0.42399	4.11346	1	0.355207	noncoding		0
	ZFLNCT09647	279	0.45523	8.47968	-1	0.487525	noncoding		0
	ZFLNCT09648	201	0.469	8.61102	-1	0.27243	noncoding		0
	ZFLNCT09649	76	0.33698	8.88251	-1	0.122602	noncoding		0
	ZFLNCT09650	31	0.35792	5.20062	1	0.00903272	noncoding		0
	ZFLNCT09651	138	0.44959	6.59222	1	0.92348	coding		1
	ZFLNCT09652	46	0.30789	9.9975	1	0.0198362	noncoding		0
	ZFLNCT09653	56	0.45122	6.56036	1	0.0564279	noncoding		0
	ZFLNCT09654	143	0.45513	6.14557	1	0.952241	coding		1
	ZFLNCT09655	56	0.45308	6.56036	1	0.056926	noncoding		0
	ZFLNCT09656	163	0.45742	6.31891	1	0.986336	coding		1
	ZFLNCT09657	24	0.33092	8.841	1	0.00612667	noncoding		0
	ZFLNCT09658	88	0.43324	9.09552	1	0.285787	noncoding		0
	ZFLNCT09659	48	0.32649	7.97919	1	0.0140793	noncoding		0
	ZFLNCT09660	79	0.48209	9.51239	1	0.395928	noncoding		0
	ZFLNCT09661	126	0.38026	6.34174	1	0.681845	coding		1
	ZFLNCT09662	19	0.42666	7.93475	1	0.00537397	noncoding		0
	ZFLNCT09663	57	0.402	4.64935	1	0.0889149	noncoding		0
	ZFLNCT09664	82	0.42767	10.2864	1	0.233348	noncoding		0
	ZFLNCT09665	28	0.34083	8.80243	1	0.00718562	noncoding		0
	ZFLNCT09666	157	0.4524	5.05548	-1	0.154835	noncoding		0
	ZFLNCT09667	95	0.30858	9.1944	1	0.0872839	noncoding		0
	ZFLNCT09668	41	0.32546	8.58856	1	0.0115718	noncoding		0
	ZFLNCT09669	60	0.38631	4.95013	1	0.075269	noncoding		0
	ZFLNCT09670	31	0.44388	12.4791	1	0.0250686	noncoding		0
	ZFLNCT09671	78	0.39643	10.9545	1	0.127111	noncoding		0
	ZFLNCT09672	74	0.31137	7.74835	1	0.0406997	noncoding		0
	ZFLNCT09673	61	0.39505	11.548	1	0.0598106	noncoding		0
	ZFLNCT09674	106	0.41073	9.91351	1	0.420341	noncoding		0
	ZFLNCT09675	117	0.36351	10.1342	1	0.325855	noncoding		0
	ZFLNCT09676	30	0.38017	8.18976	1	0.00767848	noncoding		0
	ZFLNCT09677	130	0.44457	4.3493	1	0.962333	coding		1
	ZFLNCT09678	122	0.43475	6.49799	-1	0.069004	noncoding		0
	ZFLNCT09679	28	0.43733	8.27679	1	0.0109622	noncoding		0
	ZFLNCT09680	91	0.41795	9.30157	1	0.270796	noncoding		0
	ZFLNCT09681	43	0.3323	8.58942	1	0.0127709	noncoding		0
	ZFLNCT09682	54	0.42524	9.52094	-1	0.0764784	noncoding		0
	ZFLNCT09683	54	0.42366	9.52094	-1	0.0769185	noncoding		0
	ZFLNCT09684	40	0.45398	9.51923	-1	0.0613753	noncoding		0
	ZFLNCT09685	69	0.33446	6.15021	1	0.0475227	noncoding		0
	ZFLNCT09686	47	0.39305	10.3991	1	0.033653	noncoding		0
	ZFLNCT09687	41	0.36421	9.52118	1	0.0170984	noncoding		0
	ZFLNCT09688	58	0.35606	9.77936	1	0.0352895	noncoding		0
	ZFLNCT09689	146	0.37621	11.2939	1	0.585056	coding		1
	ZFLNCT09690	224	0.46874	4.26813	1	0.999943	coding		1
	ZFLNCT09691	108	0.47688	4.53705	-1	0.0926463	noncoding		0
	ZFLNCT09692	20	0.36627	7.8222	1	0.0039462	noncoding		0
	ZFLNCT09693	142	0.29343	4.52863	1	0.847444	coding		1
	ZFLNCT09694	55	0.43764	11.5923	-1	0.165862	noncoding		0
	ZFLNCT09695	27	0.36239	7.85858	1	0.0056369	noncoding		0
	ZFLNCT09696	68	0.34538	9.20734	1	0.0442018	noncoding		0
	ZFLNCT09697	183	0.34062	6.4035	1	0.955002	coding		1
	ZFLNCT09698	49	0.40544	4.67706	1	0.0553805	noncoding		0
	ZFLNCT09699	93	0.38654	9.4433	1	0.198298	noncoding		0
	ZFLNCT09700	59	0.31465	6.50433	1	0.0247653	noncoding		0
	ZFLNCT09701	28	0.45948	7.83588	-1	0.0230726	noncoding		0
	ZFLNCT09702	29	0.41641	12.0245	1	0.0189347	noncoding		0
	ZFLNCT09703	77	0.29912	9.91742	1	0.0491466	noncoding		0
	ZFLNCT09704	77	0.27207	9.91742	1	0.04737	noncoding		0
	ZFLNCT09705	63	0.45554	4.20978	1	0.22216	noncoding		0
	ZFLNCT09706	156	0.42993	8.95184	1	0.940834	coding		1
	ZFLNCT09707	33	0.35994	5.93292	1	0.00806777	noncoding		0
	ZFLNCT09708	97	0.46034	10.3005	1	0.575273	coding		1
	ZFLNCT09709	586	0.44474	5.25909	1	1	coding		1
	ZFLNCT09710	89	0.35489	11.9451	1	0.086662	noncoding		0
	ZFLNCT09711	93	0.26334	9.94574	1	0.0694366	noncoding		0
	ZFLNCT09712	62	0.37906	9.41669	1	0.0480171	noncoding		0
	ZFLNCT09713	51	0.42489	8.97943	1	0.042213	noncoding		0
	ZFLNCT09714	58	0.31071	9.83258	1	0.0281036	noncoding		0
	ZFLNCT09715	47	0.33133	4.74921	1	0.0256424	noncoding		0
	ZFLNCT09716	51	0.38128	8.85809	1	0.0261464	noncoding		0
	ZFLNCT09717	51	0.38964	8.85809	1	0.0281904	noncoding		0
	ZFLNCT09718	287	0.43139	9.32208	-1	0.457562	noncoding		0
	ZFLNCT09719	180	0.41272	7.60504	-1	0.152344	noncoding		0
	ZFLNCT09720	99	0.32101	11.3073	1	0.100562	noncoding		0
	ZFLNCT09721	70	0.35601	9.85419	1	0.0576287	noncoding		0
	ZFLNCT09722	104	0.42241	4.20184	-1	0.0605136	noncoding		0
	ZFLNCT09723	70	0.38444	10.2809	1	0.0805104	noncoding		0
	ZFLNCT09724	70	0.32465	8.80609	1	0.0388968	noncoding		0
	ZFLNCT09725	46	0.48301	4.52826	1	0.0492784	noncoding		0
	ZFLNCT09726	83	0.3407	7.6474	1	0.0744438	noncoding		0
	ZFLNCT09727	227	0.45005	5.7276	-1	0.341553	noncoding		0
	ZFLNCT09728	21	0.31193	6.49103	1	0.00398537	noncoding		0
	ZFLNCT09729	95	0.31593	9.37616	1	0.0936882	noncoding		0
	ZFLNCT09730	25	0.35179	11.0003	1	0.0125628	noncoding		0
	ZFLNCT09731	25	0.42101	9.5246	1	0.0121168	noncoding		0
	ZFLNCT09732	53	0.38298	5.8493	1	0.0320073	noncoding		0
	ZFLNCT09733	72	0.45343	5.02728	1	0.23381	noncoding		0
	ZFLNCT09734	225	0.38741	7.01825	1	0.998276	coding		1
	ZFLNCT09735	99	0.42435	5.42548	1	0.555335	coding		1
	ZFLNCT09736	38	0.45741	9.23566	1	0.0344649	noncoding		0
	ZFLNCT09737	93	0.48313	7.8819	1	0.461727	noncoding		0
	ZFLNCT09738	31	0.35596	3.95905	1	0.0169484	noncoding		0
	ZFLNCT09739	106	0.35631	10.5223	1	0.207581	noncoding		0
	ZFLNCT09740	57	0.34395	11.3666	-1	0.182201	noncoding		0
	ZFLNCT09741	59	0.35316	9.66168	1	0.0351837	noncoding		0
	ZFLNCT09742	79	0.28562	7.05658	1	0.0537875	noncoding		0
	ZFLNCT09743	95	0.29367	8.45453	1	0.0793815	noncoding		0
	ZFLNCT09744	78	0.30509	11.9102	1	0.0489284	noncoding		0
	ZFLNCT09745	216	0.46395	4.99139	1	0.999827	coding		1
	ZFLNCT09746	133	0.43781	5.82635	1	0.915557	coding		1
	ZFLNCT09747	52	0.36902	6.5025	1	0.0224161	noncoding		0
	ZFLNCT09748	59	0.32539	10.1972	1	0.0327288	noncoding		0
	ZFLNCT09749	59	0.3424	10.1972	1	0.0358468	noncoding		0
	ZFLNCT09750	253	0.37258	8.25592	-1	0.264866	noncoding		0
	ZFLNCT09751	68	0.39074	9.68695	-1	0.106741	noncoding		0
	ZFLNCT09752	27	0.34974	10.8344	1	0.0130678	noncoding		0
	ZFLNCT09753	44	0.41158	11.5552	1	0.0369163	noncoding		0
	ZFLNCT09755	113	0.44219	9.23456	1	0.657958	coding		1
	ZFLNCT09754	96	0.3885	5.34625	1	0.396644	noncoding		0
	ZFLNCT09758	96	0.42563	10.1784	1	0.369021	noncoding		0
	ZFLNCT09756	50	0.42557	7.95782	1	0.0326144	noncoding		0
	ZFLNCT09757	112	0.39945	12.0018	1	0.293817	noncoding		0
	ZFLNCT09759	132	0.40532	6.81232	1	0.798942	coding		1
	ZFLNCT09760	108	0.40027	10.2725	-1	0.157563	noncoding		0
	ZFLNCT09761	225	0.43582	12.6177	1	0.983597	coding		1
	ZFLNCT09762	79	0.46168	9.49701	1	0.304789	noncoding		0
	ZFLNCT09763	51	0.3441	7.75348	1	0.01695	noncoding		0
	ZFLNCT09764	34	0.38478	7.95392	1	0.00931864	noncoding		0
	ZFLNCT09765	299	0.46848	8.9046	1	0.999995	coding		1
	ZFLNCT09766	183	0.47126	9.14337	-1	0.25574	noncoding		0
	ZFLNCT09767	76	0.40997	9.62616	1	0.134042	noncoding		0
	ZFLNCT09768	76	0.40921	6.38373	1	0.133488	noncoding		0
	ZFLNCT09769	54	0.4247	5.32794	1	0.0627254	noncoding		0
	ZFLNCT09770	59	0.33638	9.12848	1	0.028356	noncoding		0
	ZFLNCT09771	176	0.34848	8.96039	1	0.84778	coding		1
	ZFLNCT09772	14	0.36645	7.97577	1	0.00300009	noncoding		0
	ZFLNCT09773	5	0.39941	3.99884	1	0.00454777	noncoding		0
	ZFLNCT09774	44	0.36221	9.0993	1	0.0172657	noncoding		0
	ZFLNCT09775	46	0.4394	10.8061	1	0.061041	noncoding		0
	ZFLNCT09776	28	0.39629	4.1369	1	0.0184855	noncoding		0
	ZFLNCT09777	142	0.4621	4.95795	-1	0.133242	noncoding		0
	ZFLNCT09778	114	0.39079	10.4765	1	0.404824	noncoding		0
	ZFLNCT09779	21	0.4271	12.0001	1	0.015515	noncoding		0
	ZFLNCT09780	30	0.42728	9.62469	1	0.0174157	noncoding		0
	ZFLNCT09781	30	0.33624	9.62469	1	0.0102105	noncoding		0
	ZFLNCT09782	43	0.45553	11.548	1	0.0723267	noncoding		0
	ZFLNCT09783	36	0.33635	9.30267	1	0.0116786	noncoding		0
	ZFLNCT09784	39	0.31073	5.07562	1	0.0149956	noncoding		0
	ZFLNCT09785	61	0.30789	9.74542	1	0.0302223	noncoding		0
	ZFLNCT09786	61	0.33659	9.74542	1	0.0344854	noncoding		0
	ZFLNCT09787	64	0.35425	9.60968	1	0.043081	noncoding		0
	ZFLNCT09788	27	0.28674	10.2889	1	0.0137184	noncoding		0
	ZFLNCT09789	28	0.43291	4.20709	1	0.0241234	noncoding		0
	ZFLNCT09790	199	0.36607	7.8382	-1	0.179439	noncoding		0
	ZFLNCT09791	73	0.27502	4.88251	1	0.130547	noncoding		0
	ZFLNCT09792	61	0.28883	10.8474	1	0.0357837	noncoding		0
	ZFLNCT09793	140	0.31417	7.59161	1	0.449756	noncoding		0
	ZFLNCT09794	140	0.29756	7.59161	1	0.387271	noncoding		0
	ZFLNCT09795	61	0.28883	10.8474	1	0.0357837	noncoding		0
	ZFLNCT09796	61	0.31753	10.8474	1	0.0365717	noncoding		0
	ZFLNCT09797	65	0.33386	11.7634	1	0.0406584	noncoding		0
	ZFLNCT09798	51	0.25198	9.60175	1	0.0286936	noncoding		0
	ZFLNCT09799	112	0.27452	9.74323	1	0.10938	noncoding		0
	ZFLNCT09800	47	0.22328	7.73883	1	0.0453862	noncoding		0
	ZFLNCT09801	65	0.36257	11.7634	1	0.0480085	noncoding		0
	ZFLNCT09802	53	0.27452	8.27435	-1	0.164282	noncoding		0
	ZFLNCT09803	25	0.25634	9.10028	1	0.0125303	noncoding		0
	ZFLNCT09804	38	0.42735	7.9588	-1	0.0307232	noncoding		0
	ZFLNCT09805	158	0.47233	4.44781	1	0.99337	coding		1
	ZFLNCT09806	53	0.37544	11.8848	1	0.0341528	noncoding		0
	ZFLNCT09807	114	0.29667	8.42584	1	0.15203	noncoding		0
	ZFLNCT09808	130	0.25816	8.65839	1	0.180893	noncoding		0
	ZFLNCT09809	125	0.35301	5.42999	1	0.67025	coding		1
	ZFLNCT09810	136	0.45467	7.04266	1	0.908513	coding		1
	ZFLNCT09811	215	0.43194	6.68988	-1	0.237617	noncoding		0
	ZFLNCT09812	29	0.45814	4.3963	1	0.0227565	noncoding		0
	ZFLNCT09813	150	0.46759	6.25677	-1	0.119138	noncoding		0
	ZFLNCT09814	53	0.35806	7.81512	1	0.0204802	noncoding		0
	ZFLNCT09815	67	0.34424	6.4726	1	0.0418559	noncoding		0
	ZFLNCT09816	111	0.46782	8.89288	1	0.731181	coding		1
	ZFLNCT09817	9	0.44392	5.27496	1	0.00367418	noncoding		0
	ZFLNCT09818	154	0.4341	5.07172	1	0.985674	coding		1
	ZFLNCT09819	105	0.22328	10.2298	1	0.120217	noncoding		0
	ZFLNCT09820	105	0.23537	10.2298	1	0.102135	noncoding		0
	ZFLNCT09821	89	0.3017	11.7056	1	0.064087	noncoding		0
	ZFLNCT09822	54	0.43932	9.12909	1	0.0617872	noncoding		0
	ZFLNCT09823	69	0.38261	12.7021	1	0.0385178	noncoding		0
	ZFLNCT09824	119	0.45121	11.5869	1	0.726915	coding		1
	ZFLNCT09825	46	0.37438	7.87775	1	0.0162126	noncoding		0
	ZFLNCT09826	46	0.38771	7.87775	1	0.0180269	noncoding		0
	ZFLNCT09827	68	0.32101	10.3967	1	0.0439544	noncoding		0
	ZFLNCT09828	69	0.30236	6.01154	1	0.0468782	noncoding		0
	ZFLNCT09829	36	0.30044	11.2247	1	0.0201183	noncoding		0
	ZFLNCT09831	78	0.43757	9.40216	1	0.206882	noncoding		0
	ZFLNCT09830	83	0.35354	5.8338	1	0.126474	noncoding		0
	ZFLNCT09832	98	0.36377	9.05475	-1	0.118453	noncoding		0
	ZFLNCT09833	49	0.33599	5.81598	1	0.0184933	noncoding		0
	ZFLNCT09834	52	0.30595	6.69489	1	0.017344	noncoding		0
	ZFLNCT09835	69	0.26407	10.1183	1	0.0419229	noncoding		0
	ZFLNCT09836	75	0.31948	8.90961	1	0.0460813	noncoding		0
	ZFLNCT09837	60	0.40081	9.69867	-1	0.0966685	noncoding		0
	ZFLNCT09838	79	0.25937	6.05304	1	0.10366	noncoding		0
	ZFLNCT09839	83	0.26766	6.41107	1	0.0891645	noncoding		0
	ZFLNCT09840	41	0.43418	9.88763	1	0.0364135	noncoding		0
	ZFLNCT09841	44	0.34904	7.59967	1	0.0121781	noncoding		0
	ZFLNCT09842	158	0.3982	6.58209	1	0.946913	coding		1
	ZFLNCT09843	117	0.32934	9.53925	1	0.219641	noncoding		0
	ZFLNCT09844	117	0.32934	9.53925	1	0.219641	noncoding		0
	ZFLNCT09845	10	0.44601	6.48407	-1	0.0120616	noncoding		0
	ZFLNCT09846	142	0.48235	6.04572	-1	0.110862	noncoding		0
	ZFLNCT09847	44	0.2962	4.58429	1	0.0291505	noncoding		0
	ZFLNCT09848	113	0.37494	7.79181	1	0.371352	noncoding		0
	ZFLNCT09849	109	0.35591	6.21674	1	0.35506	noncoding		0
	ZFLNCT09850	69	0.27863	8.32306	1	0.0325954	noncoding		0
	ZFLNCT09851	55	0.26157	9.13995	1	0.0257267	noncoding		0
	ZFLNCT09852	43	0.23588	4.83099	1	0.131927	noncoding		0
	ZFLNCT09853	31	0.36308	8.04462	1	0.00719224	noncoding		0
	ZFLNCT09854	178	0.48158	6.30573	-1	0.186381	noncoding		0
	ZFLNCT09855	49	0.38496	9.39764	1	0.0277245	noncoding		0
	ZFLNCT09856	119	0.46245	9.80377	-1	0.159527	noncoding		0
	ZFLNCT09857	55	0.34631	4.5274	1	0.0482746	noncoding		0
	ZFLNCT09858	112	0.39869	5.09027	1	0.718554	coding		1
	ZFLNCT09859	30	0.40063	6.51984	1	0.00790495	noncoding		0
	ZFLNCT09860	301	0.43255	7.17841	1	0.999995	coding		1
	ZFLNCT09861	125	0.42318	6.82135	1	0.776122	coding		1
	ZFLNCT09862	139	0.40901	7.69342	1	0.831849	coding		1
	ZFLNCT09863	204	0.46662	4.91669	1	0.999623	coding		1
	ZFLNCT09864	73	0.25289	9.29974	1	0.0446191	noncoding		0
	ZFLNCT09865	69	0.29428	10.108	1	0.039558	noncoding		0
	ZFLNCT09866	158	0.44407	9.74249	-1	0.209611	noncoding		0
	ZFLNCT09867	150	0.48737	7.71588	-1	0.131281	noncoding		0
	ZFLNCT09868	59	0.33105	5.51324	1	0.0348499	noncoding		0
	ZFLNCT09869	119	0.3699	11.5679	1	0.282312	noncoding		0
	ZFLNCT09870	145	0.44151	4.76068	-1	0.127274	noncoding		0
	ZFLNCT09871	97	0.41463	8.96259	-1	0.0921858	noncoding		0
	ZFLNCT09872	381	0.38239	8.86456	1	0.999998	coding		1
	ZFLNCT09873	105	0.46316	6.64105	1	0.604964	coding		1
	ZFLNCT09874	112	0.45455	10.0833	1	0.72214	coding		1
	ZFLNCT09875	105	0.46668	6.64105	1	0.60832	coding		1
	ZFLNCT09876	80	0.44293	10.0787	1	0.265589	noncoding		0
	ZFLNCT09877	65	0.39387	4.69513	1	0.126658	noncoding		0
	ZFLNCT09878	23	0.26881	5.27057	1	0.012847	noncoding		0
	ZFLNCT09879	78	0.26498	8.9317	1	0.0456203	noncoding		0
	ZFLNCT09880	74	0.28573	4.47797	1	0.151927	noncoding		0
	ZFLNCT09881	74	0.28108	4.47797	1	0.16185	noncoding		0
	ZFLNCT09882	39	0.30681	8.98761	1	0.0118696	noncoding		0
	ZFLNCT09883	30	0.38575	10.1609	-1	0.108502	noncoding		0
	ZFLNCT09884	81	0.31541	5.02106	1	0.130429	noncoding		0
	ZFLNCT09885	39	0.23537	7.88409	1	0.0250074	noncoding		0
	ZFLNCT09886	88	0.36872	9.03241	1	0.127278	noncoding		0
	ZFLNCT09887	88	0.3351	9.03241	1	0.0871543	noncoding		0
	ZFLNCT09888	88	0.29835	9.03241	1	0.0641634	noncoding		0
	ZFLNCT09889	88	0.36161	9.03241	1	0.116957	noncoding		0
	ZFLNCT09890	88	0.29835	9.03241	1	0.0641634	noncoding		0
	ZFLNCT09891	103	0.33514	4.51752	1	0.450948	noncoding		0
	ZFLNCT09892	56	0.43218	7.90057	-1	0.0370936	noncoding		0
	ZFLNCT09893	129	0.27107	6.26959	1	0.411972	noncoding		0
	ZFLNCT09894	25	0.29833	10.8343	1	0.0142491	noncoding		0
	ZFLNCT09895	91	0.35087	9.04462	-1	0.123387	noncoding		0
	ZFLNCT09896	99	0.22328	9.02325	1	0.11281	noncoding		0
	ZFLNCT09897	230	0.4326	8.94098	-1	0.306855	noncoding		0
	ZFLNCT09898	42	0.31641	8.34467	1	0.011381	noncoding		0
	ZFLNCT09899	38	0.39319	9.74774	1	0.0193533	noncoding		0
	ZFLNCT09900	23	0.463	5.8233	-1	0.0143042	noncoding		0
	ZFLNCT09901	69	0.27667	9.65277	1	0.0370042	noncoding		0
	ZFLNCT09902	126	0.39636	10.324	-1	0.174513	noncoding		0
	ZFLNCT09903	56	0.46063	9.18402	1	0.0940118	noncoding		0
	ZFLNCT09904	55	0.42643	8.63116	1	0.0491335	noncoding		0
	ZFLNCT09905	126	0.38939	10.324	-1	0.173938	noncoding		0
	ZFLNCT09906	194	0.43624	9.03387	1	0.993826	coding		1
	ZFLNCT09907	64	0.38607	9.97601	1	0.0616823	noncoding		0
	ZFLNCT09908	47	0.40705	11.4389	1	0.0402706	noncoding		0
	ZFLNCT09909	47	0.3737	11.4389	1	0.0300176	noncoding		0
	ZFLNCT09910	33	0.40058	8.63153	1	0.0115634	noncoding		0
	ZFLNCT09911	47	0.37112	9.41547	1	0.0227295	noncoding		0
	ZFLNCT09912	47	0.4642	9.41547	1	0.0667985	noncoding		0
	ZFLNCT09913	12	0.33472	7.97601	1	0.00273181	noncoding		0
	ZFLNCT09914	41	0.39708	4.02411	1	0.0468739	noncoding		0
	ZFLNCT09915	32	0.40439	8.65546	1	0.0113774	noncoding		0
	ZFLNCT09916	382	0.35494	5.53632	1	1	coding		1
	ZFLNCT09917	95	0.44202	4.49884	-1	0.0582696	noncoding		0
	ZFLNCT09918	0	0.29549	0	-1	5.72245e-07	noncoding		0
	ZFLNCT09921	40	0.3363	8.5733	1	0.0112961	noncoding		0
	ZFLNCT09920	64	0.25198	9.35211	1	0.0367629	noncoding		0
	ZFLNCT09919	69	0.27248	9.91803	1	0.0390078	noncoding		0
	ZFLNCT09922	59	0.25289	9.8941	1	0.0359283	noncoding		0
	ZFLNCT09923	189	0.45951	6.60138	-1	0.197592	noncoding		0
	ZFLNCT09924	64	0.35866	5.01349	1	0.0687463	noncoding		0
	ZFLNCT09925	64	0.39585	5.01349	1	0.102345	noncoding		0
	ZFLNCT09926	64	0.41654	5.01349	1	0.126226	noncoding		0
	ZFLNCT09927	64	0.41569	5.01349	1	0.125267	noncoding		0
	ZFLNCT09928	57	0.37879	8.82831	1	0.0340218	noncoding		0
	ZFLNCT09929	78	0.3373	9.55743	1	0.0636715	noncoding		0
	ZFLNCT09934	78	0.3373	9.55743	1	0.0636715	noncoding		0
	ZFLNCT09936	78	0.34195	9.55743	1	0.0664699	noncoding		0
	ZFLNCT09930	73	0.30576	10.023	1	0.0454872	noncoding		0
	ZFLNCT09931	73	0.34219	10.023	1	0.0581312	noncoding		0
	ZFLNCT09937	73	0.30576	10.023	1	0.0454872	noncoding		0
	ZFLNCT09933	73	0.32886	10.023	1	0.0522687	noncoding		0
	ZFLNCT09935	73	0.34219	10.023	1	0.0581312	noncoding		0
	ZFLNCT09938	73	0.34219	10.023	1	0.0581312	noncoding		0
	ZFLNCT09932	73	0.33754	10.023	1	0.0559138	noncoding		0
	ZFLNCT09939	65	0.35373	6.24103	1	0.0429595	noncoding		0
	ZFLNCT09940	37	0.34003	5.93292	1	0.00939079	noncoding		0
	ZFLNCT09941	67	0.37546	9.9892	1	0.0627496	noncoding		0
	ZFLNCT09942	39	0.38657	4.26166	1	0.0311485	noncoding		0
	ZFLNCT09943	68	0.34564	8.41876	1	0.0400336	noncoding		0
	ZFLNCT09944	72	0.36811	8.59503	1	0.0602927	noncoding		0
	ZFLNCT09945	72	0.33852	8.59503	1	0.0456929	noncoding		0
	ZFLNCT09946	55	0.4048	11.6608	1	0.0518024	noncoding		0
	ZFLNCT09948	97	0.2705	8.8559	1	0.0764562	noncoding		0
	ZFLNCT09947	64	0.39496	8.3587	1	0.0529503	noncoding		0
	ZFLNCT09949	98	0.37523	7.74237	1	0.212254	noncoding		0
	ZFLNCT09950	141	0.33595	9.56818	1	0.446152	noncoding		0
	ZFLNCT09951	88	0.34866	6.42792	1	0.126517	noncoding		0
	ZFLNCT09952	21	0.34597	4.78339	1	0.00568909	noncoding		0
	ZFLNCT09953	18	0.32982	10.4464	-1	0.175467	noncoding		0
	ZFLNCT09954	24	0.45853	5.58087	1	0.00896504	noncoding		0
	ZFLNCT09955	120	0.44934	5.7077	1	0.84211	coding		1
	ZFLNCT09956	25	0.43672	7.83429	1	0.00813061	noncoding		0
	ZFLNCT09957	61	0.34079	9.12848	1	0.0316394	noncoding		0
	ZFLNCT09958	19	0.42194	4.71063	-1	0.0122907	noncoding		0
	ZFLNCT09959	74	0.36562	5.74957	1	0.0921571	noncoding		0
	ZFLNCT09960	78	0.35012	10.2636	1	0.076203	noncoding		0
	ZFLNCT09961	93	0.2921	9.24188	1	0.0728215	noncoding		0
	ZFLNCT09962	335	0.46695	8.1087	1	1	coding		1
	ZFLNCT09963	335	0.45127	6.57184	1	1	coding		1
	ZFLNCT09964	232	0.38011	5.75067	1	0.999478	coding		1
	ZFLNCT09965	199	0.48442	5.84186	1	0.998959	coding		1
	ZFLNCT09966	332	0.46744	8.56256	-1	0.693076	coding		1
	ZFLNCT09967	88	0.459	8.94574	-1	0.0811196	noncoding		0
	ZFLNCT09968	332	0.43757	8.68195	1	0.999998	coding		1
	ZFLNCT09969	333	0.45209	8.56903	1	0.999999	coding		1
	ZFLNCT09970	331	0.45977	8.7702	1	0.999999	coding		1
	ZFLNCT09971	28	0.38834	9.9975	-1	0.0981496	noncoding		0
	ZFLNCT09972	333	0.44935	8.586	1	0.999999	coding		1
	ZFLNCT09973	333	0.44679	8.57745	1	0.999999	coding		1
	ZFLNCT09974	333	0.45847	8.33942	1	0.999999	coding		1
	ZFLNCT09975	333	0.47116	8.54169	1	0.999999	coding		1
	ZFLNCT09976	324	0.45143	9.0827	1	0.999998	coding		1
	ZFLNCT09977	332	0.44391	8.64972	1	0.999998	coding		1
	ZFLNCT09978	330	0.43552	9.10394	1	0.999997	coding		1
	ZFLNCT09979	332	0.47161	8.54901	1	0.999999	coding		1
	ZFLNCT09980	332	0.46076	8.76556	-1	0.671226	coding		1
	ZFLNCT09981	62	0.32741	9.39105	1	0.0317906	noncoding		0
	ZFLNCT09982	50	0.34638	7.74725	1	0.0163358	noncoding		0
	ZFLNCT09983	101	0.43333	5.09808	1	0.65435	coding		1
	ZFLNCT09984	55	0.37698	6.21405	1	0.0304255	noncoding		0
	ZFLNCT09985	34	0.44672	5.2652	1	0.0197766	noncoding		0
	ZFLNCT09986	78	0.38462	7.62323	1	0.0936988	noncoding		0
	ZFLNCT09987	326	0.41099	9.18939	-1	0.485384	noncoding		0
	ZFLNCT09988	48	0.33019	4.55817	1	0.0299502	noncoding		0
	ZFLNCT09989	266	0.45093	8.65924	-1	0.437887	noncoding		0
	ZFLNCT09990	293	0.44726	8.4632	1	0.999988	coding		1
	ZFLNCT09991	56	0.45606	11.5312	-1	0.165875	noncoding		0
	ZFLNCT09992	61	0.44078	12.1015	1	0.0989815	noncoding		0
	ZFLNCT09993	29	0.4647	5.09601	1	0.0148211	noncoding		0
	ZFLNCT09994	98	0.37478	9.6972	1	0.207616	noncoding		0
	ZFLNCT09995	31	0.34778	5.19403	1	0.00867129	noncoding		0
	ZFLNCT09996	94	0.4298	9.38239	1	0.352108	noncoding		0
	ZFLNCT09997	72	0.44695	9.8797	1	0.197276	noncoding		0
	ZFLNCT09998	82	0.3437	6.78644	1	0.0824765	noncoding		0
	ZFLNCT09999	89	0.31852	7.89667	1	0.0779692	noncoding		0
	ZFLNCT10000	89	0.33929	7.89667	1	0.0941916	noncoding		0
	ZFLNCT10002	72	0.32413	9.00275	1	0.0428642	noncoding		0
	ZFLNCT10001	89	0.34751	7.89667	1	0.102672	noncoding		0
	ZFLNCT10003	68	0.31437	10.2889	1	0.0420168	noncoding		0
	ZFLNCT10004	81	0.42506	9.95502	-1	0.115993	noncoding		0
	ZFLNCT10005	118	0.49705	7.87714	1	0.819485	coding		1
	ZFLNCT10006	74	0.32472	10.2437	1	0.0535973	noncoding		0
	ZFLNCT10008	74	0.31604	10.2437	1	0.0506768	noncoding		0
	ZFLNCT10007	53	0.22328	10.1221	1	0.0603312	noncoding		0
	ZFLNCT10009	52	0.26066	4.5296	1	0.0960206	noncoding		0
	ZFLNCT10010	50	0.3615	10.6296	1	0.0306818	noncoding		0
	ZFLNCT10011	37	0.39746	10.5724	1	0.0232215	noncoding		0
	ZFLNCT10012	50	0.27215	8.29791	1	0.0181059	noncoding		0
	ZFLNCT10013	60	0.37799	4.85785	1	0.0721494	noncoding		0
	ZFLNCT10014	115	0.36366	9.88727	1	0.313464	noncoding		0
	ZFLNCT10015	112	0.32212	9.87543	1	0.169879	noncoding		0
	ZFLNCT10016	112	0.27292	9.87543	1	0.107824	noncoding		0
	ZFLNCT10017	112	0.27292	9.87543	1	0.107824	noncoding		0
	ZFLNCT10018	162	0.42849	8.8244	-1	0.163794	noncoding		0
	ZFLNCT10019	82	0.40857	9.50616	1	0.168666	noncoding		0
	ZFLNCT10020	82	0.40857	9.50616	1	0.168666	noncoding		0
	ZFLNCT10021	20	0.43507	3.99884	1	0.0165672	noncoding		0
	ZFLNCT10022	53	0.36444	7.89447	1	0.0216063	noncoding		0
	ZFLNCT10023	88	0.31857	5.36591	1	0.15324	noncoding		0
	ZFLNCT10024	93	0.26766	8.38776	1	0.0709692	noncoding		0
	ZFLNCT10025	93	0.28683	8.38776	1	0.0723383	noncoding		0
	ZFLNCT10026	60	0.42726	6.1568	1	0.0670523	noncoding		0
	ZFLNCT10027	62	0.40122	6.48566	-1	0.0293321	noncoding		0
	ZFLNCT10028	59	0.35568	9.30035	1	0.0334691	noncoding		0
	ZFLNCT10029	59	0.37917	9.30035	1	0.0410328	noncoding		0
	ZFLNCT10030	6	0.44754	5.75323	1	0.00255605	noncoding		0
	ZFLNCT10031	173	0.36261	6.12006	-1	0.12625	noncoding		0
	ZFLNCT10032	130	0.38176	5.18402	1	0.848515	coding		1
	ZFLNCT10033	58	0.38742	4.74969	1	0.0756329	noncoding		0
	ZFLNCT10036	117	0.25049	8.33954	1	0.143281	noncoding		0
	ZFLNCT10034	38	0.40681	3.99884	1	0.0439485	noncoding		0
	ZFLNCT10035	56	0.44077	9.69427	1	0.081132	noncoding		0
	ZFLNCT10037	63	0.35199	10.0129	1	0.0433206	noncoding		0
	ZFLNCT10038	37	0.31765	7.88068	1	0.00851648	noncoding		0
	ZFLNCT10039	25	0.39078	9.62469	-1	0.0793925	noncoding		0
	ZFLNCT10040	101	0.33446	8.27667	1	0.143108	noncoding		0
	ZFLNCT10041	35	0.29428	6.48663	1	0.00893805	noncoding		0
	ZFLNCT10042	82	0.31129	9.86383	1	0.0608681	noncoding		0
	ZFLNCT10043	79	0.39975	9.94891	1	0.137613	noncoding		0
	ZFLNCT10044	107	0.25289	7.74078	1	0.12954	noncoding		0
	ZFLNCT10045	71	0.29967	9.62982	1	0.0396677	noncoding		0
	ZFLNCT10046	53	0.36626	4.10089	1	0.065533	noncoding		0
	ZFLNCT10047	23	0.42693	8.4942	1	0.00798012	noncoding		0
	ZFLNCT10048	7	0.49571	6.49139	1	1.44724e-05	noncoding		0
	ZFLNCT10049	39	0.29603	4.32892	-1	0.0370614	noncoding		0
	ZFLNCT10050	77	0.36527	6.55707	1	0.083528	noncoding		0
	ZFLNCT10051	66	0.3855	5.30951	1	0.0882664	noncoding		0
	ZFLNCT10052	36	0.3404	9.84613	1	0.0138948	noncoding		0
	ZFLNCT10053	85	0.44869	5.64996	-1	0.0409584	noncoding		0
	ZFLNCT10054	82	0.34563	11.5473	1	0.0747615	noncoding		0
	ZFLNCT10055	24	0.34584	7.01349	1	0.00419784	noncoding		0
	ZFLNCT10056	108	0.38157	9.68854	-1	0.138701	noncoding		0
	ZFLNCT10057	63	0.34098	4.78107	1	0.0639604	noncoding		0
	ZFLNCT10058	52	0.31561	4.63446	1	0.0365715	noncoding		0
	ZFLNCT10059	29	0.36652	5.97028	1	0.00655636	noncoding		0
	ZFLNCT10060	72	0.30712	9.7403	1	0.0427931	noncoding		0
	ZFLNCT10061	44	0.35242	9.2973	1	0.0172215	noncoding		0
	ZFLNCT10062	43	0.34999	7.70697	1	0.0117492	noncoding		0
	ZFLNCT10063	38	0.44928	10.8951	-1	0.118042	noncoding		0
	ZFLNCT10064	68	0.30467	10.1774	1	0.0398541	noncoding		0
	ZFLNCT10065	291	0.2921	9.77985	1	0.965944	coding		1
	ZFLNCT10066	34	0.41677	7.82587	1	0.0116846	noncoding		0
	ZFLNCT10067	50	0.33955	8.742	1	0.0183235	noncoding		0
	ZFLNCT10068	118	0.40392	9.98969	1	0.532188	coding		1
	ZFLNCT10069	42	0.35482	9.49701	1	0.0168816	noncoding		0
	ZFLNCT10070	94	0.33482	10.5286	1	0.110846	noncoding		0
	ZFLNCT10071	152	0.39575	8.86859	1	0.85753	coding		1
	ZFLNCT10072	156	0.45314	12.1644	-1	0.303607	noncoding		0
	ZFLNCT10073	65	0.2993	10.2365	-1	0.177567	noncoding		0
	ZFLNCT10074	42	0.34672	5.3764	1	0.0151954	noncoding		0
	ZFLNCT10075	117	0.4624	9.20294	-1	0.12573	noncoding		0
	ZFLNCT10076	67	0.4519	8.60992	1	0.126698	noncoding		0
	ZFLNCT10077	91	0.29787	9.82208	1	0.0726151	noncoding		0
	ZFLNCT10078	17	0.29372	8.51874	1	0.00498858	noncoding		0
	ZFLNCT10079	108	0.29355	9.07794	1	0.115821	noncoding		0
	ZFLNCT10080	35	0.35463	3.99884	1	0.0209944	noncoding		0
	ZFLNCT10081	93	0.40457	11.8029	-1	0.192496	noncoding		0
	ZFLNCT10082	41	0.41856	12.7	1	0.021652	noncoding		0
	ZFLNCT10083	44	0.3666	5.9881	1	0.015677	noncoding		0
	ZFLNCT10084	36	0.43462	9.49274	1	0.0249493	noncoding		0
	ZFLNCT10085	40	0.4618	6.50116	1	0.0214974	noncoding		0
	ZFLNCT10086	85	0.44246	6.67938	-1	0.0407382	noncoding		0
	ZFLNCT10087	149	0.44345	5.37531	1	0.97713	coding		1
	ZFLNCT10088	170	0.44345	5.17596	1	0.995166	coding		1
	ZFLNCT10089	17	0.3797	6.51288	1	0.00318476	noncoding		0
	ZFLNCT10090	52	0.37724	9.55719	1	0.030895	noncoding		0
	ZFLNCT10091	26	0.31717	4.95673	1	0.00750863	noncoding		0
	ZFLNCT10092	29	0.28705	8.1618	1	0.00751629	noncoding		0
	ZFLNCT10094	136	0.25074	10.0693	1	0.158127	noncoding		0
	ZFLNCT10093	136	0.30254	10.0693	1	0.244733	noncoding		0
	ZFLNCT10095	57	0.32991	12.0087	1	0.0305628	noncoding		0
	ZFLNCT10096	74	0.29326	8.2796	1	0.0382523	noncoding		0
	ZFLNCT10097	575	0.45202	6.69012	1	1	coding		1
	ZFLNCT10098	40	0.37699	9.18341	1	0.0161159	noncoding		0
	ZFLNCT10099	31	0.39023	4.99298	1	0.0126923	noncoding		0
	ZFLNCT10100	58	0.36149	10.8431	1	0.0419063	noncoding		0
	ZFLNCT10101	99	0.31348	8.43243	1	0.105987	noncoding		0
	ZFLNCT10102	144	0.45572	9.22736	1	0.938054	coding		1
	ZFLNCT10103	61	0.40975	10.606	1	0.0764913	noncoding		0
	ZFLNCT10104	194	0.4634	8.71747	1	0.997056	coding		1
	ZFLNCT10105	46	0.22328	7.62872	1	0.0454013	noncoding		0
	ZFLNCT10106	65	0.297	8.38458	1	0.0277941	noncoding		0
	ZFLNCT10107	43	0.29984	8.78815	1	0.013241	noncoding		0
	ZFLNCT10108	83	0.32324	5.99164	1	0.0943832	noncoding		0
	ZFLNCT10109	27	0.43477	6.88824	-1	0.0176192	noncoding		0
	ZFLNCT10110	27	0.34505	5.50995	1	0.00610396	noncoding		0
	ZFLNCT10111	156	0.46616	4.64972	1	0.991684	coding		1
	ZFLNCT10112	28	0.42092	6.51959	-1	0.0169077	noncoding		0
	ZFLNCT10113	174	0.43441	7.12079	1	0.987514	coding		1
	ZFLNCT10114	95	0.45959	9.64044	-1	0.116908	noncoding		0
	ZFLNCT10115	101	0.29202	9.74591	1	0.0921349	noncoding		0
	ZFLNCT10116	101	0.29202	9.74591	1	0.0921349	noncoding		0
	ZFLNCT10117	101	0.29202	9.74591	1	0.0921349	noncoding		0
	ZFLNCT10118	101	0.29202	9.74591	1	0.0921349	noncoding		0
	ZFLNCT10119	101	0.29202	9.74591	1	0.0921349	noncoding		0
	ZFLNCT10120	101	0.29202	9.74591	1	0.0921349	noncoding		0
	ZFLNCT10121	101	0.29202	9.74591	1	0.0921349	noncoding		0
	ZFLNCT10122	101	0.29202	9.74591	1	0.0921349	noncoding		0
	ZFLNCT10123	80	0.28982	8.72052	1	0.0471442	noncoding		0
	ZFLNCT10124	170	0.46599	9.4986	1	0.988411	coding		1
	ZFLNCT10125	72	0.29224	9.94891	1	0.0418818	noncoding		0
	ZFLNCT10126	72	0.29224	9.94891	1	0.0418818	noncoding		0
	ZFLNCT10127	72	0.31999	9.94891	1	0.0471744	noncoding		0
	ZFLNCT10128	59	0.28467	11.5982	1	0.0364974	noncoding		0
	ZFLNCT10129	67	0.35824	4.48248	-1	0.0254463	noncoding		0
	ZFLNCT10130	53	0.36259	8.88959	-1	0.0879105	noncoding		0
	ZFLNCT10131	119	0.46224	5.19733	1	0.87073	coding		1
	ZFLNCT10132	160	0.48869	9.71014	1	0.988675	coding		1
	ZFLNCT10133	384	0.45299	8.70148	1	1	coding		1
	ZFLNCT10134	115	0.27435	8.1424	1	0.143142	noncoding		0
	ZFLNCT10136	96	0.29793	6.41962	1	0.130504	noncoding		0
	ZFLNCT10135	96	0.36434	6.41962	1	0.217574	noncoding		0
	ZFLNCT10137	104	0.28593	8.4588	1	0.102175	noncoding		0
	ZFLNCT10138	77	0.36207	9.9798	1	0.0814476	noncoding		0
	ZFLNCT10139	97	0.41871	6.19867	1	0.410491	noncoding		0
	ZFLNCT10140	97	0.42858	6.19867	1	0.43957	noncoding		0
	ZFLNCT10141	54	0.28467	10.5189	1	0.0291098	noncoding		0
	ZFLNCT10142	39	0.33033	10.2928	1	0.0172172	noncoding		0
	ZFLNCT10143	58	0.2831	5.36676	1	0.0443616	noncoding		0
	ZFLNCT10144	135	0.25289	8.97906	1	0.186446	noncoding		0
	ZFLNCT10145	135	0.25289	8.97906	1	0.186446	noncoding		0
	ZFLNCT10146	52	0.26773	11.3062	1	0.0361794	noncoding		0
	ZFLNCT10147	52	0.34282	11.3062	1	0.0307436	noncoding		0
	ZFLNCT10148	52	0.33948	11.3062	1	0.0303831	noncoding		0
	ZFLNCT10149	52	0.27641	11.3062	1	0.0333552	noncoding		0
	ZFLNCT10150	52	0.34816	11.3062	1	0.0314131	noncoding		0
	ZFLNCT10151	52	0.32561	11.3062	1	0.0293516	noncoding		0
	ZFLNCT10152	52	0.29895	11.3062	1	0.0296617	noncoding		0
	ZFLNCT10153	52	0.28434	11.3062	1	0.0315593	noncoding		0
	ZFLNCT10154	52	0.30763	11.3062	1	0.0291849	noncoding		0
	ZFLNCT10155	52	0.31612	11.3062	1	0.0290872	noncoding		0
	ZFLNCT10156	52	0.28434	11.3062	1	0.0315593	noncoding		0
	ZFLNCT10157	52	0.30818	11.3062	1	0.0291682	noncoding		0
	ZFLNCT10158	52	0.23588	11.3062	1	0.0616776	noncoding		0
	ZFLNCT10159	29	0.38615	6.49579	1	0.00673153	noncoding		0
	ZFLNCT10160	78	0.36517	11.763	1	0.0742134	noncoding		0
	ZFLNCT10162	64	0.2831	10.2949	1	0.0357579	noncoding		0
	ZFLNCT10161	67	0.37158	6.56097	1	0.0521814	noncoding		0
	ZFLNCT10165	39	0.31287	10.3045	1	0.0172303	noncoding		0
	ZFLNCT10163	130	0.35371	8.49884	1	0.461017	noncoding		0
	ZFLNCT10164	125	0.35371	8.49811	1	0.402247	noncoding		0
	ZFLNCT10166	61	0.44202	8.93329	1	0.0880043	noncoding		0
	ZFLNCT10167	51	0.32545	9.01959	1	0.0191474	noncoding		0
	ZFLNCT10168	79	0.31861	5.09674	1	0.114466	noncoding		0
	ZFLNCT10169	51	0.38974	9.58856	1	0.0332446	noncoding		0
	ZFLNCT10170	51	0.35773	9.58856	1	0.0257021	noncoding		0
	ZFLNCT10171	27	0.3645	9.23798	1	0.0083834	noncoding		0
	ZFLNCT10172	73	0.42534	10.3389	1	0.156975	noncoding		0
	ZFLNCT10173	33	0.32318	4.03217	1	0.017253	noncoding		0
	ZFLNCT10174	33	0.37391	4.03217	1	0.0214962	noncoding		0
	ZFLNCT10175	60	0.31791	6.37567	1	0.0268658	noncoding		0
	ZFLNCT10176	100	0.32193	5.86688	1	0.211351	noncoding		0
	ZFLNCT10177	38	0.42373	7.81158	1	0.0156536	noncoding		0
	ZFLNCT10178	39	0.36781	11.5406	1	0.0216741	noncoding		0
	ZFLNCT10179	54	0.32101	6.96466	1	0.0181741	noncoding		0
	ZFLNCT10180	93	0.3636	5.9942	1	0.214967	noncoding		0
	ZFLNCT10181	95	0.28411	9.76703	1	0.0749375	noncoding		0
	ZFLNCT10182	44	0.43038	9.35394	1	0.0345656	noncoding		0
	ZFLNCT10183	36	0.35894	4.3963	1	0.0182355	noncoding		0
	ZFLNCT10184	61	0.41495	11.8852	1	0.0698501	noncoding		0
	ZFLNCT10185	72	0.35218	6.23383	1	0.0616758	noncoding		0
	ZFLNCT10186	106	0.27396	10.1398	1	0.0937962	noncoding		0
	ZFLNCT10187	106	0.31891	10.1398	1	0.135562	noncoding		0
	ZFLNCT10188	27	0.38298	7.97601	1	0.00634827	noncoding		0
	ZFLNCT10189	60	0.30654	8.32111	1	0.0231404	noncoding		0
	ZFLNCT10190	18	0.40807	9.51654	-1	0.061837	noncoding		0
	ZFLNCT10191	17	0.25927	5.89789	1	0.00979896	noncoding		0
	ZFLNCT10192	17	0.29062	5.89789	1	0.00467955	noncoding		0
	ZFLNCT10193	17	0.25927	5.89789	1	0.00979896	noncoding		0
	ZFLNCT10194	17	0.25652	5.89789	1	0.0106948	noncoding		0
	ZFLNCT10195	17	0.29062	5.89789	1	0.00467955	noncoding		0
	ZFLNCT10196	17	0.25927	5.89789	1	0.00979896	noncoding		0
	ZFLNCT10197	17	0.25652	5.89789	1	0.0106948	noncoding		0
	ZFLNCT10198	17	0.29527	5.89789	1	0.00435002	noncoding		0
	ZFLNCT10199	17	0.32269	5.89789	1	0.00331488	noncoding		0
	ZFLNCT10200	17	0.29062	5.89789	1	0.00467955	noncoding		0
	ZFLNCT10201	17	0.29227	5.89789	1	0.00455537	noncoding		0
	ZFLNCT10202	17	0.29062	5.89789	1	0.00467955	noncoding		0
	ZFLNCT10203	17	0.30163	5.89789	1	0.00399016	noncoding		0
	ZFLNCT10204	17	0.29062	5.89789	1	0.00467955	noncoding		0
	ZFLNCT10205	17	0.28797	5.89789	1	0.00489743	noncoding		0
	ZFLNCT10206	17	0.30756	5.89789	1	0.00373093	noncoding		0
	ZFLNCT10207	17	0.2993	9.99249	1	0.00837936	noncoding		0
	ZFLNCT10208	18	0.24983	8.02338	1	0.00941443	noncoding		0
	ZFLNCT10209	17	0.25851	5.89789	1	0.0100348	noncoding		0
	ZFLNCT10210	17	0.26092	5.89789	1	0.00931536	noncoding		0
	ZFLNCT10211	17	0.30725	5.89789	1	0.00374291	noncoding		0
	ZFLNCT10212	17	0.3056	8.49677	1	0.004513	noncoding		0
	ZFLNCT10213	17	0.32864	8.49677	1	0.00407263	noncoding		0
	ZFLNCT10214	26	0.33991	9.77911	1	0.00923152	noncoding		0
	ZFLNCT10215	29	0.36474	7.95453	1	0.00642242	noncoding		0
	ZFLNCT10216	17	0.28721	10.7366	1	0.0125166	noncoding		0
	ZFLNCT10217	17	0.28124	8.49677	1	0.00567012	noncoding		0
	ZFLNCT10218	327	0.45903	7.74786	1	0.999999	coding		1
	ZFLNCT10219	169	0.44845	4.6745	-1	0.201948	noncoding		0
	ZFLNCT10220	118	0.45783	9.6557	1	0.790067	coding		1
	ZFLNCT10221	215	0.44914	4.89764	-1	0.352153	noncoding		0
	ZFLNCT10222	77	0.30784	5.98785	1	0.0682456	noncoding		0
	ZFLNCT10223	175	0.27265	10.0285	1	0.359151	noncoding		0
	ZFLNCT10224	49	0.41731	4.41229	1	0.0736402	noncoding		0
	ZFLNCT10225	42	0.31405	11.5538	1	0.0226091	noncoding		0
	ZFLNCT10226	3	0.3877	5.27277	1	1.03588e-05	noncoding		0
	ZFLNCT10227	40	0.43052	12.1271	1	0.0345643	noncoding		0
	ZFLNCT10228	85	0.33825	7.91766	1	0.0782793	noncoding		0
	ZFLNCT10229	85	0.37441	7.91766	1	0.115921	noncoding		0
	ZFLNCT10230	85	0.37162	7.91766	1	0.112211	noncoding		0
	ZFLNCT10231	85	0.35131	7.91766	1	0.0893892	noncoding		0
	ZFLNCT10232	55	0.3509	7.90045	1	0.0216701	noncoding		0
	ZFLNCT10233	85	0.35131	7.91766	1	0.0893892	noncoding		0
	ZFLNCT10234	85	0.36495	7.91766	1	0.103921	noncoding		0
	ZFLNCT10235	85	0.37441	7.91766	1	0.115921	noncoding		0
	ZFLNCT10236	85	0.37162	7.91766	1	0.112211	noncoding		0
	ZFLNCT10237	85	0.41811	7.91766	1	0.193799	noncoding		0
	ZFLNCT10238	85	0.35131	7.91766	1	0.0893892	noncoding		0
	ZFLNCT10239	85	0.36693	7.91766	1	0.106298	noncoding		0
	ZFLNCT10240	85	0.34197	7.91766	1	0.0811805	noncoding		0
	ZFLNCT10241	85	0.37162	7.91766	1	0.112211	noncoding		0
	ZFLNCT10242	85	0.35875	7.91766	1	0.0969253	noncoding		0
	ZFLNCT10243	85	0.37162	7.91766	1	0.112211	noncoding		0
	ZFLNCT10244	85	0.4108	7.91766	1	0.178219	noncoding		0
	ZFLNCT10245	17	0.25851	5.89789	1	0.0100348	noncoding		0
	ZFLNCT10246	21	0.24983	4.55658	1	0.0373509	noncoding		0
	ZFLNCT10247	26	0.34872	7.97797	1	0.00529478	noncoding		0
	ZFLNCT10248	17	0.36518	9.30194	1	0.00544741	noncoding		0
	ZFLNCT10249	32	0.24983	10.022	1	0.022608	noncoding		0
	ZFLNCT10250	30	0.33593	8.02008	1	0.00635701	noncoding		0
	ZFLNCT10251	17	0.27293	5.89789	1	0.00671384	noncoding		0
	ZFLNCT10252	17	0.29706	5.89789	1	0.00423901	noncoding		0
	ZFLNCT10253	17	0.26175	5.89545	1	0.00909485	noncoding		0
	ZFLNCT10254	17	0.34868	8.34369	1	0.00379201	noncoding		0
	ZFLNCT10255	17	0.27293	11.0002	1	0.0165868	noncoding		0
	ZFLNCT10256	13	0.34027	5.75323	1	0.00258761	noncoding		0
	ZFLNCT10257	30	0.38394	7.76227	1	0.00722688	noncoding		0
	ZFLNCT10258	17	0.26264	5.89789	1	0.0088497	noncoding		0
	ZFLNCT10259	12	0.33874	5.75323	1	1.81897e-05	noncoding		0
	ZFLNCT10260	17	0.30336	5.59161	1	0.0042391	noncoding		0
	ZFLNCT10261	17	0.25851	5.89789	1	0.0100348	noncoding		0
	ZFLNCT10262	17	0.34425	5.00555	1	0.004083	noncoding		0
	ZFLNCT10263	17	0.25851	5.89789	1	0.0100348	noncoding		0
	ZFLNCT10264	21	0.26099	4.3161	1	0.0280747	noncoding		0
	ZFLNCT10265	17	0.26099	5.89789	1	0.00929566	noncoding		0
	ZFLNCT10266	21	0.24983	4.55658	1	0.0373509	noncoding		0
	ZFLNCT10267	17	0.24983	5.00555	1	0.022674	noncoding		0
	ZFLNCT10268	45	0.40203	10.935	-1	0.140847	noncoding		0
	ZFLNCT10269	44	0.43786	6.70282	1	0.0243529	noncoding		0
	ZFLNCT10270	50	0.31718	5.9693	1	0.0183069	noncoding		0
	ZFLNCT10271	21	0.28502	4.55658	1	0.011302	noncoding		0
	ZFLNCT10272	50	0.31218	5.9693	1	0.0185105	noncoding		0
[truncated: 19,131 more rows]

## Sheet: 9_LGC web server_predictions
			Supplementary Table 9 Coding probabilities of 21, 218 lncRNAs predicted by LGC Web Server
# Sequence Name	ORF Length	GC Content	Conding Potential Score	Coding Label	pc	pnc	fc	fnc	coding?
ZFLNCT00001	303	0.554	-0.518	Non-coding	1.705e-05	2.863e-05	0.006	0.014	0
ZFLNCT00002	162	0.574	-0.818	Non-coding	2.263e-05	5.128e-05	0.006	0.013	0
ZFLNCT00003	162	0.574	-0.287	Non-coding	3.922e-05	5.226e-05	0.006	0.013	0
ZFLNCT00004	114	0.482	-0.495	Non-coding	0.005292	0.00868	0.007	0.015	0
ZFLNCT00005	810	0.531	1.157	Coding	4.479e-06	1.408e-06	0.006	0.014	1
ZFLNCT00006	261	0.517	-0.769	Non-coding	7.524e-08	1.624e-07	0.007	0.015	0
ZFLNCT00007	0	0	0	Non-coding	1	1	1	1	0
ZFLNCT00008	165	0.539	-0.369	Non-coding	0.004539	0.006562	0.006	0.014	0
ZFLNCT00009	660	0.573	0.357	Coding	8.239e-06	5.766e-06	0.006	0.013	1
ZFLNCT00010	414	0.459	0.335	Coding	4.366e-08	3.123e-08	0.007	0.016	1			# Sequence Name: name of transcript
ZFLNCT00011	312	0.426	0.011	Coding	5.331e-08	5.271e-08	0.008	0.016	1			# ORF Length: length of the longest ORF
ZFLNCT00012	150	0.46	-0.366	Non-coding	0.005023	0.007241	0.007	0.016	0			# GC Content: GC content of the longest ORF
ZFLNCT00013	285	0.558	-0.065	Non-coding	0.003503	0.003738	0.006	0.014	0			# Coding Potential Score: coding potential score for a transcript, which is protein-coding RNA if greater than 0 or ncRNA if smaller than 0. '0' indicates that mRNA probability equals lncRNA probability. Also, if the ORF length is shorter than 100nt, '0' is output.
ZFLNCT00014	291	0.443	-0.223	Non-coding	2.116e-05	2.645e-05	0.007	0.016	0			# pc: ORF probability for coding sequence
ZFLNCT00015	117	0.47	-0.474	Non-coding	0.005348	0.008594	0.007	0.016	0			# pnc: ORF probability for non-coding sequence
ZFLNCT00016	471	0.599	0.321	Coding	0.00235	0.001706	0.007	0.013	1			# fc: Stop-codon probability for coding sequence
ZFLNCT00017	0	0	0	Non-coding	1	1	1	1	0			# fnc: Stop-codon probability for non-coding sequence
ZFLNCT00018	654	0.613	0.789	Coding	1.484e-08	6.74e-09	0.007	0.013	1			# Coding Label: 'Coding' represents mRNA and 'Non-coding' represents ncRNA
ZFLNCT00019	405	0.546	-0.21	Non-coding	1.327e-05	1.638e-05	0.006	0.014	0			#
ZFLNCT00020	231	0.571	-0.199	Non-coding	0.003937	0.004805	0.006	0.013	0
ZFLNCT00021	267	0.584	-0.699	Non-coding	8.969e-08	1.803e-07	0.006	0.013	0
ZFLNCT00022	342	0.599	0.044	Coding	0.003113	0.002979	0.007	0.013	1
ZFLNCT00023	807	0.555	0.773	Coding	1.956e-08	9.032e-09	0.006	0.014	1
ZFLNCT00024	0	0	0	Non-coding	1	1	1	1	0
ZFLNCT00025	0	0	0	Non-coding	1	1	1	1	0
ZFLNCT00026	0	0	0	Non-coding	1	1	1	1	0
ZFLNCT00027	0	0	0	Non-coding	1	1	1	1	0
ZFLNCT00028	132	0.553	-0.449	Non-coding	0.004863	0.007616	0.006	0.014	0
ZFLNCT00029	120	0.517	-0.492	Non-coding	0.005052	0.008259	0.007	0.015	0
ZFLNCT00030	0	0	0	Non-coding	1	1	1	1	0
ZFLNCT00031	222	0.315	-0.252	Non-coding	3.469e-05	4.464e-05	0.012	0.015	0
ZFLNCT00032	132	0.583	-0.907	Non-coding	2.453e-05	6.08e-05	0.006	0.013	0
ZFLNCT00033	117	0.556	-0.485	Non-coding	0.005021	0.008152	0.006	0.014	0
ZFLNCT00034	0	0	0	Non-coding	1	1	1	1	0
ZFLNCT00035	240	0.483	-0.775	Non-coding	1.239e-07	2.689e-07	0.007	0.015	0
ZFLNCT00036	240	0.483	-0.623	Non-coding	2.23e-05	4.16e-05	0.007	0.015	0
ZFLNCT00037	864	0.593	0.914	Coding	1.156e-08	4.631e-09	0.006	0.013	1
ZFLNCT00038	579	0.485	0.851	Coding	0.001836	0.0007844	0.007	0.015	1
ZFLNCT00039	153	0.333	-0.107	Non-coding	0.006393	0.007118	0.011	0.016	0
ZFLNCT00040	168	0.393	-0.308	Non-coding	3.454e-05	4.7e-05	0.009	0.016	0
ZFLNCT00041	138	0.558	-0.875	Non-coding	2.431e-05	5.832e-05	0.006	0.014	0
ZFLNCT00042	165	0.485	-0.401	Non-coding	3.635e-05	5.428e-05	0.007	0.015	0
ZFLNCT00043	201	0.552	-0.68	Non-coding	1.963e-05	3.877e-05	0.006	0.014	0
ZFLNCT00044	171	0.497	-0.341	Non-coding	0.004583	0.006444	0.007	0.015	0
ZFLNCT00045	336	0.443	0.238	Coding	5.36e-08	4.227e-08	0.007	0.016	1
ZFLNCT00046	336	0.443	0.238	Coding	5.36e-08	4.227e-08	0.007	0.016	1
ZFLNCT00047	336	0.443	0.238	Coding	5.36e-08	4.227e-08	0.007	0.016	1
ZFLNCT00048	252	0.421	-0.392	Non-coding	2.221e-05	3.288e-05	0.008	0.016	0
ZFLNCT00049	0	0	0	Non-coding	1	1	1	1	0
ZFLNCT00050	144	0.521	-0.884	Non-coding	2.517e-05	6.093e-05	0.006	0.015	0
ZFLNCT00051	0	0	0	Non-coding	1	1	1	1	0
ZFLNCT00052	129	0.426	-0.373	Non-coding	0.005621	0.00816	0.008	0.016	0
ZFLNCT00053	135	0.452	-0.798	Non-coding	2.828e-05	6.283e-05	0.007	0.016	0
ZFLNCT00054	201	0.498	-0.573	Non-coding	1.098e-07	1.947e-07	0.007	0.015	0
ZFLNCT00055	120	0.492	-0.484	Non-coding	0.005164	0.008377	0.007	0.015	0
ZFLNCT00056	0	0	0	Non-coding	1	1	1	1	0
ZFLNCT00057	0	0	0	Non-coding	1	1	1	1	0
ZFLNCT00058	756	0.446	1.416	Coding	0.001148	0.0002788	0.007	0.016	1
ZFLNCT00059	0	0	0	Non-coding	1	1	1	1	0
ZFLNCT00060	0	0	0	Non-coding	1	1	1	1	0
ZFLNCT00061	207	0.386	-0.627	Non-coding	1.16e-07	2.172e-07	0.009	0.016	0
ZFLNCT00062	339	0.324	-0.386	Non-coding	7.463e-08	1.097e-07	0.012	0.016	0
ZFLNCT00065	339	0.324	-0.386	Non-coding	7.463e-08	1.097e-07	0.012	0.016	0
ZFLNCT00063	339	0.324	-0.221	Non-coding	7.105e-08	8.863e-08	0.012	0.016	0
ZFLNCT00064	339	0.324	-0.221	Non-coding	7.105e-08	8.863e-08	0.012	0.016	0
ZFLNCT00066	234	0.333	-0.255	Non-coding	1.585e-07	2.045e-07	0.011	0.016	0
ZFLNCT00067	0	0	0	Non-coding	1	1	1	1	0
ZFLNCT00068	0	0	0	Non-coding	1	1	1	1	0
ZFLNCT00069	438	0.58	0.279	Coding	0.002524	0.00191	0.006	0.013	1
ZFLNCT00070	141	0.447	-0.84	Non-coding	2.729e-05	6.319e-05	0.007	0.016	0
ZFLNCT00071	0	0	0	Non-coding	1	1	1	1	0
ZFLNCT00072	342	0.52	0.118	Coding	0.003111	0.002764	0.006	0.015	1
ZFLNCT00073	174	0.534	-0.878	Non-coding	2.331e-05	5.609e-05	0.006	0.014	0
ZFLNCT00074	108	0.417	-0.412	Non-coding	0.006072	0.009165	0.008	0.016	0
ZFLNCT00075	0	0	0	Non-coding	1	1	1	1	0
ZFLNCT00076	189	0.508	-0.827	Non-coding	1.23e-07	2.813e-07	0.007	0.015	0
ZFLNCT00077	135	0.526	-1.443	Non-coding	1.317e-07	5.579e-07	0.006	0.015	0
ZFLNCT00078	150	0.453	-0.757	Non-coding	2.766e-05	5.899e-05	0.007	0.016	0
ZFLNCT00079	417	0.528	-0.454	Non-coding	5.935e-08	9.35e-08	0.006	0.014	0
ZFLNCT00080	153	0.438	-0.945	Non-coding	1.837e-07	4.728e-07	0.008	0.016	0
ZFLNCT00081	162	0.451	-0.942	Non-coding	1.988e-07	5.099e-07	0.007	0.016	0
ZFLNCT00082	183	0.497	-0.929	Non-coding	1.146e-07	2.903e-07	0.007	0.015	0
ZFLNCT00083	294	0.476	-0.545	Non-coding	7.756e-08	1.337e-07	0.007	0.016	0
ZFLNCT00084	177	0.418	-0.902	Non-coding	1.588e-07	3.912e-07	0.008	0.016	0
ZFLNCT00085	180	0.544	-0.796	Non-coding	2.171e-05	4.812e-05	0.006	0.014	0
ZFLNCT00086	129	0.519	-1.452	Non-coding	1.342e-07	5.736e-07	0.007	0.015	0
ZFLNCT00087	129	0.519	-0.467	Non-coding	0.004945	0.007888	0.007	0.015	0
ZFLNCT00088	138	0.406	-0.417	Non-coding	3.941e-05	5.979e-05	0.012	0.016	0
ZFLNCT00089	324	0.481	-0.396	Non-coding	3.662e-08	5.44e-08	0.007	0.015	0
ZFLNCT00090	0	0	0	Non-coding	1	1	1	1	0
ZFLNCT00091	102	0.402	-0.393	Non-coding	0.006403	0.009486	0.008	0.016	0
ZFLNCT00092	279	0.495	-0.935	Non-coding	8.638e-08	2.2e-07	0.007	0.015	0
ZFLNCT00093	279	0.495	-0.838	Non-coding	8.726e-08	2.016e-07	0.007	0.015	0
ZFLNCT00094	282	0.34	-0.22	Non-coding	1.942e-07	2.42e-07	0.011	0.016	0
ZFLNCT00095	546	0.573	-0.246	Non-coding	4.398e-08	5.626e-08	0.006	0.013	0
ZFLNCT00096	282	0.56	-0.598	Non-coding	1.819e-05	3.307e-05	0.006	0.014	0
ZFLNCT00097	267	0.468	-0.561	Non-coding	2.058e-05	3.609e-05	0.007	0.016	0
ZFLNCT00098	699	0.482	0.924	Coding	2.988e-08	1.186e-08	0.007	0.015	1
ZFLNCT00099	144	0.507	-0.423	Non-coding	0.004826	0.007365	0.007	0.015	0
ZFLNCT00100	1107	0.503	1.799	Coding	1.089e-08	1.802e-09	0.007	0.015	1
ZFLNCT00101	201	0.562	-0.273	Non-coding	0.004195	0.005512	0.006	0.014	0
ZFLNCT00102	243	0.576	-0.334	Non-coding	1.202e-07	1.679e-07	0.006	0.013	0
ZFLNCT00103	243	0.576	-0.334	Non-coding	1.202e-07	1.679e-07	0.006	0.013	0
ZFLNCT00104	0	0	0	Non-coding	1	1	1	1	0
ZFLNCT00105	0	0	0	Non-coding	1	1	1	1	0
ZFLNCT00106	309	0.602	-0.391	Non-coding	5.336e-08	7.887e-08	0.007	0.013	0
ZFLNCT00107	0	0	0	Non-coding	1	1	1	1	0
ZFLNCT00108	258	0.488	-0.083	Non-coding	0.003796	0.004124	0.007	0.015	0
ZFLNCT00109	0	0	0	Non-coding	1	1	1	1	0
ZFLNCT00110	291	0.43	0.083	Coding	0.003671	0.00338	0.008	0.016	1
ZFLNCT00111	228	0.491	-0.107	Non-coding	3.414e-05	3.799e-05	0.007	0.015	0
ZFLNCT00112	213	0.498	-0.156	Non-coding	3.514e-05	4.105e-05	0.007	0.015	0
ZFLNCT00113	486	0.58	0.097	Coding	6.285e-08	5.706e-08	0.006	0.013	1
ZFLNCT00114	150	0.513	-0.408	Non-coding	0.004742	0.007129	0.007	0.015	0
ZFLNCT00115	150	0.513	-0.408	Non-coding	0.004742	0.007129	0.007	0.015	0
ZFLNCT00116	153	0.444	-0.793	Non-coding	1.978e-07	4.372e-07	0.007	0.016	0
ZFLNCT00117	243	0.235	-0.235	Non-coding	2.222e-07	2.812e-07	0.018	0.011	0
ZFLNCT00118	318	0.387	0.008	Coding	1.432e-07	1.42e-07	0.009	0.016	1
ZFLNCT00119	345	0.484	0.06	Coding	4.76e-08	4.485e-08	0.007	0.015	1
ZFLNCT00120	147	0.435	-0.994	Non-coding	1.592e-07	4.303e-07	0.009	0.016	0
ZFLNCT00121	138	0.442	-0.375	Non-coding	0.005328	0.00775	0.007	0.016	0
ZFLNCT00122	0	0	0	Non-coding	1	1	1	1	0
ZFLNCT00123	0	0	0	Non-coding	1	1	1	1	0
ZFLNCT00124	507	0.529	-0.148	Non-coding	5.365e-08	6.218e-08	0.006	0.014	0
ZFLNCT00125	129	0.233	0.189	Non-coding	0.008425	0.006975	0.018	0.011	0
ZFLNCT00126	1653	0.455	3.56	Coding	3.269e-09	9.296e-11	0.007	0.016	1
ZFLNCT00127	348	0.486	-0.128	Non-coding	1.449e-05	1.648e-05	0.007	0.015	0
ZFLNCT00128	210	0.4	-0.758	Non-coding	1.235e-07	2.637e-07	0.009	0.016	0
ZFLNCT00129	348	0.526	-0.204	Non-coding	1.421e-05	1.743e-05	0.006	0.015	0
ZFLNCT00130	210	0.4	-0.758	Non-coding	1.235e-07	2.637e-07	0.009	0.016	0
ZFLNCT00131	306	0.477	-0.311	Non-coding	2.186e-05	2.983e-05	0.007	0.016	0
ZFLNCT00132	342	0.494	-0.536	Non-coding	6.643e-08	1.135e-07	0.007	0.015	0
ZFLNCT00133	438	0.525	-0.057	Non-coding	1.231e-05	1.303e-05	0.006	0.015	0
ZFLNCT00134	0	0	0	Non-coding	1	1	1	1	0
ZFLNCT00135	120	0.308	-0.079	Non-coding	0.007701	0.00833	0.013	0.015	0
ZFLNCT00136	255	0.604	-0.396	Non-coding	8.478e-08	1.259e-07	0.007	0.013	0
ZFLNCT00137	150	0.433	-1.025	Non-coding	2.116e-07	5.899e-07	0.008	0.016	0
ZFLNCT00138	459	0.401	0.576	Coding	9.569e-06	5.381e-06	0.009	0.016	1
ZFLNCT00139	207	0.333	-0.57	Non-coding	1.504e-07	2.66e-07	0.011	0.016	0
ZFLNCT00140	207	0.333	-0.321	Non-coding	1.788e-07	2.464e-07	0.011	0.016	0
ZFLNCT00141	207	0.333	-0.576	Non-coding	1.471e-07	2.617e-07	0.011	0.016	0
ZFLNCT00142	207	0.333	-0.321	Non-coding	1.788e-07	2.464e-07	0.011	0.016	0
ZFLNCT00143	240	0.358	-0.272	Non-coding	1.144e-07	1.5e-07	0.01	0.016	0
ZFLNCT00144	207	0.333	-0.323	Non-coding	1.813e-07	2.505e-07	0.011	0.016	0
ZFLNCT00145	207	0.333	-0.389	Non-coding	2.358e-07	3.478e-07	0.011	0.016	0
ZFLNCT00146	207	0.333	-0.485	Non-coding	1.461e-07	2.373e-07	0.011	0.016	0
ZFLNCT00147	207	0.333	-0.394	Non-coding	2.306e-07	3.421e-07	0.011	0.016	0
ZFLNCT00148	207	0.333	-0.576	Non-coding	1.471e-07	2.617e-07	0.011	0.016	0
ZFLNCT00149	207	0.333	-0.57	Non-coding	1.504e-07	2.66e-07	0.011	0.016	0
ZFLNCT00150	159	0.535	-0.511	Non-coding	2.445e-07	4.077e-07	0.006	0.014	0
ZFLNCT00151	303	0.3	-0.251	Non-coding	1.767e-05	2.271e-05	0.013	0.015	0
ZFLNCT00152	465	0.589	-0.183	Non-coding	7.955e-08	9.552e-08	0.006	0.013	0
ZFLNCT00153	0	0	0	Non-coding	1	1	1	1	0
ZFLNCT00154	222	0.338	-0.201	Non-coding	1.843e-07	2.254e-07	0.011	0.016	0
ZFLNCT00155	255	0.439	-0.289	Non-coding	2.402e-05	3.206e-05	0.008	0.016	0
ZFLNCT00156	162	0.29	-0.01	Non-coding	0.006608	0.006674	0.014	0.014	0
ZFLNCT00157	0	0	0	Non-coding	1	1	1	1	0
ZFLNCT00159	510	0.408	0.824	Coding	2.533e-08	1.111e-08	0.008	0.016	1
ZFLNCT00158	510	0.408	0.824	Coding	2.533e-08	1.111e-08	0.008	0.016	1
ZFLNCT00160	207	0.444	-0.72	Non-coding	8.509e-08	1.748e-07	0.007	0.016	0
ZFLNCT00161	213	0.488	-0.567	Non-coding	8.161e-08	1.438e-07	0.007	0.016	0
ZFLNCT00162	207	0.444	-0.655	Non-coding	1.291e-07	2.485e-07	0.007	0.016	0
ZFLNCT00163	801	0.432	1.222	Coding	1.822e-08	5.366e-09	0.008	0.016	1
ZFLNCT00164	0	0	0	Non-coding	1	1	1	1	0
ZFLNCT00166	642	0.494	0.552	Coding	7.885e-06	4.539e-06	0.007	0.015	1
ZFLNCT00165	231	0.524	-0.655	Non-coding	1.948e-05	3.75e-05	0.006	0.015	0
ZFLNCT00167	573	0.548	0.247	Coding	9.362e-06	7.315e-06	0.006	0.014	1
ZFLNCT00168	231	0.506	-0.182	Non-coding	1.26e-07	1.512e-07	0.007	0.015	0
ZFLNCT00169	231	0.506	-0.182	Non-coding	1.26e-07	1.512e-07	0.007	0.015	0
ZFLNCT00170	231	0.506	-0.182	Non-coding	1.26e-07	1.512e-07	0.007	0.015	0
ZFLNCT00171	192	0.313	-0.237	Non-coding	1.661e-07	2.106e-07	0.012	0.015	0
ZFLNCT00173	249	0.209	-0.162	Non-coding	9.119e-08	1.072e-07	0.021	0.009	0
ZFLNCT00172	0	0	0	Non-coding	1	1	1	1	0
ZFLNCT00174	234	0.423	-0.605	Non-coding	1.609e-07	2.946e-07	0.008	0.016	0
ZFLNCT00175	138	0.551	-1.408	Non-coding	1.228e-07	5.019e-07	0.006	0.014	0
ZFLNCT00176	153	0.399	-0.628	Non-coding	2.798e-07	5.243e-07	0.009	0.016	0
ZFLNCT00177	243	0.457	-0.428	Non-coding	8.753e-08	1.343e-07	0.007	0.016	0
ZFLNCT00178	114	0.474	-0.487	Non-coding	0.005357	0.008717	0.007	0.016	0
ZFLNCT00179	321	0.442	-0.38	Non-coding	1.817e-05	2.656e-05	0.007	0.016	0
ZFLNCT00180	0	0	0	Non-coding	1	1	1	1	0
ZFLNCT00181	486	0.477	0.594	Coding	0.002264	0.00125	0.007	0.016	1
ZFLNCT00182	204	0.539	-0.466	Non-coding	2.869e-05	4.573e-05	0.006	0.014	0
ZFLNCT00183	0	0	0	Non-coding	1	1	1	1	0
ZFLNCT00184	117	0.342	-0.111	Non-coding	6.524e-05	7.291e-05	0.011	0.016	0
ZFLNCT00185	375	0.44	0.802	Coding	2.995e-08	1.343e-08	0.008	0.016	1
ZFLNCT00186	132	0.523	-0.459	Non-coding	0.004904	0.007758	0.006	0.015	0
ZFLNCT00187	150	0.407	-0.503	Non-coding	3.136e-07	5.187e-07	0.008	0.016	0
ZFLNCT00188	309	0.401	-0.187	Non-coding	2.317e-05	2.794e-05	0.009	0.016	0
ZFLNCT00189	525	0.484	0.697	Coding	0.002074	0.001033	0.007	0.015	1
ZFLNCT00190	0	0	0	Non-coding	1	1	1	1	0
ZFLNCT00191	0	0	0	Non-coding	1	1	1	1	0
ZFLNCT00192	147	0.388	-0.542	Non-coding	3.701e-05	6.365e-05	0.009	0.016	0
ZFLNCT00193	180	0.5	-0.678	Non-coding	2.342e-05	4.615e-05	0.007	0.015	0
ZFLNCT00194	627	0.488	0.647	Coding	7.6e-06	3.978e-06	0.007	0.015	1
ZFLNCT00195	387	0.527	0.235	Coding	9.608e-06	7.593e-06	0.006	0.015	1
ZFLNCT00196	573	0.496	0.812	Coding	0.00187	0.00083	0.007	0.015	1
ZFLNCT00197	0	0	0	Non-coding	1	1	1	1	0
ZFLNCT00198	0	0	0	Non-coding	1	1	1	1	0
ZFLNCT00199	0	0	0	Non-coding	1	1	1	1	0
ZFLNCT00200	0	0	0	Non-coding	1	1	1	1	0
ZFLNCT00201	153	0.529	-0.401	Non-coding	0.004672	0.006979	0.006	0.014	0
ZFLNCT00202	270	0.489	-0.321	Non-coding	7.609e-08	1.049e-07	0.007	0.015	0
ZFLNCT00203	240	0.442	-0.363	Non-coding	2.461e-05	3.538e-05	0.007	0.016	0
ZFLNCT00204	213	0.531	-0.24	Non-coding	0.004103	0.005217	0.006	0.014	0
ZFLNCT00205	507	0.525	0.083	Coding	1.244e-05	1.145e-05	0.006	0.015	1
ZFLNCT00206	369	0.512	-0.205	Non-coding	1.387e-05	1.703e-05	0.007	0.015	0
ZFLNCT00207	120	0.575	-0.459	Non-coding	0.005001	0.007918	0.006	0.013	0
ZFLNCT00208	117	0.487	-0.49	Non-coding	0.005226	0.008526	0.007	0.015	0
ZFLNCT00209	0	0	0	Non-coding	1	1	1	1	0
ZFLNCT00210	186	0.5	-0.404	Non-coding	2.968e-05	4.444e-05	0.007	0.015	0
ZFLNCT00211	168	0.53	-0.361	Non-coding	0.004522	0.006489	0.006	0.014	0
ZFLNCT00212	105	0.524	-0.532	Non-coding	0.005197	0.008848	0.006	0.015	0
ZFLNCT00213	0	0	0	Non-coding	1	1	1	1	0
ZFLNCT00214	294	0.432	-0.215	Non-coding	9.291e-08	1.152e-07	0.008	0.016	0
ZFLNCT00215	108	0.38	-0.318	Non-coding	0.006673	0.009172	0.009	0.016	0
ZFLNCT00216	174	0.287	-0.004	Non-coding	0.006267	0.00629	0.014	0.014	0
ZFLNCT00217	297	0.478	-0.253	Non-coding	1.659e-05	2.137e-05	0.007	0.016	0
ZFLNCT00218	846	0.448	1.306	Coding	1.452e-08	3.934e-09	0.007	0.016	1
ZFLNCT00219	186	0.306	-0.114	Non-coding	2.15e-07	2.409e-07	0.013	0.015	0
ZFLNCT00220	0	0	0	Non-coding	1	1	1	1	0
ZFLNCT00221	114	0.465	-0.477	Non-coding	0.005429	0.00875	0.007	0.016	0
ZFLNCT00222	171	0.48	-0.326	Non-coding	0.004662	0.006462	0.007	0.015	0
ZFLNCT00223	207	0.493	-0.234	Non-coding	0.004243	0.005364	0.007	0.015	0
ZFLNCT00224	0	0	0	Non-coding	1	1	1	1	0
ZFLNCT00225	414	0.539	-0.172	Non-coding	1.398e-05	1.661e-05	0.006	0.014	0
ZFLNCT00226	492	0.571	0.139	Coding	3.787e-08	3.297e-08	0.006	0.013	1
ZFLNCT00227	612	0.536	0.423	Coding	8.092e-06	5.302e-06	0.006	0.014	1
ZFLNCT00228	342	0.518	-0.376	Non-coding	1.572e-05	2.289e-05	0.007	0.015	0
ZFLNCT00229	246	0.52	-0.145	Non-coding	0.003833	0.004432	0.007	0.015	0
ZFLNCT00230	303	0.317	-0.47	Non-coding	6.651e-08	1.064e-07	0.012	0.015	0
ZFLNCT00231	216	0.37	-0.584	Non-coding	1.407e-07	2.523e-07	0.01	0.016	0
ZFLNCT00232	0	0	0	Non-coding	1	1	1	1	0
ZFLNCT00233	0	0	0	Non-coding	1	1	1	1	0
ZFLNCT00234	147	0.524	-1.254	Non-coding	1.49e-07	5.222e-07	0.006	0.015	0
ZFLNCT00235	183	0.519	-1.121	Non-coding	1.348e-07	4.136e-07	0.007	0.015	0
ZFLNCT00236	177	0.35	-0.392	Non-coding	2.491e-07	3.687e-07	0.01	0.016	0
ZFLNCT00237	177	0.35	-0.392	Non-coding	2.491e-07	3.687e-07	0.01	0.016	0
ZFLNCT00238	234	0.44	-0.833	Non-coding	1.358e-07	3.123e-07	0.008	0.016	0
ZFLNCT00239	234	0.44	-0.871	Non-coding	1.372e-07	3.279e-07	0.008	0.016	0
ZFLNCT00240	234	0.44	-0.871	Non-coding	1.372e-07	3.279e-07	0.008	0.016	0
ZFLNCT00241	234	0.44	-0.871	Non-coding	1.372e-07	3.279e-07	0.008	0.016	0
ZFLNCT00242	105	0.41	-0.404	Non-coding	0.006229	0.009325	0.008	0.016	0
ZFLNCT00243	285	0.484	-0.736	Non-coding	1.063e-07	2.221e-07	0.007	0.015	0
ZFLNCT00244	114	0.404	-0.365	Non-coding	0.006165	0.00888	0.008	0.016	0
ZFLNCT00245	0	0	0	Non-coding	1	1	1	1	0
ZFLNCT00246	228	0.298	0.054	Non-coding	2.039e-07	1.932e-07	0.013	0.015	0
ZFLNCT00247	216	0.292	-0.336	Non-coding	2.589e-07	3.625e-07	0.014	0.014	0
ZFLNCT00248	282	0.362	-0.132	Non-coding	1.414e-07	1.613e-07	0.01	0.016	0
ZFLNCT00249	153	0.431	-0.688	Non-coding	2.885e-05	5.74e-05	0.008	0.016	0
ZFLNCT00251	498	0.46	1.709	Coding	1.268e-08	2.296e-09	0.007	0.016	1
ZFLNCT00250	111	0.414	-0.398	Non-coding	0.006055	0.009019	0.008	0.016	0
ZFLNCT00252	117	0.248	0.145	Non-coding	0.008856	0.007657	0.017	0.012	0
ZFLNCT00253	177	0.514	-0.851	Non-coding	1.339e-07	3.136e-07	0.007	0.015	0
ZFLNCT00254	0	0	0	Non-coding	1	1	1	1	0
ZFLNCT00255	147	0.497	-0.851	Non-coding	2.505e-05	5.87e-05	0.007	0.015	0
ZFLNCT00256	147	0.497	-0.851	Non-coding	2.505e-05	5.87e-05	0.007	0.015	0
ZFLNCT00257	0	0	0	Non-coding	1	1	1	1	0
ZFLNCT00258	150	0.253	-0.296	Non-coding	3.121e-07	4.196e-07	0.011	0.016	0
ZFLNCT00259	288	0.451	0.049	Coding	0.003637	0.003464	0.007	0.016	1
ZFLNCT00260	0	0	0	Non-coding	1	1	1	1	0
ZFLNCT00261	0	0	0	Non-coding	1	1	1	1	0
ZFLNCT00262	0	0	0	Non-coding	1	1	1	1	0
ZFLNCT00263	0	0	0	Non-coding	1	1	1	1	0
ZFLNCT00264	186	0.274	0.01	Non-coding	0.005964	0.005904	0.015	0.014	0
ZFLNCT00265	228	0.325	-0.598	Non-coding	9.588e-08	1.743e-07	0.012	0.016	0
ZFLNCT00266	150	0.467	-0.374	Non-coding	0.004974	0.007231	0.007	0.016	0
ZFLNCT00267	240	0.396	-0.729	Non-coding	1.102e-07	2.286e-07	0.009	0.016	0
ZFLNCT00268	129	0.279	0.124	Non-coding	5.68e-07	5.017e-07	0.015	0.014	0
ZFLNCT00269	0	0	0	Non-coding	1	1	1	1	0
ZFLNCT00270	105	0.505	-0.532	Non-coding	0.005269	0.00897	0.007	0.015	0
ZFLNCT00271	177	0.52	-0.286	Non-coding	3.829e-05	5.095e-05	0.007	0.015	0
ZFLNCT00272	183	0.339	-0.44	Non-coding	2.038e-07	3.163e-07	0.011	0.016	0
ZFLNCT00273	270	0.4	0.019	Coding	1.24e-07	1.217e-07	0.009	0.016	1
ZFLNCT00274	138	0.29	-0.179	Non-coding	5.077e-05	6.073e-05	0.014	0.014	0
ZFLNCT00275	261	0.456	-0.675	Non-coding	8.279e-08	1.627e-07	0.007	0.016	0
ZFLNCT00277	123	0.447	-0.872	Non-coding	3.262e-05	7.8e-05	0.007	0.016	0
ZFLNCT00276	303	0.389	0.092	Coding	8.454e-08	7.715e-08	0.009	0.016	1
ZFLNCT00278	1278	0.466	2.188	Coding	7.677e-09	8.612e-10	0.007	0.016	1
ZFLNCT00279	111	0.387	-0.332	Non-coding	0.006478	0.009028	0.009	0.016	0
ZFLNCT00280	369	0.48	-0.133	Non-coding	1.36e-05	1.553e-05	0.007	0.015	0
ZFLNCT00281	219	0.402	-0.083	Non-coding	0.004594	0.00499	0.008	0.016	0
ZFLNCT00282	120	0.433	-0.401	Non-coding	4.7e-05	7.021e-05	0.008	0.016	0
ZFLNCT00283	141	0.44	-0.896	Non-coding	2.048e-07	5.017e-07	0.008	0.016	0
ZFLNCT00284	129	0.488	-0.534	Non-coding	3.856e-05	6.576e-05	0.007	0.015	0
ZFLNCT00285	141	0.44	-0.896	Non-coding	2.048e-07	5.017e-07	0.008	0.016	0
ZFLNCT00286	129	0.558	-0.942	Non-coding	2.557e-05	6.562e-05	0.006	0.014	0
ZFLNCT00287	120	0.55	-0.481	Non-coding	0.004991	0.008073	0.006	0.014	0
ZFLNCT00288	426	0.5	0.384	Coding	0.002595	0.001768	0.007	0.015	1
ZFLNCT00289	447	0.503	-0.062	Non-coding	4.339e-08	4.617e-08	0.007	0.015	0
ZFLNCT00290	150	0.473	-0.813	Non-coding	2.356e-05	5.314e-05	0.007	0.016	0
ZFLNCT00291	0	0	0	Non-coding	1	1	1	1	0
ZFLNCT00292	204	0.495	-0.245	Non-coding	0.004264	0.005447	0.007	0.015	0
ZFLNCT00293	198	0.318	-0.049	Non-coding	2.577e-07	2.707e-07	0.012	0.015	0
ZFLNCT00294	129	0.357	-0.425	Non-coding	3.977e-07	6.083e-07	0.01	0.016	0
ZFLNCT00295	129	0.403	-0.672	Non-coding	3.53e-05	6.912e-05	0.008	0.016	0
ZFLNCT00296	129	0.372	-0.406	Non-coding	4.001e-07	6.008e-07	0.01	0.016	0
ZFLNCT00297	198	0.338	-0.046	Non-coding	0.005361	0.005611	0.011	0.016	0
ZFLNCT00298	165	0.248	-0.239	Non-coding	3.859e-05	4.901e-05	0.017	0.012	0
ZFLNCT00299	222	0.369	-0.421	Non-coding	1.252e-07	1.907e-07	0.01	0.016	0
ZFLNCT00300	177	0.475	-0.976	Non-coding	1.632e-07	4.331e-07	0.007	0.016	0
ZFLNCT00301	177	0.475	-0.986	Non-coding	1.727e-07	4.628e-07	0.007	0.016	0
ZFLNCT00302	129	0.403	-0.672	Non-coding	3.53e-05	6.912e-05	0.008	0.016	0
ZFLNCT00303	138	0.428	-1.078	Non-coding	1.849e-07	5.436e-07	0.008	0.016	0
ZFLNCT00304	138	0.428	-1.074	Non-coding	1.798e-07	5.26e-07	0.008	0.016	0
ZFLNCT00305	123	0.398	-0.682	Non-coding	3.736e-05	7.386e-05	0.009	0.016	0
ZFLNCT00306	129	0.403	-0.672	Non-coding	3.53e-05	6.912e-05	0.008	0.016	0
ZFLNCT00307	0	0	0	Non-coding	1	1	1	1	0
ZFLNCT00308	228	0.465	-0.394	Non-coding	9.353e-08	1.387e-07	0.013	0.015	0
ZFLNCT00309	102	0.52	-0.541	Non-coding	0.005244	0.009009	0.007	0.015	0
ZFLNCT00310	120	0.375	-0.277	Non-coding	0.006506	0.008583	0.009	0.016	0
ZFLNCT00311	213	0.493	-0.702	Non-coding	2.102e-05	4.24e-05	0.007	0.015	0
ZFLNCT00312	117	0.556	-0.485	Non-coding	0.005021	0.008152	0.006	0.014	0
ZFLNCT00315	168	0.411	-0.646	Non-coding	3.171e-05	6.05e-05	0.008	0.016	0
ZFLNCT00313	177	0.412	-0.558	Non-coding	2.891e-05	5.05e-05	0.008	0.016	0
ZFLNCT00314	177	0.412	-0.558	Non-coding	2.891e-05	5.05e-05	0.008	0.016	0
ZFLNCT00316	219	0.374	-0.447	Non-coding	1.067e-07	1.669e-07	0.009	0.016	0
ZFLNCT00317	180	0.3	-0.019	Non-coding	0.006024	0.006139	0.013	0.015	0
ZFLNCT00318	219	0.374	-0.447	Non-coding	1.067e-07	1.669e-07	0.009	0.016	0
ZFLNCT00319	219	0.374	-0.447	Non-coding	1.067e-07	1.669e-07	0.009	0.016	0
ZFLNCT00320	171	0.456	-0.299	Non-coding	0.004803	0.006479	0.007	0.016	0
ZFLNCT00321	213	0.408	-0.179	Non-coding	2.775e-07	3.317e-07	0.008	0.016	0
ZFLNCT00322	192	0.406	-0.598	Non-coding	1.609e-07	2.925e-07	0.008	0.016	0
ZFLNCT00323	408	0.475	0.204	Coding	1.697e-05	1.383e-05	0.007	0.016	1
ZFLNCT00324	0	0	0	Non-coding	1	1	1	1	0
ZFLNCT00325	105	0.514	-0.533	Non-coding	0.005228	0.008911	0.007	0.015	0
ZFLNCT00326	273	0.348	-0.435	Non-coding	1.732e-07	2.677e-07	0.011	0.016	0
ZFLNCT00327	183	0.415	-0.201	Non-coding	0.004971	0.006081	0.008	0.016	0
ZFLNCT00328	1602	0.476	3.851	Coding	0.0001727	3.672e-06	0.007	0.016	1
ZFLNCT00329	135	0.496	-1.408	Non-coding	1.305e-07	5.336e-07	0.007	0.015	0
ZFLNCT00330	135	0.496	-1.461	Non-coding	1.288e-07	5.552e-07	0.007	0.015	0
ZFLNCT00331	117	0.53	-0.498	Non-coding	0.005049	0.008309	0.006	0.014	0
ZFLNCT00332	156	0.468	-0.358	Non-coding	0.004896	0.007004	0.007	0.016	0
ZFLNCT00333	0	0	0	Non-coding	1	1	1	1	0
ZFLNCT00334	273	0.429	-0.201	Non-coding	1.822e-05	2.229e-05	0.008	0.016	0
ZFLNCT00335	375	0.528	-0.317	Non-coding	1.576e-05	2.165e-05	0.006	0.014	0
ZFLNCT00336	411	0.538	0.28	Coding	0.002674	0.002022	0.006	0.014	1
ZFLNCT00337	618	0.481	0.147	Coding	3.767e-08	3.253e-08	0.007	0.015	1
ZFLNCT00338	171	0.439	-1.039	Non-coding	1.283e-07	3.628e-07	0.008	0.016	0
ZFLNCT00339	192	0.443	-0.671	Non-coding	2.516e-05	4.921e-05	0.007	0.016	0
ZFLNCT00340	204	0.471	-0.687	Non-coding	2.27e-05	4.512e-05	0.007	0.016	0
ZFLNCT00341	147	0.565	-0.404	Non-coding	0.004711	0.007055	0.006	0.014	0
ZFLNCT00342	333	0.517	0.098	Coding	0.003175	0.002878	0.007	0.015	1
ZFLNCT00343	861	0.473	1.986	Coding	2.686e-06	3.685e-07	0.007	0.016	1
ZFLNCT00344	843	0.465	1.426	Coding	1.688e-08	4.057e-09	0.007	0.016	1
ZFLNCT00345	150	0.473	-0.534	Non-coding	3.53e-05	6.021e-05	0.007	0.016	0
ZFLNCT00346	177	0.492	-0.472	Non-coding	3.253e-05	5.216e-05	0.007	0.015	0
ZFLNCT00347	180	0.394	-0.52	Non-coding	2.178e-07	3.663e-07	0.009	0.016	0
ZFLNCT00348	138	0.29	-0.596	Non-coding	2.668e-07	4.84e-07	0.014	0.014	0
ZFLNCT00350	381	0.22	-0.988	Non-coding	5.684e-08	1.526e-07	0.019	0.01	0
ZFLNCT00349	150	0.46	-0.715	Non-coding	2.063e-07	4.218e-07	0.007	0.016	0
ZFLNCT00351	150	0.387	-0.686	Non-coding	3.175e-05	6.304e-05	0.009	0.016	0
ZFLNCT00352	153	0.621	-0.335	Non-coding	0.004755	0.006649	0.007	0.012	0
ZFLNCT00353	528	0.492	0.809	Coding	3.965e-08	1.765e-08	0.007	0.015	1
ZFLNCT00354	156	0.571	-0.378	Non-coding	0.004625	0.00675	0.006	0.014	0
ZFLNCT00355	216	0.519	-0.227	Non-coding	0.004094	0.005137	0.007	0.015	0
ZFLNCT00356	0	0	0	Non-coding	1	1	1	1	0
ZFLNCT00357	234	0.41	-0.39	Non-coding	2.589e-05	3.822e-05	0.008	0.016	0
ZFLNCT00358	138	0.428	-0.685	Non-coding	3.255e-05	6.458e-05	0.008	0.016	0
ZFLNCT00359	0	0	0	Non-coding	1	1	1	1	0
ZFLNCT00360	282	0.447	0.037	Coding	0.003704	0.003571	0.007	0.016	1
ZFLNCT00361	0	0	0	Non-coding	1	1	1	1	0
ZFLNCT00362	111	0.405	-0.378	Non-coding	0.006188	0.009027	0.008	0.016	0
ZFLNCT00363	0	0	0	Non-coding	1	1	1	1	0
ZFLNCT00364	0	0	0	Non-coding	1	1	1	1	0
ZFLNCT00365	234	0.419	-0.177	Non-coding	2.788e-05	3.327e-05	0.008	0.016	0
ZFLNCT00366	171	0.427	-0.255	Non-coding	0.005031	0.006491	0.008	0.016	0
ZFLNCT00367	447	0.622	-0.459	Non-coding	6e-08	9.495e-08	0.007	0.012	0
ZFLNCT00368	0	0	0	Non-coding	1	1	1	1	0
ZFLNCT00369	171	0.427	-0.255	Non-coding	0.005031	0.006491	0.008	0.016	0
ZFLNCT00370	447	0.622	-0.459	Non-coding	6e-08	9.495e-08	0.007	0.012	0
ZFLNCT00371	0	0	0	Non-coding	1	1	1	1	0
ZFLNCT00372	171	0.427	-0.255	Non-coding	0.005031	0.006491	0.008	0.016	0
ZFLNCT00373	447	0.622	-0.459	Non-coding	6e-08	9.495e-08	0.007	0.012	0
ZFLNCT00374	0	0	0	Non-coding	1	1	1	1	0
ZFLNCT00375	171	0.427	-0.255	Non-coding	0.005031	0.006491	0.008	0.016	0
ZFLNCT00376	447	0.622	-0.459	Non-coding	6e-08	9.495e-08	0.007	0.012	0
ZFLNCT00377	0	0	0	Non-coding	1	1	1	1	0
ZFLNCT00378	384	0.471	0.305	Coding	0.002867	0.002114	0.007	0.016	1
ZFLNCT00379	282	0.479	-0.002	Non-coding	0.003617	0.003626	0.007	0.016	0
ZFLNCT00380	597	0.454	0.403	Coding	3.362e-08	2.248e-08	0.007	0.016	1
ZFLNCT00381	609	0.455	0.437	Coding	3.269e-08	2.112e-08	0.007	0.016	1
ZFLNCT00382	0	0	0	Non-coding	1	1	1	1	0
ZFLNCT00383	306	0.415	-0.244	Non-coding	2.05e-05	2.616e-05	0.008	0.016	0
ZFLNCT00384	777	0.468	1.322	Coding	4.458e-06	1.188e-06	0.007	0.016	1
ZFLNCT00385	234	0.415	-0.574	Non-coding	1.628e-07	2.891e-07	0.008	0.016	0
ZFLNCT00386	195	0.492	-0.558	Non-coding	1.919e-05	3.353e-05	0.007	0.015	0
ZFLNCT00387	135	0.333	-0.134	Non-coding	0.006843	0.007828	0.011	0.016	0
ZFLNCT00388	150	0.453	-0.79	Non-coding	2.431e-05	5.357e-05	0.007	0.016	0
ZFLNCT00389	267	0.378	0.015	Coding	7.583e-08	7.472e-08	0.009	0.016	1
ZFLNCT00390	414	0.495	-0.069	Non-coding	1.36e-05	1.457e-05	0.007	0.015	0
ZFLNCT00391	276	0.511	-0.112	Non-coding	1.356e-05	1.516e-05	0.007	0.015	0
ZFLNCT00392	294	0.517	-0.285	Non-coding	1.063e-07	1.413e-07	0.007	0.015	0
ZFLNCT00393	213	0.408	-0.449	Non-coding	2.829e-05	4.433e-05	0.008	0.016	0
ZFLNCT00394	342	0.474	0.268	Coding	1.057e-05	8.085e-06	0.007	0.016	1
ZFLNCT00395	273	0.476	-0.248	Non-coding	2.303e-05	2.95e-05	0.007	0.016	0
ZFLNCT00396	0	0	0	Non-coding	1	1	1	1	0
ZFLNCT00397	321	0.505	-0.612	Non-coding	1.196e-07	2.206e-07	0.007	0.015	0
ZFLNCT00398	120	0.55	-0.481	Non-coding	0.004991	0.008073	0.006	0.014	0
ZFLNCT00399	0	0	0	Non-coding	1	1	1	1	0
ZFLNCT00400	321	0.408	-0.051	Non-coding	2.47e-05	2.599e-05	0.008	0.016	0
ZFLNCT00401	336	0.455	-0.303	Non-coding	1.73e-05	2.342e-05	0.007	0.016	0
ZFLNCT00402	192	0.417	-1.081	Non-coding	1.293e-07	3.811e-07	0.008	0.016	0
ZFLNCT00403	150	0.327	-0.584	Non-coding	2.939e-07	5.269e-07	0.012	0.016	0
ZFLNCT00404	3279	0.444	8.155	Coding	6.667e-11	1.916e-14	0.007	0.016	1
ZFLNCT00405	261	0.421	0.007	Coding	0.004	0.003972	0.008	0.016	1
ZFLNCT00406	0	0	0	Non-coding	1	1	1	1	0
ZFLNCT00407	276	0.428	-0.555	Non-coding	1.398e-07	2.436e-07	0.008	0.016	0
ZFLNCT00408	216	0.278	-0.088	Non-coding	2.075e-07	2.265e-07	0.015	0.014	0
ZFLNCT00409	120	0.533	-0.489	Non-coding	0.005009	0.00817	0.006	0.014	0
ZFLNCT00410	159	0.371	-0.178	Non-coding	0.005801	0.006932	0.01	0.016	0
ZFLNCT00411	189	0.45	-0.777	Non-coding	1.782e-07	3.875e-07	0.007	0.016	0
ZFLNCT00412	222	0.446	-0.657	Non-coding	1.469e-07	2.834e-07	0.007	0.016	0
ZFLNCT00413	174	0.477	-0.315	Non-coding	0.004643	0.006364	0.007	0.016	0
ZFLNCT00414	123	0.463	-0.655	Non-coding	3.935e-05	7.574e-05	0.007	0.016	0
ZFLNCT00415	0	0	0	Non-coding	1	1	1	1	0
ZFLNCT00416	354	0.508	-0.083	Non-coding	2.227e-05	2.42e-05	0.007	0.015	0
ZFLNCT00417	162	0.364	-0.606	Non-coding	2.761e-07	5.063e-07	0.01	0.016	0
ZFLNCT00418	213	0.474	-0.663	Non-coding	1.645e-07	3.191e-07	0.007	0.016	0
ZFLNCT00419	156	0.455	-0.649	Non-coding	3.308e-05	6.332e-05	0.007	0.016	0
ZFLNCT00420	138	0.406	-0.417	Non-coding	3.941e-05	5.979e-05	0.012	0.016	0
ZFLNCT00421	447	0.564	0.156	Coding	3.154e-08	2.698e-08	0.006	0.014	1
ZFLNCT00422	0	0	0	Non-coding	1	1	1	1	0
ZFLNCT00423	216	0.523	-0.364	Non-coding	2.135e-05	3.074e-05	0.006	0.015	0
ZFLNCT00424	111	0.342	-0.2	Non-coding	0.007312	0.008927	0.011	0.016	0
ZFLNCT00425	333	0.435	-0.239	Non-coding	1.909e-05	2.424e-05	0.008	0.016	0
ZFLNCT00426	243	0.35	-0.033	Non-coding	2.012e-07	2.08e-07	0.01	0.016	0
ZFLNCT00427	156	0.449	0.345	Coding	5.275e-05	3.737e-05	0.007	0.016	1
ZFLNCT00428	135	0.311	-0.449	Non-coding	3.435e-07	5.384e-07	0.012	0.015	0
ZFLNCT00429	216	0.486	-0.916	Non-coding	9.366e-08	2.34e-07	0.007	0.015	0
ZFLNCT00430	234	0.389	-0.348	Non-coding	2.882e-05	4.081e-05	0.009	0.016	0
ZFLNCT00431	1848	0.427	4.066	Coding	1.615e-09	2.771e-11	0.008	0.016	1
ZFLNCT00432	165	0.436	-0.652	Non-coding	3.1e-05	5.952e-05	0.008	0.016	0
ZFLNCT00433	660	0.445	1.137	Coding	0.001455	0.0004669	0.007	0.016	1
ZFLNCT00434	444	0.482	-0.054	Non-coding	1.38e-05	1.457e-05	0.007	0.015	0
ZFLNCT00435	288	0.49	0.002	Coding	0.003545	0.003537	0.007	0.015	1
ZFLNCT00436	120	0.358	-0.231	Non-coding	0.006792	0.008555	0.01	0.016	0
ZFLNCT00437	120	0.358	-0.231	Non-coding	0.006792	0.008555	0.01	0.016	0
ZFLNCT00438	168	0.429	-0.266	Non-coding	0.005056	0.006597	0.008	0.016	0
ZFLNCT00439	816	0.461	1.457	Coding	1.524e-08	3.549e-09	0.007	0.016	1
ZFLNCT00440	120	0.467	-0.462	Non-coding	0.005338	0.008471	0.007	0.016	0
ZFLNCT00441	267	0.536	-0.731	Non-coding	6.933e-08	1.44e-07	0.006	0.014	0
ZFLNCT00442	663	0.452	1.698	Coding	1.12e-08	2.049e-09	0.007	0.016	1
ZFLNCT00443	156	0.474	-0.365	Non-coding	0.004856	0.006995	0.007	0.016	0
ZFLNCT00444	351	0.433	-0.039	Non-coding	1.24e-07	1.29e-07	0.008	0.016	0
ZFLNCT00445	0	0	0	Non-coding	1	1	1	1	0
ZFLNCT00446	0	0	0	Non-coding	1	1	1	1	0
ZFLNCT00447	141	0.468	-0.402	Non-coding	0.005071	0.00758	0.007	0.016	0
ZFLNCT00448	597	0.446	0.922	Coding	6.657e-08	2.648e-08	0.007	0.016	1
ZFLNCT00449	144	0.347	-0.438	Non-coding	3.199e-07	4.958e-07	0.011	0.016	0
ZFLNCT00450	300	0.317	-0.094	Non-coding	2.153e-07	2.366e-07	0.012	0.015	0
ZFLNCT00451	348	0.52	-0.354	Non-coding	1.538e-05	2.191e-05	0.007	0.015	0
ZFLNCT00452	153	0.536	-0.616	Non-coding	2.261e-07	4.187e-07	0.006	0.014	0
ZFLNCT00453	144	0.236	-0.708	Non-coding	2.68e-07	5.438e-07	0.018	0.011	0
ZFLNCT00454	216	0.333	-0.386	Non-coding	2.436e-07	3.585e-07	0.011	0.016	0
ZFLNCT00455	150	0.24	-0.123	Non-coding	4.521e-07	5.113e-07	0.018	0.012	0
ZFLNCT00456	417	0.432	0.441	Coding	0.00265	0.001706	0.008	0.016	1
ZFLNCT00457	0	0	0	Non-coding	1	1	1	1	0
ZFLNCT00458	234	0.41	-0.399	Non-coding	2.48e-05	3.695e-05	0.008	0.016	0
ZFLNCT00459	171	0.433	-0.532	Non-coding	2.6e-05	4.426e-05	0.008	0.016	0
ZFLNCT00460	414	0.411	0.437	Coding	0.002653	0.001714	0.008	0.016	1
ZFLNCT00461	0	0	0	Non-coding	1	1	1	1	0
ZFLNCT00462	159	0.333	-0.4	Non-coding	3.66e-05	5.458e-05	0.011	0.016	0
ZFLNCT00463	0	0	0	Non-coding	1	1	1	1	0
ZFLNCT00464	588	0.473	0.409	Coding	5.439e-08	3.612e-08	0.007	0.016	1
ZFLNCT00465	0	0	0	Non-coding	1	1	1	1	0
ZFLNCT00466	393	0.415	0.379	Coding	0.002814	0.001926	0.008	0.016	1
ZFLNCT00467	156	0.532	-0.393	Non-coding	0.004637	0.006871	0.006	0.014	0
ZFLNCT00468	0	0	0	Non-coding	1	1	1	1	0
ZFLNCT00469	150	0.507	-0.406	Non-coding	0.004764	0.007147	0.007	0.015	0
ZFLNCT00470	264	0.466	-0.694	Non-coding	1.197e-07	2.396e-07	0.007	0.016	0
ZFLNCT00471	246	0.472	-0.022	Non-coding	3.599e-05	3.68e-05	0.007	0.016	0
ZFLNCT00472	198	0.475	-0.243	Non-coding	0.004404	0.005614	0.007	0.016	0
ZFLNCT00473	0	0	0	Non-coding	1	1	1	1	0
ZFLNCT00474	0	0	0	Non-coding	1	1	1	1	0
ZFLNCT00475	183	0.612	-0.673	Non-coding	2.173e-05	4.259e-05	0.007	0.013	0
ZFLNCT00476	183	0.612	-1.112	Non-coding	1.038e-07	3.155e-07	0.007	0.013	0
ZFLNCT00477	162	0.463	-0.334	Non-coding	0.004861	0.006791	0.007	0.016	0
ZFLNCT00478	426	0.531	-0.108	Non-coding	4.524e-08	5.043e-08	0.006	0.014	0
ZFLNCT00479	495	0.402	0.592	Coding	1.04e-05	5.755e-06	0.008	0.016	1
ZFLNCT00480	423	0.395	0.041	Coding	1.451e-05	1.393e-05	0.009	0.016	1
ZFLNCT00481	0	0	0	Non-coding	1	1	1	1	0
ZFLNCT00482	0	0	0	Non-coding	1	1	1	1	0
ZFLNCT00483	120	0.475	-0.471	Non-coding	0.005273	0.008443	0.007	0.016	0
ZFLNCT00484	678	0.438	2.107	Coding	4.871e-08	5.92e-09	0.008	0.016	1
ZFLNCT00485	372	0.406	-0.411	Non-coding	8.452e-08	1.275e-07	0.008	0.016	0
ZFLNCT00486	279	0.534	-0.373	Non-coding	1.694e-05	2.458e-05	0.006	0.014	0
ZFLNCT00487	282	0.348	-0.054	Non-coding	1.011e-07	1.067e-07	0.011	0.016	0
ZFLNCT00488	123	0.463	-1.32	Non-coding	1.843e-07	6.899e-07	0.007	0.016	0
ZFLNCT00489	207	0.43	-0.606	Non-coding	2.429e-05	4.455e-05	0.008	0.016	0
ZFLNCT00490	231	0.42	-0.545	Non-coding	1.324e-07	2.285e-07	0.008	0.016	0
ZFLNCT00491	153	0.373	-0.562	Non-coding	2.383e-07	4.181e-07	0.01	0.016	0
ZFLNCT00492	165	0.315	-0.48	Non-coding	3.833e-05	6.194e-05	0.012	0.015	0
ZFLNCT00493	117	0.538	-0.495	Non-coding	0.005034	0.008258	0.006	0.014	0
ZFLNCT00494	138	0.543	-0.438	Non-coding	0.004806	0.007448	0.006	0.014	0
ZFLNCT00495	285	0.463	-0.414	Non-coding	2.029e-05	3.07e-05	0.007	0.016	0
ZFLNCT00496	576	0.417	0.498	Coding	9.338e-06	5.673e-06	0.008	0.016	1
ZFLNCT00497	0	0	0	Non-coding	1	1	1	1	0
ZFLNCT00498	0	0	0	Non-coding	1	1	1	1	0
ZFLNCT00499	942	0.425	1.621	Coding	2.833e-08	5.601e-09	0.008	0.016	1
ZFLNCT00500	102	0.363	-0.281	Non-coding	0.007128	0.009445	0.01	0.016	0
ZFLNCT00501	483	0.041	-10000	Non-coding	3.011e-10	-1.21e-06	0.044	-0.015	0
ZFLNCT00502	0	0	0	Non-coding	1	1	1	1	0
ZFLNCT00503	0	0	0	Non-coding	1	1	1	1	0
ZFLNCT00504	0	0	0	Non-coding	1	1	1	1	0
ZFLNCT00505	0	0	0	Non-coding	1	1	1	1	0
ZFLNCT00506	0	0	0	Non-coding	1	1	1	1	0
ZFLNCT00507	0	0	0	Non-coding	1	1	1	1	0
ZFLNCT00508	312	0.619	-0.511	Non-coding	5.718e-08	9.531e-08	0.007	0.012	0
ZFLNCT00509	264	0.542	-0.601	Non-coding	1.864e-05	3.398e-05	0.006	0.014	0
ZFLNCT00510	267	0.528	-0.321	Non-coding	1.51e-05	2.083e-05	0.006	0.014	0
ZFLNCT00511	276	0.507	-0.051	Non-coding	0.003609	0.003797	0.007	0.015	0
ZFLNCT00512	276	0.507	-0.128	Non-coding	2.99e-05	3.399e-05	0.007	0.015	0
ZFLNCT00513	168	0.56	-0.786	Non-coding	2.161e-05	4.741e-05	0.006	0.014	0
ZFLNCT00514	363	0.383	0.112	Coding	8.303e-08	7.426e-08	0.009	0.016	1
ZFLNCT00515	177	0.452	-0.276	Non-coding	0.004762	0.006277	0.007	0.016	0
ZFLNCT00516	288	0.399	0.01	Coding	1.84e-05	1.821e-05	0.009	0.016	1
ZFLNCT00517	0	0	0	Non-coding	1	1	1	1	0
ZFLNCT00518	864	0.469	1.231	Coding	4.654e-06	1.359e-06	0.007	0.016	1
ZFLNCT00519	1113	0.475	3.075	Coding	4.048e-09	1.869e-10	0.007	0.016	1
ZFLNCT00520	1113	0.475	2.848	Coding	4.853e-09	2.813e-10	0.007	0.016	1
ZFLNCT00521	117	0.316	-0.629	Non-coding	4.022e-05	7.545e-05	0.012	0.015	0
ZFLNCT00522	249	0.305	-0.221	Non-coding	1.858e-07	2.318e-07	0.013	0.015	0
ZFLNCT00523	129	0.349	-0.187	Non-coding	0.006743	0.008127	0.011	0.016	0
ZFLNCT00524	108	0.481	-0.511	Non-coding	0.005372	0.008959	0.007	0.015	0
ZFLNCT00525	0	0	0	Non-coding	1	1	1	1	0
ZFLNCT00526	327	0.352	0.231	Coding	1.539e-07	1.221e-07	0.01	0.016	1
ZFLNCT00527	327	0.352	-0.482	Non-coding	1.158e-07	1.875e-07	0.01	0.016	0
ZFLNCT00528	177	0.379	-0.151	Non-coding	0.005402	0.006284	0.009	0.016	0
ZFLNCT00529	165	0.479	-1.182	Non-coding	1.208e-07	3.939e-07	0.007	0.016	0
ZFLNCT00530	0	0	0	Non-coding	1	1	1	1	0
ZFLNCT00531	273	0.385	-0.199	Non-coding	7.068e-08	8.623e-08	0.009	0.016	0
ZFLNCT00532	633	0.464	1.338	Coding	3.531e-08	9.262e-09	0.007	0.016	1
ZFLNCT00533	591	0.464	1.096	Coding	4.312e-08	1.441e-08	0.007	0.016	1
ZFLNCT00534	234	0.44	-0.294	Non-coding	1.988e-07	2.666e-07	0.008	0.016	0
ZFLNCT00535	246	0.447	-0.51	Non-coding	1.953e-05	3.253e-05	0.007	0.016	0
ZFLNCT00536	168	0.387	-0.468	Non-coding	2.916e-05	4.654e-05	0.009	0.016	0
ZFLNCT00537	330	0.476	-0.339	Non-coding	1.821e-05	2.556e-05	0.007	0.016	0
ZFLNCT00538	213	0.376	-0.774	Non-coding	1.075e-07	2.332e-07	0.009	0.016	0
ZFLNCT00539	393	0.463	-0.158	Non-coding	5.805e-08	6.8e-08	0.007	0.016	0
ZFLNCT00540	129	0.45	-0.413	Non-coding	0.005374	0.00812	0.007	0.016	0
ZFLNCT00541	147	0.265	-0.357	Non-coding	3.332e-07	4.761e-07	0.016	0.013	0
ZFLNCT00542	120	0.5	-0.488	Non-coding	0.00512	0.00834	0.007	0.015	0
ZFLNCT00543	0	0	0	Non-coding	1	1	1	1	0
ZFLNCT00544	0	0	0	Non-coding	1	1	1	1	0
ZFLNCT00545	0	0	0	Non-coding	1	1	1	1	0
ZFLNCT00546	168	0.44	-0.285	Non-coding	0.004956	0.006592	0.007	0.016	0
ZFLNCT00547	495	0.436	0.662	Coding	0.002176	0.001122	0.008	0.016	1
ZFLNCT00548	414	0.466	0.163	Coding	1.15e-05	9.768e-06	0.007	0.016	1
ZFLNCT00549	294	0.469	-0.777	Non-coding	1.308e-07	2.845e-07	0.007	0.016	0
ZFLNCT00550	0	0	0	Non-coding	1	1	1	1	0
ZFLNCT00551	135	0.4	-0.301	Non-coding	0.005856	0.007915	0.009	0.016	0
ZFLNCT00552	126	0.444	-0.413	Non-coding	0.005465	0.008263	0.007	0.016	0
ZFLNCT00553	0	0	0	Non-coding	1	1	1	1	0
ZFLNCT00554	0	0	0	Non-coding	1	1	1	1	0
ZFLNCT00555	171	0.357	0.054	Coding	5.299e-05	5.022e-05	0.01	0.016	1
ZFLNCT00556	147	0.503	-0.413	Non-coding	0.004808	0.007264	0.007	0.015	0
ZFLNCT00557	0	0	0	Non-coding	1	1	1	1	0
ZFLNCT00558	138	0.362	-0.204	Non-coding	0.006332	0.007765	0.01	0.016	0
ZFLNCT00559	213	0.329	-0.095	Non-coding	1.535e-07	1.687e-07	0.012	0.016	0
ZFLNCT00560	348	0.569	0.045	Coding	5.152e-08	4.924e-08	0.006	0.014	1
ZFLNCT00561	348	0.569	0.045	Coding	5.152e-08	4.924e-08	0.006	0.014	1
ZFLNCT00562	168	0.548	-0.774	Non-coding	2.16e-07	4.683e-07	0.006	0.014	0
ZFLNCT00563	168	0.548	-0.774	Non-coding	2.16e-07	4.683e-07	0.006	0.014	0
ZFLNCT00564	135	0.4	-0.415	Non-coding	4.796e-05	7.26e-05	0.009	0.016	0
ZFLNCT00565	135	0.4	-0.415	Non-coding	4.796e-05	7.26e-05	0.009	0.016	0
ZFLNCT00566	135	0.4	-0.415	Non-coding	4.796e-05	7.26e-05	0.009	0.016	0
ZFLNCT00567	135	0.4	-0.415	Non-coding	4.796e-05	7.26e-05	0.009	0.016	0
ZFLNCT00568	135	0.4	-0.415	Non-coding	4.796e-05	7.26e-05	0.009	0.016	0
ZFLNCT00569	135	0.4	-0.415	Non-coding	4.796e-05	7.26e-05	0.009	0.016	0
ZFLNCT00570	135	0.4	-0.415	Non-coding	4.796e-05	7.26e-05	0.009	0.016	0
ZFLNCT00571	135	0.4	-0.415	Non-coding	4.796e-05	7.26e-05	0.009	0.016	0
ZFLNCT00572	150	0.547	-0.835	Non-coding	1.827e-07	4.21e-07	0.006	0.014	0
ZFLNCT00573	150	0.547	-0.835	Non-coding	1.827e-07	4.21e-07	0.006	0.014	0
ZFLNCT00574	150	0.547	-0.835	Non-coding	1.827e-07	4.21e-07	0.006	0.014	0
ZFLNCT00575	150	0.547	-0.835	Non-coding	1.827e-07	4.21e-07	0.006	0.014	0
ZFLNCT00576	150	0.407	-0.704	Non-coding	2.159e-07	4.368e-07	0.008	0.016	0
ZFLNCT00580	237	0.392	-0.288	Non-coding	3.098e-05	4.13e-05	0.009	0.016	0
ZFLNCT00579	237	0.392	-0.024	Non-coding	0.004414	0.00452	0.009	0.016	0
ZFLNCT00578	237	0.392	-0.024	Non-coding	0.004414	0.00452	0.009	0.016	0
ZFLNCT00581	237	0.392	-0.288	Non-coding	3.098e-05	4.13e-05	0.009	0.016	0
ZFLNCT00577	237	0.392	-0.024	Non-coding	0.004414	0.00452	0.009	0.016	0
ZFLNCT00583	237	0.392	-0.12	Non-coding	1.434e-07	1.616e-07	0.009	0.016	0
ZFLNCT00582	237	0.392	-0.066	Non-coding	1.194e-07	1.275e-07	0.009	0.016	0
ZFLNCT00584	141	0.404	-0.449	Non-coding	3.174e-07	4.975e-07	0.008	0.016	0
ZFLNCT00585	141	0.404	-0.449	Non-coding	3.174e-07	4.975e-07	0.008	0.016	0
ZFLNCT00586	141	0.404	-0.481	Non-coding	3.436e-07	5.558e-07	0.008	0.016	0
ZFLNCT00587	141	0.404	-0.481	Non-coding	3.436e-07	5.558e-07	0.008	0.016	0
ZFLNCT00588	117	0.291	-0.186	Non-coding	6.024e-05	7.259e-05	0.014	0.014	0
ZFLNCT00589	141	0.404	-0.315	Non-coding	4.638e-05	6.355e-05	0.008	0.016	0
ZFLNCT00590	141	0.404	-0.315	Non-coding	4.638e-05	6.355e-05	0.008	0.016	0
ZFLNCT00591	0	0	0	Non-coding	1	1	1	1	0
ZFLNCT00592	183	0.514	-0.725	Non-coding	2.071e-05	4.277e-05	0.007	0.015	0
ZFLNCT00593	240	0.479	-0.405	Non-coding	1.859e-05	2.786e-05	0.007	0.015	0
ZFLNCT00594	321	0.383	0.201	Coding	7.01e-08	5.736e-08	0.009	0.016	1
ZFLNCT00595	0	0	0	Non-coding	1	1	1	1	0
ZFLNCT00596	174	0.523	-0.519	Non-coding	3.392e-05	5.699e-05	0.006	0.015	0
ZFLNCT00597	270	0.441	-0.606	Non-coding	8.433e-08	1.546e-07	0.007	0.016	0
ZFLNCT00598	153	0.32	-0.078	Non-coding	0.006554	0.007088	0.012	0.015	0
ZFLNCT00599	345	0.238	-0.471	Non-coding	4.639e-08	7.431e-08	0.018	0.012	0
ZFLNCT00600	165	0.552	-0.366	Non-coding	0.004531	0.006532	0.006	0.014	0
ZFLNCT00601	150	0.553	-0.403	Non-coding	0.004679	0.007001	0.006	0.014	0
ZFLNCT00602	246	0.52	-0.59	Non-coding	1.353e-07	2.439e-07	0.007	0.015	0
ZFLNCT00603	246	0.52	-0.59	Non-coding	1.353e-07	2.439e-07	0.007	0.015	0
ZFLNCT00604	0	0	0	Non-coding	1	1	1	1	0
ZFLNCT00605	189	0.471	-0.265	Non-coding	0.004516	0.005885	0.007	0.016	0
ZFLNCT00606	0	0	0	Non-coding	1	1	1	1	0
ZFLNCT00607	198	0.449	-0.211	Non-coding	0.00454	0.005609	0.007	0.016	0
ZFLNCT00608	306	0.399	-0.294	Non-coding	7.764e-08	1.042e-07	0.009	0.016	0
ZFLNCT00609	303	0.399	-0.302	Non-coding	7.829e-08	1.059e-07	0.009	0.016	0
ZFLNCT00610	141	0.418	-0.56	Non-coding	2.453e-07	4.294e-07	0.008	0.016	0
ZFLNCT00611	141	0.418	-0.63	Non-coding	3.173e-05	5.954e-05	0.008	0.016	0
ZFLNCT00612	174	0.328	-0.408	Non-coding	2.972e-05	4.469e-05	0.012	0.016	0
ZFLNCT00613	174	0.328	-0.001	Non-coding	4.32e-07	4.326e-07	0.012	0.016	0
ZFLNCT00614	2649	0.47	6.676	Coding	2.455e-10	3.095e-13	0.007	0.016	1
ZFLNCT00615	2649	0.47	6.676	Coding	2.455e-10	3.095e-13	0.007	0.016	1
ZFLNCT00616	2739	0.465	7.126	Coding	1.695e-10	1.363e-13	0.007	0.016	1
ZFLNCT00617	510	0.425	1.139	Coding	2.24e-08	7.168e-09	0.008	0.016	1
ZFLNCT00618	0	0	0	Non-coding	1	1	1	1	0
ZFLNCT00619	180	0.483	-0.304	Non-coding	0.004549	0.006164	0.007	0.015	0
ZFLNCT00620	0	0	0	Non-coding	1	1	1	1	0
ZFLNCT00621	132	0.462	-0.421	Non-coding	0.005226	0.007963	0.007	0.016	0
ZFLNCT00622	0	0	0	Non-coding	1	1	1	1	0
ZFLNCT00623	132	0.462	-0.421	Non-coding	0.005226	0.007963	0.007	0.016	0
ZFLNCT00624	117	0.35	-0.214	Non-coding	0.007005	0.008673	0.01	0.016	0
ZFLNCT00625	474	0.489	0.016	Coding	1.201e-05	1.182e-05	0.007	0.015	1
ZFLNCT00626	156	0.487	-0.377	Non-coding	0.004784	0.006974	0.007	0.015	0
ZFLNCT00627	216	0.319	-0.471	Non-coding	1.051e-07	1.683e-07	0.008	0.016	0
ZFLNCT00628	159	0.289	-0.812	Non-coding	2.211e-07	4.98e-07	0.014	0.014	0
ZFLNCT00629	135	0.333	-0.134	Non-coding	0.006843	0.007828	0.011	0.016	0
ZFLNCT00630	216	0.44	-0.15	Non-coding	2.24e-05	2.603e-05	0.012	0.015	0
ZFLNCT00631	264	0.307	0.397	Non-coding	4.126e-05	2.773e-05	0.013	0.015	0
ZFLNCT00632	522	0.506	0.17	Coding	1.047e-05	8.834e-06	0.007	0.015	1
ZFLNCT00633	249	0.382	0.224	Coding	1.645e-07	1.316e-07	0.009	0.016	1
ZFLNCT00634	249	0.382	0.135	Coding	1.763e-07	1.541e-07	0.009	0.016	1
ZFLNCT00635	216	0.495	-0.438	Non-coding	1.699e-05	2.632e-05	0.007	0.015	0
ZFLNCT00636	171	0.421	-0.245	Non-coding	0.005083	0.006492	0.008	0.016	0
ZFLNCT00637	156	0.468	-0.781	Non-coding	2.363e-05	5.158e-05	0.007	0.016	0
ZFLNCT00638	135	0.296	-0.033	Non-coding	0.007402	0.007649	0.013	0.015	0
ZFLNCT00639	144	0.507	-0.928	Non-coding	2.669e-05	6.753e-05	0.007	0.015	0
ZFLNCT00640	156	0.468	-0.781	Non-coding	2.363e-05	5.158e-05	0.007	0.016	0
ZFLNCT00641	0	0	0	Non-coding	1	1	1	1	0
ZFLNCT00642	120	0.392	-0.638	Non-coding	4.163e-05	7.883e-05	0.009	0.016	0
ZFLNCT00643	108	0.38	-0.318	Non-coding	0.006673	0.009172	0.009	0.016	0
ZFLNCT00644	405	0.509	0.451	Coding	8.222e-06	5.235e-06	0.007	0.015	1
ZFLNCT00645	210	0.429	-0.368	Non-coding	2.246e-05	3.245e-05	0.008	0.016	0
ZFLNCT00646	174	0.397	-0.405	Non-coding	2.328e-07	3.488e-07	0.009	0.016	0
ZFLNCT00647	111	0.378	-0.307	Non-coding	0.006634	0.009021	0.009	0.016	0
ZFLNCT00648	162	0.346	-0.274	Non-coding	2.635e-07	3.464e-07	0.011	0.016	0
ZFLNCT00649	132	0.53	-0.458	Non-coding	0.004887	0.007724	0.006	0.014	0
ZFLNCT00650	153	0.536	-0.401	Non-coding	0.004662	0.00696	0.006	0.014	0
ZFLNCT00651	231	0.229	0.024	Non-coding	3.91e-05	3.816e-05	0.019	0.011	0
ZFLNCT00652	153	0.542	-0.399	Non-coding	0.004654	0.006939	0.006	0.014	0
ZFLNCT00653	549	0.457	-0.169	Non-coding	4.95e-08	5.859e-08	0.007	0.016	0
ZFLNCT00654	249	0.474	-0.344	Non-coding	1.685e-05	2.377e-05	0.007	0.016	0
ZFLNCT00655	0	0	0	Non-coding	1	1	1	1	0
ZFLNCT00656	129	0.333	-0.143	Non-coding	0.007	0.00808	0.011	0.016	0
ZFLNCT00657	102	0.5	-0.999	Non-coding	3.178e-05	8.626e-05	0.008	0.016	0
ZFLNCT00658	123	0.39	-0.309	Non-coding	0.006205	0.008454	0.009	0.016	0
ZFLNCT00659	102	0.441	-0.478	Non-coding	0.005839	0.009413	0.007	0.016	0
ZFLNCT00660	180	0.45	-0.265	Non-coding	0.004741	0.006177	0.007	0.016	0
ZFLNCT00661	195	0.41	-0.663	Non-coding	2.223e-07	4.315e-07	0.008	0.016	0
ZFLNCT00662	252	0.607	-0.563	Non-coding	6.331e-08	1.112e-07	0.007	0.013	0
ZFLNCT00663	135	0.489	-0.439	Non-coding	0.005008	0.007766	0.007	0.015	0
ZFLNCT00664	225	0.413	-0.384	Non-coding	9.83e-08	1.443e-07	0.008	0.016	0
ZFLNCT00665	0	0	0	Non-coding	1	1	1	1	0
ZFLNCT00666	0	0	0	Non-coding	1	1	1	1	0
ZFLNCT00667	150	0.493	-0.832	Non-coding	2.434e-05	5.591e-05	0.007	0.015	0
ZFLNCT00668	150	0.493	-0.832	Non-coding	2.434e-05	5.591e-05	0.007	0.015	0
ZFLNCT00669	270	0.474	-0.686	Non-coding	9.333e-08	1.854e-07	0.007	0.016	0
ZFLNCT00670	183	0.492	-0.751	Non-coding	2.211e-05	4.687e-05	0.007	0.015	0
ZFLNCT00671	222	0.554	-1.187	Non-coding	1.026e-07	3.365e-07	0.006	0.014	0
ZFLNCT00672	300	0.407	-0.575	Non-coding	1.299e-07	2.308e-07	0.008	0.016	0
ZFLNCT00673	384	0.461	0.318	Coding	0.002873	0.002091	0.007	0.016	1
ZFLNCT00674	171	0.474	-1.299	Non-coding	1.454e-07	5.329e-07	0.007	0.016	0
ZFLNCT00675	0	0	0	Non-coding	1	1	1	1	0
ZFLNCT00676	0	0	0	Non-coding	1	1	1	1	0
ZFLNCT00677	0	0	0	Non-coding	1	1	1	1	0
ZFLNCT00678	150	0.433	-0.871	Non-coding	2.064e-07	4.933e-07	0.008	0.016	0
ZFLNCT00679	309	0.421	-0.308	Non-coding	1.192e-07	1.621e-07	0.008	0.016	0
ZFLNCT00680	309	0.421	-0.374	Non-coding	8.658e-08	1.259e-07	0.008	0.016	0
ZFLNCT00681	309	0.421	-0.355	Non-coding	6.986e-08	9.963e-08	0.008	0.016	0
ZFLNCT00682	309	0.421	-0.365	Non-coding	1.438e-07	2.072e-07	0.008	0.016	0
ZFLNCT00683	147	0.435	-1.04	Non-coding	1.626e-07	4.6e-07	0.008	0.016	0
ZFLNCT00684	651	0.493	0.614	Coding	3.021e-08	1.634e-08	0.007	0.015	1
ZFLNCT00685	207	0.353	-0.046	Non-coding	0.005099	0.005341	0.01	0.016	0
ZFLNCT00686	0	0	0	Non-coding	1	1	1	1	0
ZFLNCT00687	0	0	0	Non-coding	1	1	1	1	0
ZFLNCT00688	0	0	0	Non-coding	1	1	1	1	0
ZFLNCT00689	219	0.425	-0.575	Non-coding	8.928e-08	1.587e-07	0.008	0.016	0
ZFLNCT00690	372	0.47	0.34	Coding	3.405e-08	2.423e-08	0.007	0.016	1
ZFLNCT00691	396	0.525	-0.001	Non-coding	9.243e-08	9.25e-08	0.006	0.015	0
ZFLNCT00692	165	0.43	-0.667	Non-coding	2.364e-07	4.608e-07	0.008	0.016	0
ZFLNCT00693	117	0.265	-0.233	Non-coding	5.695e-05	7.188e-05	0.016	0.013	0
ZFLNCT00694	597	0.521	-0.141	Non-coding	5.528e-08	6.364e-08	0.006	0.015	0
ZFLNCT00695	435	0.485	0.168	Coding	1.287e-05	1.088e-05	0.007	0.015	1
ZFLNCT00696	282	0.426	-0.361	Non-coding	2.187e-05	3.137e-05	0.008	0.016	0
ZFLNCT00697	276	0.547	-0.468	Non-coding	1.771e-05	2.828e-05	0.006	0.014	0
ZFLNCT00698	225	0.56	-1.038	Non-coding	1.01e-07	2.852e-07	0.006	0.014	0
ZFLNCT00699	219	0.47	-0.408	Non-coding	1.717e-05	2.583e-05	0.007	0.016	0
ZFLNCT00700	216	0.583	-0.232	Non-coding	0.004076	0.005139	0.006	0.013	0
ZFLNCT00701	165	0.594	-0.339	Non-coding	0.004567	0.00641	0.006	0.013	0
ZFLNCT00702	267	0.539	-0.753	Non-coding	7.081e-08	1.504e-07	0.006	0.014	0
ZFLNCT00703	249	0.41	-0.258	Non-coding	7.413e-08	9.597e-08	0.008	0.016	0
ZFLNCT00704	354	0.472	-0.027	Non-coding	6.318e-08	6.492e-08	0.007	0.016	0
ZFLNCT00705	189	0.434	-0.215	Non-coding	0.004749	0.005885	0.008	0.016	0
ZFLNCT00706	165	0.364	-0.15	Non-coding	0.005774	0.006706	0.01	0.016	0
ZFLNCT00707	201	0.607	-0.252	Non-coding	0.004246	0.005463	0.007	0.013	0
ZFLNCT00708	150	0.38	-0.472	Non-coding	3.425e-05	5.488e-05	0.009	0.016	0
ZFLNCT00709	471	0.452	0.047	Coding	4.283e-08	4.088e-08	0.007	0.016	1
ZFLNCT00710	156	0.468	-0.358	Non-coding	0.004896	0.007004	0.007	0.016	0
ZFLNCT00711	348	0.46	0.214	Coding	0.003132	0.002529	0.007	0.016	1
ZFLNCT00712	141	0.418	-1.105	Non-coding	1.68e-07	5.074e-07	0.008	0.016	0
ZFLNCT00713	0	0	0	Non-coding	1	1	1	1	0
ZFLNCT00714	0	0	0	Non-coding	1	1	1	1	0
ZFLNCT00715	231	0.281	-0.016	Non-coding	4.02e-05	4.084e-05	0.014	0.014	0
ZFLNCT00716	0	0	0	Non-coding	1	1	1	1	0
ZFLNCT00717	360	0.419	-0.032	Non-coding	2.053e-05	2.12e-05	0.008	0.016	0
ZFLNCT00718	138	0.442	-0.697	Non-coding	2.821e-07	5.666e-07	0.007	0.016	0
ZFLNCT00719	246	0.447	-0.773	Non-coding	1.074e-07	2.326e-07	0.007	0.016	0
ZFLNCT00720	570	0.425	0.751	Coding	4.675e-08	2.206e-08	0.008	0.016	1
ZFLNCT00721	0	0	0	Non-coding	1	1	1	1	0
ZFLNCT00722	372	0.478	-0.275	Non-coding	8.45e-08	1.113e-07	0.007	0.016	0
ZFLNCT00723	234	0.406	-0.771	Non-coding	9.248e-08	2e-07	0.008	0.016	0
ZFLNCT00724	567	0.467	0.208	Coding	6.107e-08	4.959e-08	0.007	0.016	1
ZFLNCT00725	270	0.356	-0.573	Non-coding	1.679e-07	2.976e-07	0.01	0.016	0
ZFLNCT00726	255	0.302	-0.424	Non-coding	1.492e-07	2.282e-07	0.013	0.015	0
ZFLNCT00727	141	0.298	-0.038	Non-coding	6.252e-05	6.494e-05	0.013	0.015	0
ZFLNCT00728	150	0.36	-0.321	Non-coding	4.329e-05	5.97e-05	0.01	0.016	0
ZFLNCT00729	150	0.36	-0.321	Non-coding	4.329e-05	5.97e-05	0.01	0.016	0
ZFLNCT00730	189	0.429	-0.646	Non-coding	1.533e-07	2.926e-07	0.008	0.016	0
ZFLNCT00731	141	0.475	-0.41	Non-coding	0.005022	0.007564	0.007	0.016	0
ZFLNCT00732	189	0.429	-0.646	Non-coding	1.533e-07	2.926e-07	0.008	0.016	0
ZFLNCT00733	165	0.461	-0.732	Non-coding	2.432e-05	5.057e-05	0.007	0.016	0
ZFLNCT00734	126	0.429	-0.386	Non-coding	0.005639	0.008291	0.008	0.016	0
ZFLNCT00735	0	0	0	Non-coding	1	1	1	1	0
ZFLNCT00736	147	0.646	-0.767	Non-coding	2.698e-05	5.81e-05	0.007	0.012	0
ZFLNCT00737	297	0.481	-0.068	Non-coding	7.195e-08	7.702e-08	0.007	0.015	0
ZFLNCT00738	153	0.575	-0.835	Non-coding	2.28e-05	5.253e-05	0.006	0.013	0
ZFLNCT00739	168	0.571	-0.795	Non-coding	2.367e-05	5.242e-05	0.006	0.013	0
ZFLNCT00740	453	0.486	0.175	Coding	1.566e-05	1.314e-05	0.007	0.015	1
ZFLNCT00741	393	0.379	0.265	Coding	4.778e-08	3.667e-08	0.009	0.016	1
ZFLNCT00742	273	0.385	-0.024	Non-coding	6.904e-08	7.073e-08	0.009	0.016	0
ZFLNCT00743	273	0.385	-0.242	Non-coding	9.186e-08	1.17e-07	0.009	0.016	0
ZFLNCT00744	393	0.379	0.265	Coding	4.778e-08	3.667e-08	0.009	0.016	1
ZFLNCT00745	273	0.385	-0.143	Non-coding	1.141e-07	1.316e-07	0.009	0.016	0
ZFLNCT00746	393	0.379	0.047	Coding	6.357e-08	6.065e-08	0.009	0.016	1
ZFLNCT00747	105	0.352	-0.243	Non-coding	0.007265	0.00926	0.01	0.016	0
ZFLNCT00748	267	0.382	-0.114	Non-coding	1.268e-07	1.422e-07	0.009	0.016	0
ZFLNCT00749	174	0.368	-0.475	Non-coding	2.886e-05	4.64e-05	0.01	0.016	0
ZFLNCT00750	174	0.368	-0.475	Non-coding	2.886e-05	4.64e-05	0.01	0.016	0
ZFLNCT00751	0	0	0	Non-coding	1	1	1	1	0
ZFLNCT00752	240	0.321	-0.477	Non-coding	2.339e-05	3.77e-05	0.012	0.015	0
ZFLNCT00753	117	0.504	-0.998	Non-coding	2.597e-05	7.048e-05	0.007	0.015	0
ZFLNCT00754	108	0.509	-0.524	Non-coding	0.005214	0.00881	0.007	0.015	0
ZFLNCT00755	507	0.517	0.156	Coding	5.711e-08	4.885e-08	0.007	0.015	1
ZFLNCT00756	177	0.469	-1.13	Non-coding	1.321e-07	4.09e-07	0.007	0.016	0
ZFLNCT00757	0	0	0	Non-coding	1	1	1	1	0
ZFLNCT00758	234	0.325	-0.083	Non-coding	1.576e-07	1.712e-07	0.012	0.016	0
ZFLNCT00759	234	0.325	-0.147	Non-coding	1.733e-07	2.008e-07	0.012	0.016	0
ZFLNCT00760	3666	0.529	8.476	Coding	4.403e-11	9.178e-15	0.006	0.014	1
ZFLNCT00761	162	0.531	-1.132	Non-coding	1.337e-07	4.148e-07	0.006	0.014	0
ZFLNCT00762	777	0.505	0.601	Coding	2.699e-08	1.48e-08	0.007	0.015	1
ZFLNCT00763	348	0.483	-0.126	Non-coding	1.497e-05	1.699e-05	0.007	0.015	0
ZFLNCT00764	672	0.426	0.589	Coding	2.936e-08	1.628e-08	0.008	0.016	1
ZFLNCT00765	498	0.42	1.136	Coding	2.42e-08	7.767e-09	0.008	0.016	1
ZFLNCT00766	192	0.443	-0.479	Non-coding	2.253e-05	3.637e-05	0.007	0.016	0
ZFLNCT00767	264	0.295	-0.43	Non-coding	1.764e-07	2.71e-07	0.013	0.015	0
ZFLNCT00768	324	0.404	0.194	Coding	0.003407	0.002805	0.008	0.016	1
ZFLNCT00769	159	0.409	-0.545	Non-coding	3.13e-05	5.4e-05	0.008	0.016	0
ZFLNCT00770	138	0.399	-0.29	Non-coding	0.005825	0.007785	0.009	0.016	0
ZFLNCT00771	138	0.399	-0.29	Non-coding	0.005825	0.007785	0.009	0.016	0
ZFLNCT00772	588	0.476	0.893	Coding	0.001789	0.0007323	0.007	0.016	1
ZFLNCT00773	0	0	0	Non-coding	1	1	1	1	0
ZFLNCT00774	198	0.444	-0.445	Non-coding	1.225e-07	1.911e-07	0.007	0.016	0
ZFLNCT00775	303	0.515	0.017	Coding	0.003392	0.003335	0.007	0.015	1
ZFLNCT00776	141	0.496	-0.826	Non-coding	2.72e-05	6.216e-05	0.007	0.015	0
ZFLNCT00777	123	0.244	0.152	Non-coding	0.008609	0.007392	0.017	0.012	0
ZFLNCT00778	549	0.452	1.071	Coding	1.745e-08	5.979e-09	0.007	0.016	1
ZFLNCT00779	294	0.595	-0.563	Non-coding	1.321e-07	2.319e-07	0.006	0.013	0
ZFLNCT00780	198	0.465	-0.231	Non-coding	0.004454	0.005612	0.007	0.016	0
ZFLNCT00781	210	0.49	-0.765	Non-coding	2.23e-05	4.792e-05	0.007	0.015	0
ZFLNCT00782	237	0.485	-0.14	Non-coding	0.003989	0.004591	0.007	0.015	0
ZFLNCT00783	261	0.352	-0.209	Non-coding	7.738e-08	9.533e-08	0.01	0.016	0
ZFLNCT00784	375	0.597	-0.025	Non-coding	1.267e-07	1.298e-07	0.007	0.013	0
ZFLNCT00785	150	0.64	-1.036	Non-coding	1.844e-07	5.198e-07	0.007	0.012	0
ZFLNCT00786	180	0.261	-0.249	Non-coding	3.766e-05	4.832e-05	0.016	0.013	0
ZFLNCT00787	0	0	0	Non-coding	1	1	1	1	0
ZFLNCT00788	0	0	0	Non-coding	1	1	1	1	0
ZFLNCT00789	0	0	0	Non-coding	1	1	1	1	0
ZFLNCT00790	114	0.526	-0.507	Non-coding	0.00509	0.008452	0.006	0.015	0
ZFLNCT00791	162	0.531	-0.774	Non-coding	2.38e-05	5.158e-05	0.006	0.014	0
ZFLNCT00792	0	0	0	Non-coding	1	1	1	1	0
ZFLNCT00793	126	0.508	-0.474	Non-coding	0.005017	0.008057	0.007	0.015	0
ZFLNCT00794	210	0.557	-0.252	Non-coding	0.004114	0.00529	0.006	0.014	0
ZFLNCT00795	225	0.538	-0.211	Non-coding	0.003991	0.004926	0.006	0.014	0
ZFLNCT00796	168	0.435	-1.17	Non-coding	1.189e-07	3.834e-07	0.008	0.016	0
ZFLNCT00797	276	0.359	-0.215	Non-coding	7.278e-08	9.024e-08	0.01	0.016	0
ZFLNCT00798	147	0.395	-0.535	Non-coding	3.491e-05	5.961e-05	0.009	0.016	0
ZFLNCT00799	120	0.542	-0.486	Non-coding	0.004997	0.008122	0.006	0.014	0
ZFLNCT00800	195	0.559	-1.184	Non-coding	1.079e-07	3.526e-07	0.006	0.014	0
ZFLNCT00801	138	0.42	-0.336	Non-coding	0.005558	0.007775	0.008	0.016	0
ZFLNCT00802	195	0.513	-0.721	Non-coding	2.321e-05	4.771e-05	0.007	0.015	0
ZFLNCT00803	162	0.389	-0.668	Non-coding	2.256e-07	4.4e-07	0.009	0.016	0
ZFLNCT00804	378	0.511	0.232	Coding	0.002881	0.002286	0.007	0.015	1
ZFLNCT00805	0	0	0	Non-coding	1	1	1	1	0
ZFLNCT00806	210	0.519	0.139	Coding	2.247e-07	1.956e-07	0.007	0.015	1
ZFLNCT00807	210	0.519	0.139	Coding	2.247e-07	1.956e-07	0.007	0.015	1
ZFLNCT00808	126	0.413	-0.353	Non-coding	0.005836	0.008309	0.008	0.016	0
ZFLNCT00809	588	0.5	0.243	Coding	3.64e-08	2.856e-08	0.007	0.015	1
ZFLNCT00810	219	0.489	-0.979	Non-coding	8.992e-08	2.394e-07	0.007	0.015	0
ZFLNCT00811	141	0.426	-0.337	Non-coding	0.005456	0.007644	0.008	0.016	0
ZFLNCT00812	177	0.52	-0.335	Non-coding	0.004454	0.006225	0.007	0.015	0
ZFLNCT00813	171	0.474	-0.32	Non-coding	0.004694	0.006467	0.007	0.016	0
ZFLNCT00814	318	0.513	-0.434	Non-coding	1.738e-05	2.682e-05	0.007	0.015	0
ZFLNCT00815	114	0.544	-0.5	Non-coding	0.00506	0.008343	0.006	0.014	0
ZFLNCT00816	165	0.406	-0.467	Non-coding	3.066e-05	4.892e-05	0.008	0.016	0
ZFLNCT00817	522	0.492	0.666	Coding	2.852e-08	1.466e-08	0.007	0.015	1
ZFLNCT00818	156	0.5	-0.385	Non-coding	0.004726	0.006949	0.007	0.015	0
ZFLNCT00819	156	0.5	-0.385	Non-coding	0.004726	0.006949	0.007	0.015	0
ZFLNCT00820	234	0.56	-0.577	Non-coding	1.847e-05	3.29e-05	0.006	0.014	0
ZFLNCT00821	0	0	0	Non-coding	1	1	1	1	0
ZFLNCT00822	198	0.51	-0.646	Non-coding	1.977e-05	3.773e-05	0.007	0.015	0
ZFLNCT00823	198	0.51	-0.689	Non-coding	2.019e-05	4.02e-05	0.007	0.015	0
ZFLNCT00824	201	0.353	-0.57	Non-coding	1.546e-07	2.734e-07	0.01	0.016	0
ZFLNCT00825	192	0.385	-0.46	Non-coding	1.437e-07	2.277e-07	0.009	0.016	0
ZFLNCT00826	192	0.385	-0.46	Non-coding	1.437e-07	2.277e-07	0.009	0.016	0
ZFLNCT00827	240	0.496	-0.323	Non-coding	1.699e-07	2.348e-07	0.007	0.015	0
ZFLNCT00828	0	0	0	Non-coding	1	1	1	1	0
ZFLNCT00829	282	0.603	-0.411	Non-coding	1.557e-07	2.348e-07	0.007	0.013	0
ZFLNCT00831	228	0.316	0.005	Non-coding	2.956e-07	2.942e-07	0.012	0.015	0
ZFLNCT00830	114	0.482	-0.495	Non-coding	0.005292	0.00868	0.007	0.015	0
ZFLNCT00832	219	0.484	-0.238	Non-coding	1.731e-07	2.197e-07	0.007	0.015	0
ZFLNCT00833	150	0.487	-0.441	Non-coding	2.019e-07	3.137e-07	0.007	0.015	0
ZFLNCT00834	150	0.487	-0.572	Non-coding	2.132e-07	3.776e-07	0.007	0.015	0
ZFLNCT00835	219	0.484	0.121	Coding	3.362e-05	2.979e-05	0.007	0.015	1
ZFLNCT00836	180	0.339	-0.474	Non-coding	2.207e-07	3.545e-07	0.011	0.016	0
ZFLNCT00837	150	0.48	-0.076	Non-coding	3.952e-05	4.262e-05	0.007	0.015	0
ZFLNCT00838	573	0.551	0.563	Coding	7.634e-06	4.346e-06	0.006	0.014	1
ZFLNCT00840	219	0.338	-0.505	Non-coding	8.757e-08	1.451e-07	0.006	0.014	0
ZFLNCT00839	165	0.43	-0.541	Non-coding	2.193e-07	3.766e-07	0.008	0.016	0
ZFLNCT00841	297	0.471	-0.0004355	Non-coding	6.952e-08	6.955e-08	0.007	0.016	0
ZFLNCT00842	204	0.583	-0.927	Non-coding	1.003e-07	2.534e-07	0.006	0.013	0
ZFLNCT00843	207	0.469	-0.421	Non-coding	3.24e-05	4.936e-05	0.007	0.016	0
ZFLNCT00844	177	0.271	-0.4	Non-coding	2.595e-07	3.872e-07	0.015	0.014	0
ZFLNCT00845	0	0	0	Non-coding	1	1	1	1	0
ZFLNCT00846	0	0	0	Non-coding	1	1	1	1	0
ZFLNCT00847	153	0.405	-0.264	Non-coding	0.005503	0.007169	0.008	0.016	0
ZFLNCT00848	0	0	0	Non-coding	1	1	1	1	0
ZFLNCT00849	171	0.45	-0.291	Non-coding	0.004844	0.006482	0.007	0.016	0
ZFLNCT00850	171	0.45	-0.291	Non-coding	0.004844	0.006482	0.007	0.016	0
ZFLNCT00851	159	0.365	-0.165	Non-coding	0.005876	0.006929	0.01	0.016	0
ZFLNCT00852	162	0.352	-0.526	Non-coding	2.031e-07	3.437e-07	0.01	0.016	0
ZFLNCT00853	333	0.447	0.184	Coding	0.003265	0.002716	0.007	0.016	1
ZFLNCT00854	240	0.525	-0.165	Non-coding	0.003877	0.004571	0.006	0.015	0
ZFLNCT00855	219	0.502	-0.549	Non-coding	1.88e-05	3.255e-05	0.007	0.015	0
ZFLNCT00856	141	0.362	-0.634	Non-coding	3.576e-05	6.744e-05	0.01	0.016	0
ZFLNCT00857	258	0.5	-0.303	Non-coding	1.546e-05	2.093e-05	0.007	0.015	0
ZFLNCT00858	285	0.519	-0.49	Non-coding	1.972e-05	3.22e-05	0.007	0.015	0
ZFLNCT00859	240	0.396	-0.02	Non-coding	0.004358	0.004446	0.009	0.016	0
ZFLNCT00860	0	0	0	Non-coding	1	1	1	1	0
ZFLNCT00861	342	0.503	0.043	Coding	1.131e-05	1.083e-05	0.007	0.015	1
ZFLNCT00862	186	0.387	-0.654	Non-coding	1.493e-07	2.871e-07	0.009	0.016	0
ZFLNCT00863	756	0.504	0.896	Coding	5.986e-06	2.443e-06	0.007	0.015	1
ZFLNCT00864	189	0.434	-0.215	Non-coding	0.004749	0.005885	0.008	0.016	0
ZFLNCT00865	129	0.519	-0.467	Non-coding	0.004945	0.007888	0.007	0.015	0
ZFLNCT00866	282	0.507	-0.45	Non-coding	6.202e-08	9.729e-08	0.007	0.015	0
ZFLNCT00867	195	0.533	-0.779	Non-coding	2.227e-05	4.852e-05	0.006	0.014	0
ZFLNCT00868	186	0.462	-0.774	Non-coding	1.393e-07	3.023e-07	0.007	0.016	0
ZFLNCT00869	0	0	0	Non-coding	1	1	1	1	0
ZFLNCT00870	105	0.429	-0.445	Non-coding	0.005955	0.009295	0.008	0.016	0
ZFLNCT00871	549	0.55	0.22	Coding	1.173e-05	9.407e-06	0.006	0.014	1
ZFLNCT00872	237	0.435	-0.078	Non-coding	0.004197	0.004537	0.008	0.016	0
ZFLNCT00873	180	0.489	-0.929	Non-coding	1.884e-07	4.77e-07	0.007	0.015	0
ZFLNCT00874	0	0	0	Non-coding	1	1	1	1	0
ZFLNCT00875	300	0.397	-0.296	Non-coding	1.55e-07	2.083e-07	0.009	0.016	0
ZFLNCT00876	324	0.531	-0.565	Non-coding	6.719e-08	1.182e-07	0.006	0.014	0
ZFLNCT00877	0	0	0	Non-coding	1	1	1	1	0
ZFLNCT00878	384	0.484	0.287	Coding	0.002858	0.002146	0.007	0.015	1
ZFLNCT00879	102	0.471	-0.519	Non-coding	0.005534	0.009297	0.007	0.016	0
ZFLNCT00880	120	0.508	-0.491	Non-coding	0.005082	0.008301	0.007	0.015	0
ZFLNCT00881	150	0.36	-0.035	Non-coding	5.158e-05	5.342e-05	0.01	0.016	0
ZFLNCT00882	0	0	0	Non-coding	1	1	1	1	0
ZFLNCT00883	177	0.395	-0.554	Non-coding	2.388e-05	4.156e-05	0.009	0.016	0
ZFLNCT00884	177	0.588	-0.318	Non-coding	0.00444	0.006099	0.006	0.013	0
ZFLNCT00885	0	0	0	Non-coding	1	1	1	1	0
ZFLNCT00886	147	0.401	-1.039	Non-coding	1.486e-07	4.199e-07	0.008	0.016	0
ZFLNCT00887	144	0.438	-0.709	Non-coding	2.307e-07	4.686e-07	0.008	0.016	0
ZFLNCT00888	147	0.422	-0.313	Non-coding	0.00541	0.007401	0.008	0.016	0
ZFLNCT00889	165	0.291	-0.593	Non-coding	2.81e-07	5.084e-07	0.014	0.014	0
ZFLNCT00890	129	0.31	-0.089	Non-coding	6.208e-05	6.789e-05	0.013	0.015	0
ZFLNCT00891	168	0.429	-0.423	Non-coding	2.945e-05	4.497e-05	0.008	0.016	0
ZFLNCT00892	225	0.591	-0.602	Non-coding	1.016e-07	1.854e-07	0.006	0.013	0
ZFLNCT00893	186	0.629	-0.263	Non-coding	0.00444	0.005778	0.007	0.012	0
ZFLNCT00894	162	0.444	-0.661	Non-coding	2.236e-07	4.33e-07	0.007	0.016	0
ZFLNCT00895	162	0.444	-0.661	Non-coding	2.236e-07	4.33e-07	0.007	0.016	0
ZFLNCT00896	243	0.342	0.027	Non-coding	0.004533	0.004413	0.011	0.016	0
ZFLNCT00897	132	0.455	-0.411	Non-coding	0.00529	0.00798	0.007	0.016	0
ZFLNCT00898	105	0.429	-0.445	Non-coding	0.005955	0.009295	0.008	0.016	0
ZFLNCT00899	246	0.488	-0.53	Non-coding	9.324e-08	1.583e-07	0.007	0.015	0
ZFLNCT00900	246	0.488	-0.53	Non-coding	9.324e-08	1.583e-07	0.007	0.015	0
ZFLNCT00901	219	0.361	-0.225	Non-coding	2.948e-07	3.691e-07	0.01	0.016	0
ZFLNCT00902	0	0	0	Non-coding	1	1	1	1	0
ZFLNCT00903	111	0.414	-0.398	Non-coding	0.006055	0.009019	0.008	0.016	0
ZFLNCT00904	0	0	0	Non-coding	1	1	1	1	0
ZFLNCT00905	0	0	0	Non-coding	1	1	1	1	0
ZFLNCT00906	204	0.353	-0.052	Non-coding	0.005151	0.005428	0.01	0.016	0
ZFLNCT00907	294	0.537	-0.855	Non-coding	8.064e-08	1.897e-07	0.006	0.014	0
ZFLNCT00908	126	0.421	-0.37	Non-coding	0.005734	0.008301	0.008	0.016	0
ZFLNCT00909	282	0.404	0.025	Coding	9.999e-08	9.755e-08	0.008	0.016	1
ZFLNCT00910	258	0.465	-0.443	Non-coding	2.138e-05	3.33e-05	0.007	0.016	0
ZFLNCT00911	192	0.547	-0.298	Non-coding	0.004278	0.005762	0.006	0.014	0
ZFLNCT00912	261	0.552	-0.465	Non-coding	1.639e-05	2.61e-05	0.006	0.014	0
ZFLNCT00913	312	0.481	-0.1	Non-coding	5.994e-08	6.626e-08	0.007	0.015	0
ZFLNCT00914	243	0.358	-0.325	Non-coding	6.989e-08	9.673e-08	0.01	0.016	0
ZFLNCT00915	243	0.358	-0.325	Non-coding	6.989e-08	9.673e-08	0.01	0.016	0
ZFLNCT00916	243	0.358	-0.325	Non-coding	6.989e-08	9.673e-08	0.01	0.016	0
ZFLNCT00917	243	0.358	-0.325	Non-coding	6.989e-08	9.673e-08	0.01	0.016	0
ZFLNCT00918	243	0.358	-0.325	Non-coding	6.989e-08	9.673e-08	0.01	0.016	0
ZFLNCT00919	312	0.481	-0.1	Non-coding	5.994e-08	6.626e-08	0.007	0.015	0
ZFLNCT00920	243	0.358	-0.325	Non-coding	6.989e-08	9.673e-08	0.01	0.016	0
ZFLNCT00921	243	0.358	-0.325	Non-coding	6.989e-08	9.673e-08	0.01	0.016	0
ZFLNCT00922	243	0.358	-0.325	Non-coding	6.989e-08	9.673e-08	0.01	0.016	0
ZFLNCT00923	243	0.358	-0.325	Non-coding	6.989e-08	9.673e-08	0.01	0.016	0
ZFLNCT00924	243	0.358	-0.325	Non-coding	6.989e-08	9.673e-08	0.01	0.016	0
ZFLNCT00925	243	0.358	-0.325	Non-coding	6.989e-08	9.673e-08	0.01	0.016	0
ZFLNCT00926	243	0.358	-0.325	Non-coding	6.989e-08	9.673e-08	0.01	0.016	0
ZFLNCT00927	243	0.358	-0.325	Non-coding	6.989e-08	9.673e-08	0.01	0.016	0
ZFLNCT00928	243	0.358	-0.325	Non-coding	6.989e-08	9.673e-08	0.01	0.016	0
ZFLNCT00929	312	0.481	-0.1	Non-coding	5.994e-08	6.626e-08	0.007	0.015	0
ZFLNCT00930	297	0.485	-0.149	Non-coding	6.188e-08	7.182e-08	0.007	0.015	0
ZFLNCT00931	243	0.358	-0.325	Non-coding	6.989e-08	9.673e-08	0.01	0.016	0
ZFLNCT00932	324	0.472	-0.055	Non-coding	5.856e-08	6.184e-08	0.007	0.016	0
ZFLNCT00933	243	0.358	-0.325	Non-coding	6.989e-08	9.673e-08	0.01	0.016	0
ZFLNCT00934	243	0.358	-0.325	Non-coding	6.989e-08	9.673e-08	0.01	0.016	0
ZFLNCT00935	243	0.358	-0.325	Non-coding	6.989e-08	9.673e-08	0.01	0.016	0
ZFLNCT00936	243	0.358	-0.325	Non-coding	6.989e-08	9.673e-08	0.01	0.016	0
ZFLNCT00937	243	0.358	-0.325	Non-coding	6.989e-08	9.673e-08	0.01	0.016	0
ZFLNCT00938	243	0.358	-0.325	Non-coding	6.989e-08	9.673e-08	0.01	0.016	0
ZFLNCT00939	243	0.358	-0.325	Non-coding	6.989e-08	9.673e-08	0.01	0.016	0
ZFLNCT00940	333	0.474	-0.031	Non-coding	5.729e-08	5.91e-08	0.007	0.016	0
ZFLNCT00941	243	0.358	-0.325	Non-coding	6.989e-08	9.673e-08	0.01	0.016	0
ZFLNCT00942	243	0.358	-0.325	Non-coding	6.989e-08	9.673e-08	0.01	0.016	0
ZFLNCT00943	243	0.358	-0.325	Non-coding	6.989e-08	9.673e-08	0.01	0.016	0
ZFLNCT00944	243	0.358	-0.325	Non-coding	6.989e-08	9.673e-08	0.01	0.016	0
ZFLNCT00945	243	0.358	-0.325	Non-coding	6.989e-08	9.673e-08	0.01	0.016	0
ZFLNCT00946	243	0.358	-0.325	Non-coding	6.989e-08	9.673e-08	0.01	0.016	0
ZFLNCT00947	0	0	0	Non-coding	1	1	1	1	0
ZFLNCT00948	144	0.5	-0.901	Non-coding	2.46e-05	6.053e-05	0.007	0.015	0
ZFLNCT00949	0	0	0	Non-coding	1	1	1	1	0
ZFLNCT00950	0	0	0	Non-coding	1	1	1	1	0
ZFLNCT00951	102	0.314	-0.113	Non-coding	0.00819	0.009173	0.012	0.015	0
ZFLNCT00952	0	0	0	Non-coding	1	1	1	1	0
ZFLNCT00953	123	0.39	-0.309	Non-coding	0.006205	0.008454	0.009	0.016	0
ZFLNCT00954	0	0	0	Non-coding	1	1	1	1	0
ZFLNCT00955	183	0.322	-0.046	Non-coding	0.005795	0.00607	0.012	0.015	0
ZFLNCT00956	261	0.341	0.057	Non-coding	0.004247	0.00401	0.011	0.016	0
ZFLNCT00957	183	0.322	-0.046	Non-coding	0.005795	0.00607	0.012	0.015	0
ZFLNCT00958	162	0.265	0.037	Non-coding	0.006778	0.006532	0.016	0.013	0
ZFLNCT00959	147	0.449	-0.875	Non-coding	2.805e-05	6.729e-05	0.007	0.016	0
ZFLNCT00960	183	0.322	-0.046	Non-coding	0.005795	0.00607	0.012	0.015	0
ZFLNCT00961	183	0.322	-0.046	Non-coding	0.005795	0.00607	0.012	0.015	0
ZFLNCT00962	291	0.326	-0.329	Non-coding	1.067e-07	1.482e-07	0.012	0.016	0
ZFLNCT00963	183	0.322	-0.046	Non-coding	0.005795	0.00607	0.012	0.015	0
ZFLNCT00964	183	0.322	-0.046	Non-coding	0.005795	0.00607	0.012	0.015	0
ZFLNCT00965	183	0.322	-0.046	Non-coding	0.005795	0.00607	0.012	0.015	0
ZFLNCT00966	234	0.44	-0.526	Non-coding	1.47e-07	2.486e-07	0.008	0.016	0
ZFLNCT00967	0	0	0	Non-coding	1	1	1	1	0
ZFLNCT00968	0	0	0	Non-coding	1	1	1	1	0
ZFLNCT00969	156	0.308	-0.048	Non-coding	0.006617	0.006942	0.013	0.015	0
ZFLNCT00970	0	0	0	Non-coding	1	1	1	1	0
ZFLNCT00971	0	0	0	Non-coding	1	1	1	1	0
ZFLNCT00972	0	0	0	Non-coding	1	1	1	1	0
ZFLNCT00973	255	0.376	-0.264	Non-coding	1.145e-07	1.491e-07	0.009	0.016	0
ZFLNCT00974	198	0.465	-0.558	Non-coding	2.184e-05	3.815e-05	0.007	0.016	0
ZFLNCT00975	159	0.371	-1.254	Non-coding	1.592e-07	5.578e-07	0.01	0.016	0
ZFLNCT00976	207	0.483	-0.636	Non-coding	2.106e-05	3.978e-05	0.007	0.015	0
ZFLNCT00977	0	0	0	Non-coding	1	1	1	1	0
ZFLNCT00978	273	0.447	-0.473	Non-coding	1.955e-05	3.139e-05	0.007	0.016	0
ZFLNCT00979	0	0	0	Non-coding	1	1	1	1	0
ZFLNCT00980	0	0	0	Non-coding	1	1	1	1	0
ZFLNCT00981	117	0.231	0.056	Non-coding	6.813e-05	6.44e-05	0.018	0.011	0
ZFLNCT00982	969	0.443	2.033	Coding	0.0006706	8.778e-05	0.007	0.016	1
ZFLNCT00983	108	0.37	-0.291	Non-coding	0.006843	0.009158	0.01	0.016	0
ZFLNCT00984	0	0	0	Non-coding	1	1	1	1	0
ZFLNCT00985	0	0	0	Non-coding	1	1	1	1	0
ZFLNCT00986	615	0.42	1.011	Coding	1.203e-05	4.376e-06	0.008	0.016	1
ZFLNCT00987	300	0.42	0.132	Coding	2.792e-05	2.448e-05	0.008	0.016	1
ZFLNCT00988	0	0	0	Non-coding	1	1	1	1	0
ZFLNCT00989	0	0	0	Non-coding	1	1	1	1	0
ZFLNCT00990	216	0.449	-0.158	Non-coding	0.004346	0.005092	0.007	0.016	0
ZFLNCT00991	279	0.495	-0.027	Non-coding	1.235e-07	1.268e-07	0.007	0.015	0
ZFLNCT00992	606	0.46	1.801	Coding	1.24e-08	2.048e-09	0.007	0.016	1
ZFLNCT00993	0	0	0	Non-coding	1	1	1	1	0
ZFLNCT00994	147	0.374	-0.212	Non-coding	0.005987	0.007404	0.009	0.016	0
ZFLNCT00995	273	0.513	-0.613	Non-coding	8.599e-08	1.587e-07	0.007	0.015	0
ZFLNCT00996	0	0	0	Non-coding	1	1	1	1	0
ZFLNCT00997	102	0.412	-0.417	Non-coding	0.006246	0.009478	0.008	0.016	0
ZFLNCT00998	102	0.412	-0.417	Non-coding	0.006246	0.009478	0.008	0.016	0
ZFLNCT00999	288	0.479	-0.355	Non-coding	6.167e-08	8.799e-08	0.007	0.015	0
ZFLNCT01000	159	0.497	-0.375	Non-coding	0.004708	0.00685	0.007	0.015	0
ZFLNCT01001	270	0.444	-0.968	Non-coding	1.056e-07	2.779e-07	0.007	0.016	0
ZFLNCT01002	171	0.357	-0.724	Non-coding	2.487e-07	5.129e-07	0.01	0.016	0
ZFLNCT01003	171	0.357	-0.68	Non-coding	2.182e-07	4.306e-07	0.01	0.016	0
ZFLNCT01004	135	0.348	-0.631	Non-coding	3.151e-07	5.923e-07	0.011	0.016	0
ZFLNCT01005	432	0.572	-0.455	Non-coding	5.261e-08	8.294e-08	0.006	0.013	0
ZFLNCT01006	450	0.451	0.398	Coding	5.333e-08	3.581e-08	0.007	0.016	1
ZFLNCT01007	0	0	0	Non-coding	1	1	1	1	0
ZFLNCT01008	0	0	0	Non-coding	1	1	1	1	0
ZFLNCT01009	0	0	0	Non-coding	1	1	1	1	0
ZFLNCT01010	303	0.561	-0.084	Non-coding	2.206e-05	2.399e-05	0.006	0.014	0
ZFLNCT01011	273	0.447	-0.068	Non-coding	1.47e-07	1.573e-07	0.007	0.016	0
ZFLNCT01012	0	0	0	Non-coding	1	1	1	1	0
ZFLNCT01013	0	0	0	Non-coding	1	1	1	1	0
ZFLNCT01014	111	0.541	-0.51	Non-coding	0.005096	0.008485	0.006	0.014	0
ZFLNCT01015	237	0.295	-0.251	Non-coding	1.86e-07	2.39e-07	0.013	0.015	0
ZFLNCT01016	0	0	0	Non-coding	1	1	1	1	0
ZFLNCT01017	174	0.431	-0.253	Non-coding	0.004957	0.006385	0.008	0.016	0
ZFLNCT01018	162	0.401	-0.533	Non-coding	2.648e-07	4.513e-07	0.009	0.016	0
ZFLNCT01019	0	0	0	Non-coding	1	1	1	1	0
ZFLNCT01020	180	0.472	-0.974	Non-coding	1.607e-07	4.255e-07	0.007	0.016	0
ZFLNCT01021	132	0.447	-0.4	Non-coding	0.00536	0.007996	0.007	0.016	0
ZFLNCT01022	0	0	0	Non-coding	1	1	1	1	0
ZFLNCT01023	0	0	0	Non-coding	1	1	1	1	0
ZFLNCT01024	180	0.45	-0.849	Non-coding	1.194e-07	2.792e-07	0.007	0.016	0
ZFLNCT01025	105	0.429	-0.445	Non-coding	0.005955	0.009295	0.008	0.016	0
ZFLNCT01026	183	0.432	-0.228	Non-coding	0.004839	0.00608	0.008	0.016	0
ZFLNCT01027	213	0.446	-0.163	Non-coding	0.004395	0.005173	0.007	0.016	0
ZFLNCT01028	252	0.464	-0.261	Non-coding	1.351e-07	1.755e-07	0.007	0.016	0
ZFLNCT01029	246	0.451	-0.108	Non-coding	1.051e-07	1.171e-07	0.007	0.016	0
ZFLNCT01030	141	0.277	-0.798	Non-coding	2.355e-07	5.229e-07	0.015	0.014	0
ZFLNCT01031	201	0.338	-0.205	Non-coding	2.662e-07	3.268e-07	0.011	0.016	0
ZFLNCT01032	141	0.277	-0.688	Non-coding	2.884e-07	5.741e-07	0.015	0.014	0
ZFLNCT01033	219	0.37	-0.041	Non-coding	0.004794	0.004996	0.01	0.016	0
ZFLNCT01034	0	0	0	Non-coding	1	1	1	1	0
ZFLNCT01035	0	0	0	Non-coding	1	1	1	1	0
ZFLNCT01036	0	0	0	Non-coding	1	1	1	1	0
ZFLNCT01037	123	0.455	-0.438	Non-coding	0.005399	0.008371	0.007	0.016	0
ZFLNCT01038	186	0.446	-1.067	Non-coding	1.403e-07	4.08e-07	0.007	0.016	0
ZFLNCT01039	0	0	0	Non-coding	1	1	1	1	0
ZFLNCT01040	231	0.498	-0.516	Non-coding	1.256e-07	2.105e-07	0.007	0.015	0
ZFLNCT01041	2010	0.457	6.126	Coding	3.518e-10	7.689e-13	0.007	0.016	1
ZFLNCT01042	156	0.423	-0.736	Non-coding	3.138e-05	6.549e-05	0.008	0.016	0
ZFLNCT01043	0	0	0	Non-coding	1	1	1	1	0
ZFLNCT01044	0	0	0	Non-coding	1	1	1	1	0
ZFLNCT01045	129	0.403	-0.785	Non-coding	2.621e-07	5.747e-07	0.008	0.016	0
ZFLNCT01046	225	0.502	-0.651	Non-coding	2.04e-05	3.912e-05	0.007	0.015	0
ZFLNCT01047	234	0.44	-0.678	Non-coding	1.049e-07	2.067e-07	0.008	0.016	0
ZFLNCT01048	246	0.476	-0.516	Non-coding	1.894e-05	3.174e-05	0.007	0.016	0
ZFLNCT01049	228	0.509	-0.611	Non-coding	1.315e-07	2.424e-07	0.007	0.015	0
ZFLNCT01050	150	0.38	-0.889	Non-coding	1.879e-07	4.568e-07	0.009	0.016	0
ZFLNCT01051	0	0	0	Non-coding	1	1	1	1	0
ZFLNCT01052	0	0	0	Non-coding	1	1	1	1	0
ZFLNCT01053	0	0	0	Non-coding	1	1	1	1	0
ZFLNCT01054	168	0.476	-0.332	Non-coding	0.004712	0.006567	0.007	0.016	0
ZFLNCT01055	168	0.476	-0.332	Non-coding	0.004712	0.006567	0.007	0.016	0
ZFLNCT01056	123	0.431	-0.398	Non-coding	0.005655	0.008424	0.008	0.016	0
ZFLNCT01057	123	0.431	-0.858	Non-coding	3.373e-05	7.953e-05	0.008	0.016	0
ZFLNCT01058	123	0.431	-0.398	Non-coding	0.005655	0.008424	0.008	0.016	0
ZFLNCT01059	123	0.431	-0.739	Non-coding	3.816e-05	7.987e-05	0.008	0.016	0
ZFLNCT01060	159	0.371	-0.442	Non-coding	4.071e-05	6.334e-05	0.01	0.016	0
ZFLNCT01061	372	0.573	0.368	Coding	3.056e-08	2.115e-08	0.006	0.013	1
ZFLNCT01062	258	0.612	-0.619	Non-coding	9.77e-08	1.814e-07	0.007	0.013	0
ZFLNCT01063	159	0.453	-0.756	Non-coding	2.534e-05	5.396e-05	0.007	0.016	0
ZFLNCT01064	384	0.466	0.124	Coding	4.169e-08	3.683e-08	0.007	0.016	1
ZFLNCT01065	405	0.481	0.352	Coding	0.002726	0.001918	0.007	0.015	1
ZFLNCT01066	540	0.522	0.658	Coding	0.002023	0.001048	0.006	0.015	1
ZFLNCT01067	144	0.451	-1.213	Non-coding	1.599e-07	5.378e-07	0.007	0.016	0
ZFLNCT01068	258	0.438	-0.022	Non-coding	0.003964	0.004052	0.008	0.016	0
ZFLNCT01069	0	0	0	Non-coding	1	1	1	1	0
ZFLNCT01070	315	0.543	-0.335	Non-coding	1.49e-05	2.084e-05	0.006	0.014	0
ZFLNCT01071	0	0	0	Non-coding	1	1	1	1	0
ZFLNCT01072	0	0	0	Non-coding	1	1	1	1	0
ZFLNCT01073	0	0	0	Non-coding	1	1	1	1	0
ZFLNCT01074	456	0.509	-0.041	Non-coding	1.227e-05	1.279e-05	0.007	0.015	0
ZFLNCT01075	237	0.603	-1.058	Non-coding	9.949e-08	2.867e-07	0.007	0.013	0
ZFLNCT01076	162	0.395	-0.22	Non-coding	0.005475	0.006824	0.009	0.016	0
ZFLNCT01077	687	0.473	1.585	Coding	1.311e-08	2.686e-09	0.007	0.016	1
ZFLNCT01078	171	0.596	-0.324	Non-coding	0.004513	0.006237	0.007	0.013	0
ZFLNCT01079	300	0.57	-0.035	Non-coding	0.003394	0.003514	0.006	0.014	0
ZFLNCT01080	123	0.528	-0.977	Non-coding	2.51e-05	6.671e-05	0.006	0.014	0
ZFLNCT01081	198	0.551	-0.651	Non-coding	1.969e-05	3.774e-05	0.006	0.014	0
ZFLNCT01082	0	0	0	Non-coding	1	1	1	1	0
ZFLNCT09357	285	0.544	-0.057	Non-coding	0.003505	0.003709	0.006	0.014	0
ZFLNCT09358	180	0.378	-0.902	Non-coding	1.318e-07	3.248e-07	0.009	0.016	0
ZFLNCT09359	285	0.47	-0.615	Non-coding	6.985e-08	1.292e-07	0.007	0.016	0
ZFLNCT09360	282	0.613	-0.18	Non-coding	1.291e-05	1.545e-05	0.007	0.013	0
ZFLNCT09361	0	0	0	Non-coding	1	1	1	1	0
ZFLNCT09362	138	0.551	-0.435	Non-coding	0.004801	0.007416	0.006	0.014	0
ZFLNCT09363	372	0.468	0.424	Coding	3.941e-08	2.58e-08	0.007	0.016	1
ZFLNCT09364	414	0.476	0.727	Coding	2.451e-08	1.185e-08	0.007	0.016	1
ZFLNCT09365	123	0.683	-0.761	Non-coding	2.818e-05	6.035e-05	0.007	0.012	0
ZFLNCT09366	123	0.683	-0.761	Non-coding	2.818e-05	6.035e-05	0.007	0.012	0
ZFLNCT09367	0	0	0	Non-coding	1	1	1	1	0
ZFLNCT09368	153	0.49	-0.388	Non-coding	0.004802	0.007076	0.007	0.015	0
ZFLNCT09369	153	0.49	-0.388	Non-coding	0.004802	0.007076	0.007	0.015	0
ZFLNCT09370	153	0.49	-0.388	Non-coding	0.004802	0.007076	0.007	0.015	0
ZFLNCT09371	138	0.457	-0.396	Non-coding	0.005197	0.007725	0.007	0.016	0
ZFLNCT09372	300	0.587	-0.737	Non-coding	7.616e-08	1.592e-07	0.006	0.013	0
ZFLNCT09373	120	0.458	-1.401	Non-coding	1.403e-07	5.698e-07	0.007	0.016	0
ZFLNCT09374	357	0.485	-0.332	Non-coding	7.271e-08	1.013e-07	0.007	0.015	0
ZFLNCT09375	126	0.357	-0.215	Non-coding	0.006675	0.008279	0.01	0.016	0
ZFLNCT09376	336	0.619	-0.053	Non-coding	3.771e-08	3.978e-08	0.007	0.012	0
ZFLNCT09378	336	0.619	-0.053	Non-coding	3.771e-08	3.978e-08	0.007	0.012	0
ZFLNCT09380	336	0.619	-0.053	Non-coding	3.771e-08	3.978e-08	0.007	0.012	0
ZFLNCT09383	336	0.619	0.249	Coding	3.494e-08	2.722e-08	0.007	0.012	1
ZFLNCT09382	336	0.619	0.249	Coding	3.494e-08	2.722e-08	0.007	0.012	1
ZFLNCT09379	336	0.619	0.249	Coding	3.494e-08	2.722e-08	0.007	0.012	1
ZFLNCT09381	336	0.619	0.249	Coding	3.494e-08	2.722e-08	0.007	0.012	1
ZFLNCT09377	336	0.619	0.249	Coding	3.494e-08	2.722e-08	0.007	0.012	1
ZFLNCT09384	300	0.473	-0.781	Non-coding	8.735e-08	1.907e-07	0.007	0.016	0
ZFLNCT09385	321	0.399	0.275	Coding	1.782e-07	1.353e-07	0.009	0.016	1
ZFLNCT09386	105	0.495	-0.81	Non-coding	3.791e-05	8.525e-05	0.007	0.015	0
ZFLNCT09387	102	0.363	-0.281	Non-coding	0.007128	0.009445	0.01	0.016	0
ZFLNCT09388	102	0.363	-0.281	Non-coding	0.007128	0.009445	0.01	0.016	0
ZFLNCT09389	132	0.447	-0.681	Non-coding	3.82e-05	7.552e-05	0.007	0.016	0
ZFLNCT09390	180	0.317	-0.706	Non-coding	1.928e-07	3.908e-07	0.012	0.015	0
ZFLNCT09391	0	0	0	Non-coding	1	1	1	1	0
ZFLNCT09392	225	0.533	-0.773	Non-coding	7.759e-08	1.68e-07	0.006	0.014	0
ZFLNCT09393	225	0.533	-0.374	Non-coding	1.652e-05	2.401e-05	0.007	0.016	0
ZFLNCT09394	228	0.469	-0.553	Non-coding	2.051e-05	3.565e-05	0.007	0.016	0
ZFLNCT09395	228	0.469	-0.553	Non-coding	2.051e-05	3.565e-05	0.007	0.016	0
ZFLNCT09396	288	0.559	-0.622	Non-coding	6.76e-08	1.259e-07	0.006	0.014	0
ZFLNCT09397	198	0.495	-0.484	Non-coding	1.346e-07	2.185e-07	0.007	0.015	0
ZFLNCT09398	315	0.444	-0.506	Non-coding	8.61e-08	1.428e-07	0.007	0.016	0
ZFLNCT09399	300	0.457	-0.414	Non-coding	1.769e-05	2.676e-05	0.007	0.016	0
ZFLNCT09400	153	0.399	-0.663	Non-coding	3.387e-05	6.571e-05	0.009	0.016	0
ZFLNCT09401	285	0.481	-0.288	Non-coding	9.106e-08	1.214e-07	0.007	0.015	0
ZFLNCT09402	285	0.481	-0.288	Non-coding	9.106e-08	1.214e-07	0.007	0.015	0
ZFLNCT09403	111	0.243	0.177	Non-coding	0.009242	0.007741	0.017	0.012	0
ZFLNCT09404	180	0.522	-0.696	Non-coding	2.061e-05	4.133e-05	0.006	0.015	0
ZFLNCT09405	0	0	0	Non-coding	1	1	1	1	0
ZFLNCT09406	465	0.419	0.326	Coding	5.335e-08	3.851e-08	0.008	0.016	1
ZFLNCT09407	285	0.481	-0.124	Non-coding	5.442e-08	6.161e-08	0.007	0.015	0
ZFLNCT09408	405	0.422	0.158	Coding	6.267e-08	5.353e-08	0.008	0.016	1
ZFLNCT09409	285	0.481	-0.513	Non-coding	6.623e-08	1.106e-07	0.007	0.015	0
ZFLNCT09410	111	0.369	-0.282	Non-coding	0.006795	0.009007	0.01	0.016	0
ZFLNCT09411	111	0.514	-0.516	Non-coding	0.005163	0.008654	0.007	0.015	0
ZFLNCT09412	438	0.489	0.267	Coding	3.741e-08	2.865e-08	0.007	0.015	1
ZFLNCT09413	192	0.276	-0.552	Non-coding	1.504e-07	2.613e-07	0.015	0.014	0
ZFLNCT09414	141	0.525	-0.892	Non-coding	2.348e-05	5.728e-05	0.006	0.015	0
ZFLNCT09415	246	0.398	-0.007	Non-coding	0.004271	0.004302	0.009	0.016	0
ZFLNCT09416	357	0.482	0.06	Coding	1.026e-07	9.655e-08	0.007	0.015	1
ZFLNCT09417	231	0.528	-0.424	Non-coding	1.609e-05	2.457e-05	0.006	0.014	0
ZFLNCT09418	471	0.516	-0.256	Non-coding	4.993e-08	6.451e-08	0.007	0.015	0
ZFLNCT09419	150	0.32	-0.6	Non-coding	3.244e-07	5.911e-07	0.012	0.015	0
ZFLNCT09420	135	0.467	-0.418	Non-coding	0.005153	0.007827	0.007	0.016	0
ZFLNCT09421	402	0.54	0.253	Coding	0.002726	0.002117	0.006	0.014	1
ZFLNCT09422	123	0.358	-0.125	Non-coding	5.759e-05	6.528e-05	0.01	0.016	0
ZFLNCT09423	219	0.379	-0.567	Non-coding	1.445e-07	2.549e-07	0.009	0.016	0
ZFLNCT09424	219	0.379	-0.567	Non-coding	1.445e-07	2.549e-07	0.009	0.016	0
ZFLNCT09425	585	0.376	1.097	Coding	1.974e-08	6.59e-09	0.009	0.016	1
ZFLNCT09426	0	0	0	Non-coding	1	1	1	1	0
ZFLNCT09427	258	0.558	-0.485	Non-coding	2.279e-05	3.701e-05	0.006	0.014	0
ZFLNCT09428	189	0.392	-0.145	Non-coding	0.005091	0.005884	0.009	0.016	0
ZFLNCT09429	291	0.509	-0.01	Non-coding	0.00349	0.003525	0.007	0.015	0
ZFLNCT09430	171	0.357	-0.485	Non-coding	2.409e-07	3.911e-07	0.01	0.016	0
ZFLNCT09431	219	0.174	-0.064	Non-coding	1.196e-07	1.275e-07	0.024	0.006	0
ZFLNCT09432	0	0	0	Non-coding	1	1	1	1	0
ZFLNCT09433	312	0.564	-0.136	Non-coding	1.227e-05	1.405e-05	0.006	0.014	0
ZFLNCT09434	360	0.531	-0.182	Non-coding	4.566e-08	5.48e-08	0.006	0.014	0
ZFLNCT09435	351	0.444	-0.177	Non-coding	1.953e-05	2.332e-05	0.007	0.016	0
ZFLNCT09436	123	0.455	-0.438	Non-coding	0.005399	0.008371	0.007	0.016	0
ZFLNCT09437	138	0.399	-0.29	Non-coding	0.005825	0.007785	0.009	0.016	0
ZFLNCT09438	141	0.539	-1.36	Non-coding	1.188e-07	4.628e-07	0.006	0.014	0
ZFLNCT09439	189	0.566	-1.218	Non-coding	1.074e-07	3.632e-07	0.006	0.014	0
ZFLNCT09440	222	0.374	-0.386	Non-coding	1.767e-07	2.598e-07	0.009	0.016	0
ZFLNCT09441	222	0.374	-0.386	Non-coding	1.767e-07	2.598e-07	0.009	0.016	0
ZFLNCT09442	213	0.343	-0.52	Non-coding	2.673e-05	4.494e-05	0.011	0.016	0
ZFLNCT09443	0	0	0	Non-coding	1	1	1	1	0
ZFLNCT09444	123	0.455	-0.438	Non-coding	0.005399	0.008371	0.007	0.016	0
ZFLNCT09445	174	0.356	-0.517	Non-coding	3.152e-05	5.284e-05	0.01	0.016	0
ZFLNCT09446	306	0.428	-0.311	Non-coding	2.013e-05	2.749e-05	0.008	0.016	0
ZFLNCT09447	492	0.451	0.902	Coding	7.041e-06	2.858e-06	0.007	0.016	1
ZFLNCT09448	798	0.505	1.208	Coding	4.841e-06	1.447e-06	0.007	0.015	1
ZFLNCT09449	132	0.439	-1.071	Non-coding	2.18e-07	6.358e-07	0.008	0.016	0
ZFLNCT09450	105	0.619	-0.432	Non-coding	0.005282	0.008134	0.007	0.012	0
ZFLNCT09451	138	0.435	-1.299	Non-coding	1.561e-07	5.723e-07	0.008	0.016	0
ZFLNCT09452	210	0.467	-0.198	Non-coding	0.00432	0.005268	0.007	0.016	0
ZFLNCT09453	195	0.313	-0.022	Non-coding	0.005579	0.005703	0.012	0.015	0
ZFLNCT09454	819	0.509	1.654	Coding	1.438e-08	2.751e-09	0.007	0.015	1
ZFLNCT09455	186	0.462	-0.818	Non-coding	1.581e-07	3.584e-07	0.007	0.016	0
ZFLNCT09456	159	0.421	-0.808	Non-coding	1.794e-07	4.026e-07	0.008	0.016	0
ZFLNCT09457	0	0	0	Non-coding	1	1	1	1	0
ZFLNCT09458	477	0.551	0.363	Coding	8.128e-06	5.656e-06	0.006	0.014	1
ZFLNCT09459	156	0.551	-0.788	Non-coding	2.161e-05	4.754e-05	0.006	0.014	0
ZFLNCT09460	234	0.504	-0.167	Non-coding	0.003965	0.004685	0.007	0.015	0
ZFLNCT09461	174	0.494	-0.28	Non-coding	3.705e-05	4.903e-05	0.007	0.015	0
ZFLNCT09462	144	0.403	-0.283	Non-coding	0.005673	0.007532	0.008	0.016	0
ZFLNCT09463	126	0.405	-0.336	Non-coding	0.005942	0.008314	0.008	0.016	0
ZFLNCT09464	231	0.429	-0.539	Non-coding	2.45e-05	4.199e-05	0.008	0.016	0
ZFLNCT09465	144	0.396	-0.268	Non-coding	0.005759	0.007533	0.009	0.016	0
ZFLNCT09466	171	0.567	-1.289	Non-coding	1.357e-07	4.927e-07	0.006	0.014	0
ZFLNCT09467	120	0.6	-0.429	Non-coding	0.005051	0.007759	0.007	0.013	0
ZFLNCT09468	123	0.341	-0.176	Non-coding	0.007016	0.00837	0.011	0.016	0
ZFLNCT09469	555	0.553	0.169	Coding	9.761e-06	8.245e-06	0.006	0.014	1
ZFLNCT09470	123	0.341	-0.176	Non-coding	0.007016	0.00837	0.011	0.016	0
ZFLNCT09471	129	0.605	-1.331	Non-coding	1.308e-07	4.95e-07	0.007	0.013	0
ZFLNCT09472	144	0.542	-0.423	Non-coding	0.004746	0.007246	0.006	0.014	0
ZFLNCT09473	123	0.333	-0.152	Non-coding	0.00716	0.00834	0.011	0.016	0
ZFLNCT09474	0	0	0	Non-coding	1	1	1	1	0
ZFLNCT09475	0	0	0	Non-coding	1	1	1	1	0
ZFLNCT09476	147	0.381	-0.228	Non-coding	0.005898	0.007407	0.009	0.016	0
ZFLNCT09477	0	0	0	Non-coding	1	1	1	1	0
ZFLNCT09478	108	0.537	-1.038	Non-coding	2.841e-05	8.025e-05	0.006	0.014	0
ZFLNCT09479	573	0.489	0.641	Coding	7.687e-06	4.047e-06	0.007	0.015	1
ZFLNCT09480	0	0	0	Non-coding	1	1	1	1	0
ZFLNCT09481	567	0.48	0.765	Coding	5.227e-08	2.431e-08	0.007	0.015	1
ZFLNCT09482	129	0.566	-0.609	Non-coding	2.599e-07	4.776e-07	0.006	0.014	0
ZFLNCT09483	333	0.441	0.264	Coding	5.844e-08	4.488e-08	0.007	0.016	1
ZFLNCT09484	384	0.451	-0.194	Non-coding	7.557e-08	9.177e-08	0.007	0.016	0
ZFLNCT09485	0	0	0	Non-coding	1	1	1	1	0
ZFLNCT09486	129	0.496	-0.968	Non-coding	2.579e-05	6.786e-05	0.007	0.015	0
ZFLNCT09487	261	0.349	0.095	Coding	8.1e-08	7.364e-08	0.011	0.016	1
ZFLNCT09488	171	0.55	-1.225	Non-coding	1.102e-07	3.755e-07	0.006	0.014	0
ZFLNCT09489	0	0	0	Non-coding	1	1	1	1	0
ZFLNCT09490	477	0.524	0.482	Coding	0.00232	0.001433	0.006	0.015	1
ZFLNCT09491	210	0.476	-0.175	Non-coding	2.426e-07	2.889e-07	0.007	0.016	0
ZFLNCT09492	210	0.476	-0.209	Non-coding	0.004277	0.005274	0.007	0.016	0
ZFLNCT09493	231	0.602	-0.491	Non-coding	8.093e-08	1.323e-07	0.007	0.013	0
ZFLNCT09494	204	0.397	-0.315	Non-coding	3.531e-05	4.837e-05	0.009	0.016	0
ZFLNCT09495	231	0.519	-0.928	Non-coding	9.886e-08	2.5e-07	0.007	0.015	0
ZFLNCT09496	261	0.563	-0.475	Non-coding	1.677e-05	2.698e-05	0.006	0.014	0
ZFLNCT09497	786	0.453	1.501	Coding	0.001085	0.0002418	0.007	0.016	1
ZFLNCT09498	216	0.514	-0.224	Non-coding	0.004103	0.005135	0.007	0.015	0
ZFLNCT09499	195	0.374	-0.102	Non-coding	0.005143	0.005694	0.009	0.016	0
ZFLNCT09500	198	0.333	-0.739	Non-coding	1.292e-07	2.706e-07	0.011	0.016	0
ZFLNCT09501	0	0	0	Non-coding	1	1	1	1	0
ZFLNCT09502	123	0.602	-0.421	Non-coding	0.005023	0.007649	0.007	0.013	0
ZFLNCT09503	390	0.421	0.369	Coding	0.002839	0.001963	0.008	0.016	1
ZFLNCT09504	459	0.556	0.372	Coding	0.002412	0.001663	0.006	0.014	1
ZFLNCT09505	186	0.328	-0.715	Non-coding	1.864e-07	3.813e-07	0.012	0.016	0
ZFLNCT09506	153	0.49	-0.583	Non-coding	2.171e-07	3.89e-07	0.007	0.015	0
ZFLNCT09507	267	0.367	-0.23	Non-coding	1.854e-05	2.334e-05	0.01	0.016	0
ZFLNCT09508	468	0.474	0.546	Coding	0.002359	0.001366	0.007	0.016	1
ZFLNCT09509	0	0	0	Non-coding	1	1	1	1	0
ZFLNCT09510	105	0.467	-0.506	Non-coding	0.00553	0.009169	0.007	0.016	0
ZFLNCT09511	183	0.454	-0.261	Non-coding	0.004683	0.006078	0.007	0.016	0
ZFLNCT09512	183	0.454	-0.261	Non-coding	0.004683	0.006078	0.007	0.016	0
ZFLNCT09513	249	0.426	-0.29	Non-coding	2.637e-05	3.524e-05	0.008	0.016	0
ZFLNCT09514	312	0.429	-0.281	Non-coding	1.844e-05	2.443e-05	0.008	0.016	0
ZFLNCT09515	321	0.43	-0.032	Non-coding	1.336e-05	1.379e-05	0.008	0.016	0
ZFLNCT09516	198	0.369	-0.491	Non-coding	1.585e-07	2.59e-07	0.01	0.016	0
ZFLNCT09517	174	0.466	-0.947	Non-coding	1.183e-07	3.048e-07	0.007	0.016	0
ZFLNCT09518	0	0	0	Non-coding	1	1	1	1	0
ZFLNCT09519	507	0.442	0.694	Coding	0.00212	0.001058	0.007	0.016	1
ZFLNCT09520	159	0.591	-1.26	Non-coding	1.115e-07	3.932e-07	0.006	0.013	0
ZFLNCT09521	258	0.31	-0.327	Non-coding	1.239e-07	1.718e-07	0.013	0.015	0
ZFLNCT09522	237	0.473	-0.28	Non-coding	8.336e-08	1.103e-07	0.007	0.016	0
ZFLNCT09523	237	0.473	-0.442	Non-coding	1.233e-07	1.92e-07	0.007	0.016	0
ZFLNCT09524	237	0.473	-0.442	Non-coding	1.233e-07	1.92e-07	0.007	0.016	0
ZFLNCT09525	261	0.352	0.006	Coding	1.15e-07	1.143e-07	0.01	0.016	1
ZFLNCT09526	156	0.513	-0.391	Non-coding	0.004681	0.006921	0.007	0.015	0
ZFLNCT09527	0	0	0	Non-coding	1	1	1	1	0
ZFLNCT09528	228	0.557	-1.111	Non-coding	9.438e-08	2.868e-07	0.006	0.014	0
ZFLNCT09529	171	0.386	-0.569	Non-coding	1.912e-07	3.378e-07	0.009	0.016	0
ZFLNCT09530	171	0.269	-0.233	Non-coding	3.081e-07	3.89e-07	0.015	0.013	0
ZFLNCT09531	105	0.295	-0.57	Non-coding	4.519e-05	7.989e-05	0.007	0.015	0
ZFLNCT09532	105	0.295	-0.57	Non-coding	4.519e-05	7.989e-05	0.007	0.015	0
ZFLNCT09533	219	0.493	-0.652	Non-coding	2.356e-05	4.523e-05	0.007	0.015	0
ZFLNCT09534	0	0	0	Non-coding	1	1	1	1	0
ZFLNCT09535	222	0.257	-0.554	Non-coding	1.227e-07	2.135e-07	0.016	0.013	0
ZFLNCT09536	561	0.52	0.175	Coding	3.517e-08	2.953e-08	0.006	0.015	1
ZFLNCT09537	153	0.471	-0.441	Non-coding	3.436e-05	5.34e-05	0.007	0.016	0
ZFLNCT09538	186	0.323	-0.108	Non-coding	2.418e-07	2.693e-07	0.012	0.015	0
ZFLNCT09539	372	0.444	-0.151	Non-coding	1.633e-05	1.899e-05	0.007	0.016	0
ZFLNCT09540	177	0.362	-0.154	Non-coding	3.62e-05	4.221e-05	0.01	0.016	0
ZFLNCT09541	606	0.488	0.922	Coding	0.00173	0.0006879	0.007	0.015	1
ZFLNCT09542	396	0.508	-0.229	Non-coding	1.422e-05	1.789e-05	0.007	0.015	0
ZFLNCT09543	213	0.596	-0.233	Non-coding	0.004119	0.005199	0.007	0.013	0
ZFLNCT09544	369	0.436	-0.009	Non-coding	1.355e-05	1.368e-05	0.008	0.016	0
ZFLNCT09545	213	0.474	-0.832	Non-coding	1.322e-07	3.039e-07	0.007	0.016	0
ZFLNCT09546	0	0	0	Non-coding	1	1	1	1	0
ZFLNCT09547	351	0.527	-0.351	Non-coding	8.107e-08	1.152e-07	0.006	0.015	0
ZFLNCT09548	219	0.479	-0.912	Non-coding	1.458e-07	3.629e-07	0.007	0.015	0
ZFLNCT09549	138	0.478	-0.757	Non-coding	2.993e-05	6.382e-05	0.007	0.016	0
ZFLNCT09550	360	0.614	-0.227	Non-coding	4.849e-08	6.083e-08	0.007	0.013	0
ZFLNCT09551	234	0.333	0.079	Non-coding	1.775e-07	1.64e-07	0.011	0.016	0
ZFLNCT09552	234	0.333	0.079	Non-coding	1.775e-07	1.64e-07	0.011	0.016	0
ZFLNCT09553	0	0	0	Non-coding	1	1	1	1	0
ZFLNCT09554	324	0.506	0.086	Coding	0.003248	0.002982	0.007	0.015	1
ZFLNCT09555	330	0.455	-0.347	Non-coding	1.083e-07	1.532e-07	0.007	0.016	0
ZFLNCT09556	306	0.464	-0.428	Non-coding	1.141e-07	1.751e-07	0.007	0.016	0
ZFLNCT09557	330	0.455	-0.347	Non-coding	1.083e-07	1.532e-07	0.007	0.016	0
ZFLNCT09558	219	0.306	-0.359	Non-coding	1.311e-07	1.877e-07	0.012	0.015	0
ZFLNCT09559	132	0.311	-0.63	Non-coding	3.338e-07	6.267e-07	0.013	0.015	0
ZFLNCT09560	330	0.458	0.134	Coding	7.359e-08	6.437e-08	0.007	0.016	1
ZFLNCT09561	147	0.354	-0.613	Non-coding	2.448e-07	4.517e-07	0.01	0.016	0
ZFLNCT09562	0	0	0	Non-coding	1	1	1	1	0
ZFLNCT09563	0	0	0	Non-coding	1	1	1	1	0
ZFLNCT09564	747	0.529	1.184	Coding	4.429e-06	1.355e-06	0.006	0.014	1
ZFLNCT09565	399	0.486	0.133	Coding	1.628e-05	1.426e-05	0.007	0.015	1
ZFLNCT09566	258	0.411	0.011	Coding	0.004075	0.004031	0.008	0.016	1
ZFLNCT09567	186	0.419	-0.771	Non-coding	1.199e-07	2.592e-07	0.008	0.016	0
ZFLNCT09568	162	0.543	-0.677	Non-coding	2.34e-05	4.603e-05	0.006	0.014	0
ZFLNCT09569	225	0.529	-0.207	Non-coding	0.004	0.004921	0.006	0.014	0
ZFLNCT09570	576	0.481	0.85	Coding	0.001844	0.0007882	0.007	0.015	1
ZFLNCT09571	450	0.549	-0.544	Non-coding	5.818e-08	1.002e-07	0.006	0.014	0
ZFLNCT09572	198	0.449	-0.73	Non-coding	1.98e-07	4.107e-07	0.007	0.016	0
ZFLNCT09573	198	0.449	-1.1	Non-coding	1.063e-07	3.194e-07	0.007	0.016	0
ZFLNCT09574	198	0.449	-1.187	Non-coding	1.163e-07	3.811e-07	0.007	0.016	0
ZFLNCT09575	198	0.449	-1.076	Non-coding	1.148e-07	3.367e-07	0.007	0.016	0
ZFLNCT09576	150	0.367	-0.816	Non-coding	2.664e-07	6.022e-07	0.01	0.016	0
ZFLNCT09577	246	0.386	-0.102	Non-coding	7.726e-08	8.554e-08	0.009	0.016	0
ZFLNCT09578	246	0.386	-0.102	Non-coding	7.726e-08	8.554e-08	0.009	0.016	0
ZFLNCT09579	147	0.524	-1.394	Non-coding	1.215e-07	4.896e-07	0.006	0.015	0
ZFLNCT09580	213	0.531	-1.259	Non-coding	1.091e-07	3.842e-07	0.006	0.014	0
ZFLNCT09581	213	0.531	-1.139	Non-coding	1.091e-07	3.406e-07	0.006	0.014	0
ZFLNCT09582	852	0.471	0.903	Coding	3.598e-08	1.458e-08	0.007	0.016	1
ZFLNCT09583	438	0.477	0.395	Coding	9.39e-06	6.327e-06	0.007	0.016	1
ZFLNCT09584	0	0	0	Non-coding	1	1	1	1	0
ZFLNCT09585	129	0.496	-0.46	Non-coding	0.005037	0.007983	0.007	0.015	0
ZFLNCT09586	240	0.479	-0.412	Non-coding	1.786e-05	2.696e-05	0.007	0.015	0
ZFLNCT09587	0	0	0	Non-coding	1	1	1	1	0
ZFLNCT09588	114	0.421	-0.404	Non-coding	0.005915	0.008863	0.008	0.016	0
ZFLNCT09589	0	0	0	Non-coding	1	1	1	1	0
ZFLNCT09590	207	0.522	-0.546	Non-coding	1.888e-05	3.26e-05	0.006	0.015	0
ZFLNCT09591	333	0.474	0.152	Coding	0.003224	0.00277	0.007	0.016	1
ZFLNCT09592	150	0.427	-0.686	Non-coding	3.199e-05	6.354e-05	0.008	0.016	0
ZFLNCT09593	486	0.447	0.36	Coding	5.088e-08	3.549e-08	0.007	0.016	1
ZFLNCT09594	147	0.435	-0.338	Non-coding	0.005272	0.00739	0.008	0.016	0
ZFLNCT09595	630	0.49	0.557	Coding	7.995e-06	4.578e-06	0.007	0.015	1
ZFLNCT09596	807	0.502	1.033	Coding	5.436e-06	1.935e-06	0.007	0.015	1
ZFLNCT09597	327	0.468	-0.22	Non-coding	1.741e-05	2.169e-05	0.007	0.016	0
ZFLNCT09598	0	0	0	Non-coding	1	1	1	1	0
ZFLNCT09599	327	0.468	-0.22	Non-coding	1.741e-05	2.169e-05	0.007	0.016	0
ZFLNCT09600	327	0.468	-0.22	Non-coding	1.741e-05	2.169e-05	0.007	0.016	0
ZFLNCT09601	177	0.514	-1.178	Non-coding	1.294e-07	4.203e-07	0.007	0.015	0
ZFLNCT09602	393	0.305	0.126	Non-coding	0.002393	0.00211	0.013	0.015	0
ZFLNCT09603	165	0.358	-0.641	Non-coding	2.677e-07	5.08e-07	0.01	0.016	0
ZFLNCT09604	0	0	0	Non-coding	1	1	1	1	0
ZFLNCT09605	147	0.367	-0.401	Non-coding	3.848e-05	5.745e-05	0.01	0.016	0
ZFLNCT09606	138	0.362	-0.204	Non-coding	0.006332	0.007765	0.01	0.016	0
ZFLNCT09607	138	0.362	-0.204	Non-coding	0.006332	0.007765	0.01	0.016	0
ZFLNCT09608	186	0.296	-0.345	Non-coding	2.522e-07	3.562e-07	0.013	0.015	0
ZFLNCT09609	0	0	0	Non-coding	1	1	1	1	0
ZFLNCT09610	180	0.267	-0.455	Non-coding	2.326e-07	3.664e-07	0.015	0.013	0
ZFLNCT09611	420	0.49	-0.421	Non-coding	8.118e-08	1.237e-07	0.007	0.015	0
ZFLNCT09612	180	0.528	-0.328	Non-coding	0.00441	0.006124	0.006	0.014	0
ZFLNCT09613	180	0.528	-1.136	Non-coding	1.207e-07	3.76e-07	0.006	0.014	0
ZFLNCT09614	180	0.528	-0.328	Non-coding	0.00441	0.006124	0.006	0.014	0
ZFLNCT09615	180	0.528	-1.131	Non-coding	1.36e-07	4.214e-07	0.006	0.014	0
ZFLNCT09616	132	0.394	-0.803	Non-coding	3.084e-05	6.881e-05	0.009	0.016	0
ZFLNCT09617	420	0.49	0.382	Coding	0.002632	0.001797	0.007	0.015	1
ZFLNCT09618	0	0	0	Non-coding	1	1	1	1	0
ZFLNCT09620	108	0.38	-0.318	Non-coding	0.006673	0.009172	0.009	0.016	0
ZFLNCT09619	174	0.477	-0.945	Non-coding	1.22e-07	3.139e-07	0.007	0.016	0
ZFLNCT09621	546	0.5	-0.203	Non-coding	5.041e-08	6.173e-08	0.007	0.015	0
ZFLNCT09622	123	0.488	-0.473	Non-coding	0.005151	0.008264	0.007	0.015	0
ZFLNCT09623	207	0.527	-0.699	Non-coding	2.012e-05	4.046e-05	0.006	0.015	0
ZFLNCT09624	174	0.489	-0.326	Non-coding	0.004588	0.006354	0.007	0.015	0
ZFLNCT09625	111	0.423	-0.418	Non-coding	0.00593	0.009006	0.008	0.016	0
ZFLNCT09626	276	0.486	-0.228	Non-coding	1.508e-05	1.893e-05	0.007	0.015	0
ZFLNCT09627	246	0.492	-0.517	Non-coding	6.954e-08	1.166e-07	0.007	0.015	0
ZFLNCT09628	282	0.415	-0.474	Non-coding	9.591e-08	1.54e-07	0.008	0.016	0
ZFLNCT09629	549	0.432	-0.003	Non-coding	6.629e-08	6.646e-08	0.008	0.016	0
ZFLNCT09630	138	0.428	-0.349	Non-coding	0.005477	0.007768	0.008	0.016	0
ZFLNCT09631	0	0	0	Non-coding	1	1	1	1	0
ZFLNCT09632	174	0.443	-0.271	Non-coding	0.004866	0.006382	0.007	0.016	0
ZFLNCT09633	324	0.401	-0.243	Non-coding	6.709e-08	8.557e-08	0.009	0.016	0
ZFLNCT09634	378	0.455	0.159	Coding	7.653e-08	6.528e-08	0.007	0.016	1
ZFLNCT09635	246	0.476	-0.748	Non-coding	8.092e-08	1.709e-07	0.007	0.016	0
ZFLNCT09636	159	0.39	-0.799	Non-coding	2.159e-07	4.797e-07	0.009	0.016	0
ZFLNCT09637	258	0.508	-0.102	Non-coding	0.003754	0.004157	0.007	0.015	0
ZFLNCT09638	171	0.538	-0.757	Non-coding	2.414e-07	5.15e-07	0.006	0.014	0
ZFLNCT09639	261	0.502	-0.386	Non-coding	1.208e-07	1.778e-07	0.007	0.015	0
ZFLNCT09640	297	0.481	-0.378	Non-coding	1.737e-05	2.535e-05	0.007	0.015	0
ZFLNCT09641	132	0.462	-0.861	Non-coding	2.92e-05	6.906e-05	0.007	0.016	0
ZFLNCT09642	117	0.376	-0.287	Non-coding	0.00655	0.008727	0.009	0.016	0
ZFLNCT09643	0	0	0	Non-coding	1	1	1	1	0
ZFLNCT09644	0	0	0	Non-coding	1	1	1	1	0
ZFLNCT09645	0	0	0	Non-coding	1	1	1	1	0
ZFLNCT09646	219	0.489	-0.196	Non-coding	0.004144	0.005041	0.007	0.015	0
ZFLNCT09647	0	0	0	Non-coding	1	1	1	1	0
ZFLNCT09648	0	0	0	Non-coding	1	1	1	1	0
ZFLNCT09649	141	0.362	-0.344	Non-coding	4.445e-05	6.27e-05	0.01	0.016	0
ZFLNCT09650	0	0	0	Non-coding	1	1	1	1	0
ZFLNCT09651	414	0.548	-0.178	Non-coding	1.31e-05	1.566e-05	0.006	0.014	0
ZFLNCT09652	138	0.42	-0.796	Non-coding	2.426e-07	5.378e-07	0.009	0.016	0
ZFLNCT09653	168	0.435	-0.79	Non-coding	2.558e-05	5.635e-05	0.008	0.016	0
ZFLNCT09654	429	0.497	-0.296	Non-coding	7.383e-08	9.93e-08	0.007	0.015	0
ZFLNCT09655	168	0.435	-0.79	Non-coding	2.558e-05	5.635e-05	0.008	0.016	0
ZFLNCT09656	489	0.479	0.087	Coding	1.149e-05	1.054e-05	0.007	0.016	1
ZFLNCT09657	0	0	0	Non-coding	1	1	1	1	0
ZFLNCT09658	264	0.572	-0.369	Non-coding	8.261e-08	1.195e-07	0.006	0.013	0
ZFLNCT09659	144	0.396	-0.019	Non-coding	5.178e-05	5.279e-05	0.009	0.016	0
ZFLNCT09660	237	0.384	-0.014	Non-coding	0.004457	0.004522	0.009	0.016	0
ZFLNCT09661	378	0.556	-0.128	Non-coding	6.632e-08	7.536e-08	0.006	0.014	0
ZFLNCT09662	0	0	0	Non-coding	1	1	1	1	0
ZFLNCT09663	171	0.427	-0.882	Non-coding	1.573e-07	3.799e-07	0.008	0.016	0
ZFLNCT09664	246	0.451	-0.074	Non-coding	0.004029	0.004338	0.007	0.016	0
ZFLNCT09665	0	0	0	Non-coding	1	1	1	1	0
ZFLNCT09666	153	0.458	-0.755	Non-coding	2.511e-05	5.345e-05	0.007	0.016	0
ZFLNCT09667	285	0.396	-0.015	Non-coding	1.726e-07	1.753e-07	0.009	0.016	0
ZFLNCT09668	123	0.293	-0.728	Non-coding	3.179e-07	6.581e-07	0.014	0.014	0
ZFLNCT09669	180	0.494	-0.9	Non-coding	1.772e-07	4.358e-07	0.007	0.015	0
ZFLNCT09670	0	0	0	Non-coding	1	1	1	1	0
ZFLNCT09671	234	0.513	-0.953	Non-coding	8.452e-08	2.191e-07	0.007	0.015	0
ZFLNCT09672	222	0.405	-0.551	Non-coding	7.684e-08	1.333e-07	0.007	0.015	0
ZFLNCT09673	183	0.525	-0.776	Non-coding	1.227e-07	2.665e-07	0.006	0.015	0
ZFLNCT09674	318	0.519	-0.807	Non-coding	1.005e-07	2.253e-07	0.007	0.015	0
ZFLNCT09675	351	0.444	0.099	Coding	1.707e-05	1.546e-05	0.007	0.016	1
ZFLNCT09676	0	0	0	Non-coding	1	1	1	1	0
ZFLNCT09677	390	0.479	0.311	Coding	0.002822	0.002068	0.007	0.015	1
ZFLNCT09678	0	0	0	Non-coding	1	1	1	1	0
ZFLNCT09679	0	0	0	Non-coding	1	1	1	1	0
ZFLNCT09680	273	0.454	0.001	Coding	0.003763	0.003758	0.007	0.016	1
ZFLNCT09681	129	0.465	-0.812	Non-coding	3.08e-05	6.937e-05	0.007	0.016	0
ZFLNCT09682	0	0	0	Non-coding	1	1	1	1	0
ZFLNCT09683	156	0.571	-0.378	Non-coding	0.004625	0.00675	0.006	0.014	0
ZFLNCT09684	0	0	0	Non-coding	1	1	1	1	0
ZFLNCT09685	207	0.473	-0.843	Non-coding	1.201e-07	2.789e-07	0.007	0.016	0
ZFLNCT09686	141	0.418	-0.324	Non-coding	0.005535	0.00765	0.008	0.016	0
ZFLNCT09687	123	0.341	-0.528	Non-coding	3.977e-07	6.741e-07	0.011	0.016	0
ZFLNCT09688	174	0.466	-1.346	Non-coding	1.4e-07	5.377e-07	0.007	0.016	0
ZFLNCT09689	438	0.47	0.407	Coding	4.156e-08	2.766e-08	0.007	0.016	1
ZFLNCT09690	672	0.448	0.636	Coding	4.701e-08	2.488e-08	0.007	0.016	1
ZFLNCT09691	0	0	0	Non-coding	1	1	1	1	0
ZFLNCT09692	0	0	0	Non-coding	1	1	1	1	0
ZFLNCT09693	426	0.549	-0.307	Non-coding	7.199e-08	9.784e-08	0.006	0.014	0
ZFLNCT09694	0	0	0	Non-coding	1	1	1	1	0
ZFLNCT09695	0	0	0	Non-coding	1	1	1	1	0
ZFLNCT09696	204	0.328	-0.677	Non-coding	1.267e-07	2.494e-07	0.012	0.016	0
ZFLNCT09697	549	0.51	1.163	Coding	1.898e-08	5.93e-09	0.007	0.015	1
ZFLNCT09698	147	0.435	-0.338	Non-coding	0.005272	0.00739	0.008	0.016	0
ZFLNCT09699	279	0.441	-0.065	Non-coding	2.13e-05	2.273e-05	0.007	0.016	0
ZFLNCT09700	177	0.458	-0.902	Non-coding	1.178e-07	2.905e-07	0.007	0.016	0
ZFLNCT09701	0	0	0	Non-coding	1	1	1	1	0
ZFLNCT09702	0	0	0	Non-coding	1	1	1	1	0
ZFLNCT09703	231	0.506	-0.507	Non-coding	8.89e-08	1.476e-07	0.007	0.015	0
ZFLNCT09704	231	0.506	-0.445	Non-coding	1.36e-07	2.122e-07	0.007	0.015	0
ZFLNCT09705	189	0.429	-0.6	Non-coding	2.453e-05	4.469e-05	0.008	0.016	0
ZFLNCT09706	468	0.481	0.536	Coding	0.002361	0.001381	0.007	0.015	1
ZFLNCT09707	0	0	0	Non-coding	1	1	1	1	0
ZFLNCT09708	291	0.454	-0.217	Non-coding	6.743e-08	8.373e-08	0.007	0.016	0
ZFLNCT09709	1758	0.501	3.732	Coding	6.509e-07	1.559e-08	0.007	0.015	1
ZFLNCT09710	267	0.502	-0.252	Non-coding	6.015e-08	7.738e-08	0.007	0.015	0
ZFLNCT09711	279	0.391	-0.581	Non-coding	9.757e-08	1.745e-07	0.009	0.016	0
ZFLNCT09712	186	0.366	-0.108	Non-coding	0.00537	0.005982	0.01	0.016	0
ZFLNCT09713	153	0.399	-0.251	Non-coding	0.005578	0.00717	0.009	0.016	0
ZFLNCT09714	174	0.425	-0.244	Non-coding	0.005006	0.006386	0.008	0.016	0
ZFLNCT09715	141	0.348	-0.952	Non-coding	1.87e-07	4.847e-07	0.011	0.016	0
ZFLNCT09716	153	0.444	-0.335	Non-coding	0.005111	0.007145	0.007	0.016	0
ZFLNCT09717	153	0.444	-0.673	Non-coding	2.74e-05	5.37e-05	0.007	0.016	0
ZFLNCT09718	138	0.37	-0.639	Non-coding	3.889e-05	7.367e-05	0.01	0.016	0
ZFLNCT09719	102	0.412	-0.417	Non-coding	0.006246	0.009478	0.008	0.016	0
ZFLNCT09720	297	0.505	-0.455	Non-coding	1.02e-07	1.608e-07	0.007	0.015	0
ZFLNCT09721	210	0.481	-0.462	Non-coding	1.661e-07	2.635e-07	0.007	0.015	0
ZFLNCT09722	0	0	0	Non-coding	1	1	1	1	0
ZFLNCT09723	210	0.471	-0.204	Non-coding	0.004298	0.005271	0.007	0.016	0
ZFLNCT09724	210	0.51	-0.925	Non-coding	9.317e-08	2.35e-07	0.007	0.015	0
ZFLNCT09725	138	0.464	-0.406	Non-coding	0.005139	0.00771	0.007	0.016	0
ZFLNCT09726	249	0.51	-0.129	Non-coding	0.003824	0.004352	0.007	0.015	0
ZFLNCT09727	243	0.481	-0.213	Non-coding	2.791e-05	3.455e-05	0.007	0.015	0
ZFLNCT09728	0	0	0	Non-coding	1	1	1	1	0
ZFLNCT09729	285	0.519	-0.933	Non-coding	8.652e-08	2.201e-07	0.007	0.015	0
ZFLNCT09730	0	0	0	Non-coding	1	1	1	1	0
ZFLNCT09731	0	0	0	Non-coding	1	1	1	1	0
ZFLNCT09732	159	0.522	-0.77	Non-coding	2.793e-05	6.032e-05	0.006	0.015	0
ZFLNCT09733	216	0.546	-0.827	Non-coding	7.708e-08	1.762e-07	0.006	0.014	0
ZFLNCT09734	675	0.452	0.827	Coding	7.003e-06	3.062e-06	0.007	0.016	1
ZFLNCT09735	297	0.485	0.034	Coding	0.003482	0.003366	0.007	0.015	1
ZFLNCT09736	114	0.377	-0.297	Non-coding	0.006592	0.008872	0.009	0.016	0
ZFLNCT09737	279	0.416	-0.085	Non-coding	1.821e-05	1.981e-05	0.008	0.016	0
ZFLNCT09738	0	0	0	Non-coding	1	1	1	1	0
ZFLNCT09739	318	0.443	-0.458	Non-coding	9.851e-08	1.557e-07	0.007	0.016	0
ZFLNCT09740	0	0	0	Non-coding	1	1	1	1	0
ZFLNCT09741	177	0.503	-0.327	Non-coding	0.004501	0.006245	0.007	0.015	0
ZFLNCT09742	237	0.468	-0.442	Non-coding	1.209e-07	1.882e-07	0.007	0.016	0
ZFLNCT09743	285	0.442	-0.187	Non-coding	6.336e-08	7.64e-08	0.007	0.016	0
ZFLNCT09744	234	0.53	-0.366	Non-coding	1.414e-07	2.04e-07	0.006	0.014	0
ZFLNCT09745	648	0.511	0.233	Coding	3.666e-08	2.904e-08	0.007	0.015	1
ZFLNCT09746	399	0.481	-0.663	Non-coding	8.241e-08	1.599e-07	0.007	0.015	0
ZFLNCT09747	156	0.321	-0.075	Non-coding	0.006473	0.006979	0.012	0.015	0
ZFLNCT09748	177	0.418	-0.327	Non-coding	3.375e-05	4.678e-05	0.008	0.016	0
ZFLNCT09749	177	0.418	-0.327	Non-coding	3.375e-05	4.678e-05	0.008	0.016	0
ZFLNCT09750	120	0.492	-0.484	Non-coding	0.005164	0.008377	0.007	0.015	0
ZFLNCT09751	168	0.548	-0.359	Non-coding	0.004503	0.00645	0.006	0.014	0
ZFLNCT09752	0	0	0	Non-coding	1	1	1	1	0
ZFLNCT09753	132	0.545	-0.453	Non-coding	0.004867	0.007653	0.006	0.014	0
ZFLNCT09755	339	0.531	-0.263	Non-coding	1.409e-05	1.832e-05	0.006	0.014	0
ZFLNCT09754	288	0.531	-0.853	Non-coding	7.653e-08	1.795e-07	0.006	0.014	0
ZFLNCT09758	288	0.431	-0.547	Non-coding	1.252e-07	2.164e-07	0.008	0.016	0
ZFLNCT09756	150	0.387	-0.414	Non-coding	3.561e-05	5.388e-05	0.009	0.016	0
ZFLNCT09757	336	0.557	-0.351	Non-coding	1.118e-07	1.588e-07	0.006	0.014	0
ZFLNCT09759	396	0.482	0.325	Coding	0.002783	0.002011	0.007	0.015	1
ZFLNCT09760	159	0.39	-0.707	Non-coding	2.916e-05	5.915e-05	0.009	0.016	0
ZFLNCT09761	675	0.593	0.779	Coding	0.00151	0.0006927	0.006	0.013	1
ZFLNCT09762	237	0.422	-0.379	Non-coding	2.843e-05	4.153e-05	0.008	0.016	0
ZFLNCT09763	153	0.438	-0.611	Non-coding	3.139e-07	5.783e-07	0.008	0.016	0
ZFLNCT09764	102	0.451	-0.494	Non-coding	0.005726	0.00938	0.007	0.016	0
ZFLNCT09765	897	0.485	1.348	Coding	4.052e-08	1.052e-08	0.007	0.015	1
ZFLNCT09766	0	0	0	Non-coding	1	1	1	1	0
ZFLNCT09767	228	0.5	-0.522	Non-coding	7.42e-08	1.251e-07	0.008	0.016	0
ZFLNCT09768	228	0.461	-0.914	Non-coding	1.223e-07	3.05e-07	0.007	0.016	0
ZFLNCT09769	162	0.451	-0.76	Non-coding	2.564e-05	5.483e-05	0.007	0.016	0
ZFLNCT09770	177	0.345	-0.525	Non-coding	1.813e-07	3.064e-07	0.011	0.016	0
ZFLNCT09771	528	0.477	0.393	Coding	9.293e-06	6.275e-06	0.007	0.016	1
ZFLNCT09772	0	0	0	Non-coding	1	1	1	1	0
ZFLNCT09773	0	0	0	Non-coding	1	1	1	1	0
ZFLNCT09774	132	0.515	-1.457	Non-coding	1.347e-07	5.785e-07	0.007	0.015	0
ZFLNCT09775	138	0.565	-0.425	Non-coding	0.004803	0.007349	0.006	0.014	0
ZFLNCT09776	0	0	0	Non-coding	1	1	1	1	0
ZFLNCT09777	111	0.45	-0.466	Non-coding	0.005607	0.00894	0.007	0.016	0
ZFLNCT09778	342	0.532	-0.156	Non-coding	4.335e-08	5.066e-08	0.006	0.014	0
ZFLNCT09779	0	0	0	Non-coding	1	1	1	1	0
ZFLNCT09780	0	0	0	Non-coding	1	1	1	1	0
ZFLNCT09781	0	0	0	Non-coding	1	1	1	1	0
ZFLNCT09782	129	0.55	-1.192	Non-coding	1.846e-07	6.077e-07	0.006	0.014	0
ZFLNCT09783	108	0.296	-0.042	Non-coding	7.404e-05	7.719e-05	0.013	0.015	0
ZFLNCT09784	117	0.41	-0.414	Non-coding	4.454e-07	6.74e-07	0.008	0.016	0
ZFLNCT09785	204	0.368	-0.319	Non-coding	1.555e-07	2.138e-07	0.01	0.016	0
ZFLNCT09786	204	0.368	-0.319	Non-coding	1.555e-07	2.138e-07	0.01	0.016	0
ZFLNCT09787	192	0.568	-0.293	Non-coding	0.004279	0.005738	0.006	0.014	0
ZFLNCT09788	0	0	0	Non-coding	1	1	1	1	0
ZFLNCT09789	0	0	0	Non-coding	1	1	1	1	0
ZFLNCT09790	132	0.561	-0.444	Non-coding	0.004863	0.007578	0.006	0.014	0
ZFLNCT09791	357	0.459	-0.212	Non-coding	5.895e-08	7.289e-08	0.007	0.016	0
ZFLNCT09792	357	0.459	-0.342	Non-coding	6.716e-08	9.452e-08	0.007	0.016	0
ZFLNCT09793	420	0.486	0.312	Coding	3.551e-08	2.599e-08	0.007	0.015	1
ZFLNCT09794	420	0.486	0.312	Coding	3.551e-08	2.599e-08	0.007	0.015	1
ZFLNCT09795	357	0.459	-0.395	Non-coding	6.673e-08	9.908e-08	0.007	0.016	0
ZFLNCT09796	357	0.459	-0.342	Non-coding	6.716e-08	9.452e-08	0.007	0.016	0
ZFLNCT09797	195	0.564	-0.896	Non-coding	1.347e-07	3.3e-07	0.006	0.014	0
ZFLNCT09798	153	0.281	-0.078	Non-coding	3.356e-07	3.628e-07	0.014	0.014	0
ZFLNCT09799	336	0.318	0.094	Non-coding	6.278e-08	5.714e-08	0.012	0.015	0
ZFLNCT09800	141	0.298	-0.209	Non-coding	3.683e-07	4.54e-07	0.013	0.015	0
ZFLNCT09801	195	0.564	-1.252	Non-coding	1.116e-07	3.904e-07	0.006	0.014	0
ZFLNCT09802	144	0.25	-0.012	Non-coding	5.095e-07	5.157e-07	0.017	0.012	0
ZFLNCT09803	0	0	0	Non-coding	1	1	1	1	0
ZFLNCT09804	0	0	0	Non-coding	1	1	1	1	0
ZFLNCT09805	474	0.519	-0.304	Non-coding	5.318e-08	7.21e-08	0.007	0.015	0
ZFLNCT09806	159	0.535	-1.275	Non-coding	1.297e-07	4.644e-07	0.006	0.014	0
ZFLNCT09807	342	0.392	-0.183	Non-coding	9.214e-08	1.107e-07	0.009	0.016	0
ZFLNCT09808	390	0.39	0.157	Coding	6.703e-08	5.729e-08	0.009	0.016	1
ZFLNCT09809	375	0.395	0.044	Coding	9.538e-08	9.126e-08	0.009	0.016	1
ZFLNCT09810	408	0.385	0.405	Coding	0.002653	0.001769	0.009	0.016	1
ZFLNCT09811	180	0.467	-0.286	Non-coding	0.004636	0.006172	0.007	0.016	0
ZFLNCT09812	0	0	0	Non-coding	1	1	1	1	0
ZFLNCT09813	0	0	0	Non-coding	1	1	1	1	0
ZFLNCT09814	159	0.377	-0.649	Non-coding	2.581e-07	4.939e-07	0.009	0.016	0
ZFLNCT09815	201	0.522	-1.127	Non-coding	9.621e-08	2.971e-07	0.006	0.015	0
ZFLNCT09816	333	0.477	-0.008	Non-coding	7.312e-08	7.373e-08	0.007	0.016	0
ZFLNCT09817	0	0	0	Non-coding	1	1	1	1	0
ZFLNCT09818	462	0.513	-0.079	Non-coding	1.257e-05	1.36e-05	0.007	0.015	0
ZFLNCT09819	315	0.508	-10000	Non-coding	5.361e-08	-3.603e-08	0.007	0.015	0
ZFLNCT09820	315	0.508	0.218	Coding	4.659e-08	3.745e-08	0.007	0.015	1
ZFLNCT09821	267	0.498	-0.533	Non-coding	8.064e-08	1.374e-07	0.007	0.015	0
ZFLNCT09822	162	0.407	-0.245	Non-coding	0.005343	0.006823	0.008	0.016	0
ZFLNCT09823	207	0.498	-0.806	Non-coding	1.562e-07	3.496e-07	0.007	0.015	0
ZFLNCT09824	357	0.583	-0.708	Non-coding	7.255e-08	1.472e-07	0.006	0.013	0
ZFLNCT09825	138	0.522	-0.442	Non-coding	0.004843	0.007536	0.006	0.015	0
ZFLNCT09826	138	0.522	-0.442	Non-coding	0.004843	0.007536	0.006	0.015	0
ZFLNCT09827	204	0.471	-0.926	Non-coding	9.093e-08	2.296e-07	0.007	0.016	0
ZFLNCT09828	207	0.266	-0.393	Non-coding	1.653e-07	2.449e-07	0.016	0.013	0
ZFLNCT09829	108	0.454	-0.835	Non-coding	3.673e-05	8.468e-05	0.007	0.016	0
ZFLNCT09831	234	0.397	-0.478	Non-coding	1.07e-07	1.727e-07	0.009	0.016	0
ZFLNCT09830	249	0.39	-0.431	Non-coding	1.033e-07	1.59e-07	0.009	0.016	0
ZFLNCT09832	213	0.502	-0.575	Non-coding	1.066e-07	1.893e-07	0.007	0.015	0
ZFLNCT09833	147	0.347	-0.638	Non-coding	3.321e-05	6.287e-05	0.011	0.016	0
ZFLNCT09834	156	0.551	-0.538	Non-coding	2.936e-05	5.025e-05	0.006	0.014	0
ZFLNCT09835	207	0.304	-0.132	Non-coding	2.077e-07	2.371e-07	0.013	0.015	0
ZFLNCT09836	225	0.502	-0.191	Non-coding	0.004049	0.0049	0.007	0.015	0
ZFLNCT09837	174	0.425	-0.244	Non-coding	0.005006	0.006386	0.008	0.016	0
ZFLNCT09838	237	0.316	-0.166	Non-coding	1.055e-07	1.246e-07	0.012	0.015	0
ZFLNCT09839	249	0.49	-0.28	Non-coding	8.269e-08	1.094e-07	0.007	0.015	0
ZFLNCT09840	123	0.553	-0.471	Non-coding	0.004958	0.007944	0.006	0.014	0
ZFLNCT09841	132	0.402	-0.313	Non-coding	0.005886	0.008046	0.008	0.016	0
ZFLNCT09842	474	0.437	0.435	Coding	8.151e-08	5.274e-08	0.008	0.016	1
ZFLNCT09843	351	0.379	0.056	Coding	5.707e-08	5.397e-08	0.009	0.016	1
ZFLNCT09844	351	0.379	0.056	Coding	5.707e-08	5.397e-08	0.009	0.016	1
ZFLNCT09845	0	0	0	Non-coding	1	1	1	1	0
ZFLNCT09846	0	0	0	Non-coding	1	1	1	1	0
ZFLNCT09847	132	0.303	-0.364	Non-coding	4.127e-07	5.94e-07	0.013	0.015	0
ZFLNCT09848	339	0.525	0.104	Coding	0.003128	0.002818	0.006	0.015	1
ZFLNCT09849	327	0.495	-0.214	Non-coding	1.828e-05	2.263e-05	0.007	0.015	0
ZFLNCT09850	207	0.314	-0.194	Non-coding	3.76e-05	4.563e-05	0.012	0.015	0
ZFLNCT09851	165	0.261	-0.249	Non-coding	3.302e-07	4.238e-07	0.016	0.013	0
ZFLNCT09852	129	0.357	-0.335	Non-coding	4.246e-07	5.936e-07	0.01	0.016	0
ZFLNCT09853	0	0	0	Non-coding	1	1	1	1	0
ZFLNCT09854	102	0.441	-0.975	Non-coding	3.039e-05	8.056e-05	0.006	0.013	0
ZFLNCT09855	147	0.531	-0.704	Non-coding	3.099e-05	6.267e-05	0.006	0.014	0
ZFLNCT09856	0	0	0	Non-coding	1	1	1	1	0
ZFLNCT09857	165	0.485	-0.349	Non-coding	0.004699	0.00666	0.007	0.015	0
ZFLNCT09858	336	0.574	-0.401	Non-coding	1.524e-05	2.277e-05	0.006	0.013	0
ZFLNCT09859	0	0	0	Non-coding	1	1	1	1	0
ZFLNCT09860	903	0.539	1.203	Coding	4.206e-06	1.263e-06	0.006	0.014	1
ZFLNCT09861	375	0.501	-0.725	Non-coding	7.664e-08	1.582e-07	0.007	0.015	0
ZFLNCT09862	417	0.487	-0.015	Non-coding	1.287e-05	1.306e-05	0.007	0.015	0
ZFLNCT09863	612	0.462	0.983	Coding	0.001672	0.0006254	0.007	0.016	1
ZFLNCT09864	201	0.458	-0.309	Non-coding	1.676e-07	2.282e-07	0.007	0.016	0
ZFLNCT09865	207	0.309	-0.318	Non-coding	3.409e-05	4.687e-05	0.013	0.015	0
ZFLNCT09866	138	0.522	-0.771	Non-coding	3.25e-05	7.028e-05	0.006	0.015	0
ZFLNCT09867	105	0.381	-0.329	Non-coding	0.006711	0.009325	0.009	0.016	0
ZFLNCT09868	177	0.469	-0.298	Non-coding	0.004655	0.006269	0.007	0.016	0
ZFLNCT09869	357	0.529	-0.528	Non-coding	6.253e-08	1.061e-07	0.006	0.014	0
ZFLNCT09870	105	0.533	-1.057	Non-coding	2.822e-05	8.123e-05	0.006	0.014	0
ZFLNCT09871	117	0.368	-0.263	Non-coding	0.006697	0.008714	0.01	0.016	0
ZFLNCT09872	1143	0.501	2.212	Coding	2.144e-08	2.347e-09	0.007	0.015	1
ZFLNCT09873	315	0.492	0.077	Coding	0.003332	0.003084	0.007	0.015	1
ZFLNCT09874	336	0.539	-0.263	Non-coding	5.273e-08	6.861e-08	0.006	0.014	0
ZFLNCT09875	315	0.492	-0.238	Non-coding	1.522e-05	1.931e-05	0.007	0.015	0
ZFLNCT09876	240	0.504	-0.386	Non-coding	1.762e-05	2.591e-05	0.007	0.015	0
ZFLNCT09877	195	0.549	-0.277	Non-coding	2.688e-05	3.547e-05	0.006	0.014	0
ZFLNCT09878	0	0	0	Non-coding	1	1	1	1	0
ZFLNCT09879	234	0.35	-0.639	Non-coding	1.077e-07	2.041e-07	0.01	0.016	0
ZFLNCT09880	222	0.428	-0.361	Non-coding	1.224e-07	1.755e-07	0.008	0.016	0
ZFLNCT09881	222	0.428	-0.361	Non-coding	1.224e-07	1.755e-07	0.008	0.016	0
ZFLNCT09882	117	0.231	0.227	Non-coding	0.009093	0.007248	0.018	0.011	0
ZFLNCT09883	0	0	0	Non-coding	1	1	1	1	0
ZFLNCT09884	243	0.416	-0.504	Non-coding	1.099e-07	1.821e-07	0.008	0.016	0
ZFLNCT09885	117	0.419	-0.997	Non-coding	2.506e-07	6.79e-07	0.011	0.016	0
ZFLNCT09886	264	0.322	-0.353	Non-coding	1.246e-07	1.774e-07	0.012	0.015	0
ZFLNCT09887	264	0.322	-0.369	Non-coding	1.169e-07	1.69e-07	0.012	0.015	0
ZFLNCT09888	264	0.322	-0.353	Non-coding	1.246e-07	1.774e-07	0.012	0.015	0
ZFLNCT09889	264	0.322	-0.369	Non-coding	1.169e-07	1.69e-07	0.012	0.015	0
ZFLNCT09890	264	0.322	-0.353	Non-coding	1.246e-07	1.774e-07	0.012	0.015	0
ZFLNCT09891	309	0.55	-0.171	Non-coding	4.939e-08	5.862e-08	0.006	0.014	0
ZFLNCT09892	123	0.431	-0.398	Non-coding	0.005655	0.008424	0.008	0.016	0
ZFLNCT09893	387	0.429	0.351	Coding	1.046e-07	7.364e-08	0.008	0.016	1
ZFLNCT09894	0	0	0	Non-coding	1	1	1	1	0
ZFLNCT09895	207	0.488	-0.66	Non-coding	9.117e-08	1.764e-07	0.007	0.015	0
ZFLNCT09896	297	0.394	-0.065	Non-coding	7.102e-08	7.58e-08	0.009	0.016	0
ZFLNCT09897	0	0	0	Non-coding	1	1	1	1	0
ZFLNCT09898	126	0.357	-0.731	Non-coding	3.427e-05	7.12e-05	0.01	0.016	0
ZFLNCT09899	114	0.474	-0.487	Non-coding	0.005357	0.008717	0.007	0.016	0
ZFLNCT09900	0	0	0	Non-coding	1	1	1	1	0
ZFLNCT09901	207	0.237	0.064	Non-coding	2.427e-07	2.277e-07	0.018	0.011	0
ZFLNCT09902	108	0.361	-0.264	Non-coding	0.007019	0.009137	0.01	0.016	0
ZFLNCT09903	168	0.518	-1.138	Non-coding	1.66e-07	5.179e-07	0.007	0.015	0
ZFLNCT09904	165	0.461	-0.587	Non-coding	3.398e-05	6.109e-05	0.007	0.016	0
ZFLNCT09905	150	0.433	-1.016	Non-coding	2.07e-07	5.715e-07	0.008	0.016	0
ZFLNCT09906	582	0.481	0.517	Coding	9.627e-06	5.739e-06	0.007	0.015	1
ZFLNCT09907	192	0.568	-0.293	Non-coding	0.004279	0.005738	0.006	0.014	0
ZFLNCT09908	141	0.56	-0.422	Non-coding	0.00477	0.007271	0.006	0.014	0
ZFLNCT09909	141	0.56	-0.422	Non-coding	0.00477	0.007271	0.006	0.014	0
ZFLNCT09910	0	0	0	Non-coding	1	1	1	1	0
ZFLNCT09911	141	0.447	-0.374	Non-coding	0.005244	0.007618	0.007	0.016	0
ZFLNCT09912	141	0.447	-0.374	Non-coding	0.005244	0.007618	0.007	0.016	0
ZFLNCT09913	0	0	0	Non-coding	1	1	1	1	0
ZFLNCT09914	123	0.528	-0.909	Non-coding	2.732e-05	6.779e-05	0.007	0.016	0
ZFLNCT09915	0	0	0	Non-coding	1	1	1	1	0
ZFLNCT09916	1146	0.531	2.164	Coding	7.049e-09	8.096e-10	0.006	0.014	1
ZFLNCT09917	138	0.471	-0.414	Non-coding	0.005085	0.007694	0.007	0.016	0
ZFLNCT09918	0	0	0	Non-coding	1	1	1	1	0
ZFLNCT09921	120	0.25	-0.336	Non-coding	3.903e-07	5.46e-07	0.017	0.012	0
ZFLNCT09920	192	0.469	-0.112	Non-coding	3.232e-07	3.615e-07	0.007	0.016	0
ZFLNCT09919	207	0.464	-0.062	Non-coding	3.138e-07	3.339e-07	0.007	0.016	0
ZFLNCT09922	177	0.407	-0.251	Non-coding	2.972e-07	3.822e-07	0.008	0.016	0
ZFLNCT09923	0	0	0	Non-coding	1	1	1	1	0
ZFLNCT09924	192	0.427	-0.195	Non-coding	0.004762	0.00579	0.008	0.016	0
ZFLNCT09925	192	0.427	-0.195	Non-coding	0.004762	0.00579	0.008	0.016	0
ZFLNCT09926	192	0.417	-0.179	Non-coding	0.004841	0.005788	0.008	0.016	0
ZFLNCT09927	192	0.417	-0.803	Non-coding	2.001e-07	4.467e-07	0.008	0.016	0
ZFLNCT09928	171	0.596	-0.986	Non-coding	1.209e-07	3.239e-07	0.007	0.013	0
ZFLNCT09929	234	0.496	-0.278	Non-coding	1.192e-07	1.573e-07	0.007	0.015	0
ZFLNCT09934	234	0.496	-0.429	Non-coding	8.4e-08	1.29e-07	0.007	0.015	0
ZFLNCT09936	234	0.496	-0.429	Non-coding	8.4e-08	1.29e-07	0.007	0.015	0
ZFLNCT09930	219	0.329	-0.472	Non-coding	1.446e-07	2.319e-07	0.012	0.016	0
ZFLNCT09931	219	0.329	-0.481	Non-coding	1.643e-07	2.657e-07	0.012	0.016	0
ZFLNCT09937	219	0.329	-0.383	Non-coding	1.26e-07	1.847e-07	0.012	0.016	0
ZFLNCT09933	219	0.329	-0.472	Non-coding	1.446e-07	2.319e-07	0.012	0.016	0
ZFLNCT09935	219	0.329	-0.383	Non-coding	1.26e-07	1.847e-07	0.012	0.016	0
ZFLNCT09938	219	0.329	-0.383	Non-coding	1.26e-07	1.847e-07	0.012	0.016	0
ZFLNCT09932	219	0.329	-0.472	Non-coding	1.446e-07	2.319e-07	0.012	0.016	0
ZFLNCT09939	195	0.569	-0.738	Non-coding	2.426e-05	5.073e-05	0.006	0.014	0
ZFLNCT09940	111	0.441	-0.452	Non-coding	0.005706	0.008966	0.007	0.016	0
ZFLNCT09941	201	0.478	-0.981	Non-coding	1.579e-07	4.212e-07	0.007	0.016	0
ZFLNCT09942	117	0.419	-1.099	Non-coding	2.292e-07	6.881e-07	0.008	0.016	0
ZFLNCT09943	204	0.539	-0.65	Non-coding	1.258e-07	2.409e-07	0.006	0.014	0
ZFLNCT09944	216	0.477	-0.193	Non-coding	0.004216	0.005111	0.007	0.016	0
ZFLNCT09945	216	0.477	-0.193	Non-coding	0.004216	0.005111	0.007	0.016	0
ZFLNCT09946	165	0.406	-0.19	Non-coding	4.822e-05	5.831e-05	0.008	0.016	0
ZFLNCT09948	291	0.433	-0.177	Non-coding	1.147e-07	1.369e-07	0.008	0.016	0
ZFLNCT09947	192	0.464	-0.902	Non-coding	1.055e-07	2.599e-07	0.007	0.016	0
ZFLNCT09949	294	0.493	-0.306	Non-coding	5.851e-08	7.948e-08	0.007	0.015	0
ZFLNCT09950	423	0.475	-0.338	Non-coding	5.551e-08	7.782e-08	0.007	0.016	0
ZFLNCT09951	264	0.504	-0.714	Non-coding	1.062e-07	2.168e-07	0.007	0.015	0
ZFLNCT09952	0	0	0	Non-coding	1	1	1	1	0
ZFLNCT09953	0	0	0	Non-coding	1	1	1	1	0
ZFLNCT09954	0	0	0	Non-coding	1	1	1	1	0
ZFLNCT09955	360	0.472	-0.025	Non-coding	1.735e-05	1.778e-05	0.007	0.016	0
ZFLNCT09956	0	0	0	Non-coding	1	1	1	1	0
ZFLNCT09957	183	0.486	-1.271	Non-coding	1.146e-07	4.086e-07	0.007	0.015	0
ZFLNCT09958	0	0	0	Non-coding	1	1	1	1	0
ZFLNCT09959	222	0.581	-0.937	Non-coding	8.851e-08	2.26e-07	0.006	0.013	0
ZFLNCT09960	234	0.573	-0.478	Non-coding	1.664e-05	2.683e-05	0.006	0.013	0
ZFLNCT09961	291	0.395	0.22	Coding	6.373e-08	5.113e-08	0.009	0.016	1
ZFLNCT09962	1005	0.378	1.575	Coding	2.113e-06	4.375e-07	0.009	0.016	1
ZFLNCT09963	1005	0.371	1.276	Coding	2.307e-06	6.439e-07	0.01	0.016	1
ZFLNCT09964	696	0.398	0.373	Coding	3.874e-08	2.667e-08	0.009	0.016	1
ZFLNCT09965	597	0.41	0.122	Coding	5.199e-08	4.601e-08	0.008	0.016	1
ZFLNCT09966	171	0.427	-0.255	Non-coding	0.005031	0.006491	0.008	0.016	0
ZFLNCT09967	0	0	0	Non-coding	1	1	1	1	0
ZFLNCT09968	996	0.377	1.211	Coding	1.678e-08	4.999e-09	0.009	0.016	1
ZFLNCT09969	999	0.373	1.287	Coding	2.399e-06	6.624e-07	0.009	0.016	1
ZFLNCT09970	993	0.392	1.276	Coding	1.284e-08	3.584e-09	0.009	0.016	1
ZFLNCT09971	0	0	0	Non-coding	1	1	1	1	0
ZFLNCT09972	999	0.382	1.023	Coding	1.41e-08	5.068e-09	0.009	0.016	1
ZFLNCT09973	999	0.371	1.265	Coding	2.356e-06	6.65e-07	0.01	0.016	1
ZFLNCT09974	999	0.372	1.533	Coding	2.116e-06	4.566e-07	0.01	0.016	1
ZFLNCT09975	999	0.377	1.197	Coding	1.165e-08	3.517e-09	0.009	0.016	1
ZFLNCT09976	972	0.376	0.983	Coding	1.621e-08	6.069e-09	0.009	0.016	1
ZFLNCT09977	996	0.382	1.049	Coding	1.505e-08	5.273e-09	0.009	0.016	1
ZFLNCT09978	990	0.38	1.545	Coding	2.258e-06	4.817e-07	0.009	0.016	1
ZFLNCT09979	996	0.383	1.3	Coding	1.35e-08	3.677e-09	0.009	0.016	1
ZFLNCT09980	102	0.441	-0.478	Non-coding	0.005839	0.009413	0.007	0.016	0
ZFLNCT09981	186	0.328	-0.738	Non-coding	2.076e-07	4.342e-07	0.012	0.016	0
ZFLNCT09982	150	0.347	-0.398	Non-coding	4.381e-05	6.522e-05	0.011	0.016	0
ZFLNCT09983	303	0.439	-0.713	Non-coding	1.181e-07	2.409e-07	0.008	0.016	0
ZFLNCT09984	165	0.358	-0.137	Non-coding	0.005842	0.006703	0.01	0.016	0
ZFLNCT09985	102	0.412	-0.417	Non-coding	0.006246	0.009478	0.008	0.016	0
ZFLNCT09986	234	0.329	0.015	Non-coding	0.004719	0.004647	0.011	0.016	0
ZFLNCT09987	228	0.408	-0.067	Non-coding	0.004443	0.004751	0.008	0.016	0
ZFLNCT09988	144	0.368	-0.517	Non-coding	3.607e-05	6.052e-05	0.01	0.016	0
ZFLNCT09989	180	0.422	-0.735	Non-coding	1.498e-07	3.125e-07	0.008	0.016	0
ZFLNCT09990	879	0.387	0.973	Coding	1.778e-08	6.721e-09	0.009	0.016	1
ZFLNCT09991	147	0.429	-0.326	Non-coding	0.005339	0.007396	0.008	0.016	0
ZFLNCT09992	183	0.557	-0.319	Non-coding	0.004359	0.005995	0.006	0.014	0
ZFLNCT09993	0	0	0	Non-coding	1	1	1	1	0
ZFLNCT09994	294	0.401	0.116	Coding	0.003714	0.003306	0.008	0.016	1
ZFLNCT09995	0	0	0	Non-coding	1	1	1	1	0
ZFLNCT09996	282	0.376	0.011	Coding	7.967e-08	7.876e-08	0.009	0.016	1
ZFLNCT09997	216	0.472	-0.619	Non-coding	2.517e-05	4.674e-05	0.007	0.016	0
ZFLNCT09998	246	0.358	-0.679	Non-coding	1.272e-07	2.509e-07	0.01	0.016	0
ZFLNCT09999	267	0.442	-0.204	Non-coding	1.336e-07	1.638e-07	0.007	0.016	0
ZFLNCT10000	267	0.442	-0.204	Non-coding	1.336e-07	1.638e-07	0.007	0.016	0
ZFLNCT10002	216	0.315	-0.314	Non-coding	1.723e-07	2.357e-07	0.012	0.015	0
ZFLNCT10001	267	0.442	-0.231	Non-coding	1.435e-07	1.808e-07	0.007	0.016	0
ZFLNCT10003	204	0.363	-0.712	Non-coding	1.751e-07	3.57e-07	0.01	0.016	0
ZFLNCT10004	0	0	0	Non-coding	1	1	1	1	0
ZFLNCT10005	354	0.489	-0.256	Non-coding	1.492e-05	1.928e-05	0.007	0.015	0
ZFLNCT10006	222	0.369	0.296	Coding	4.747e-05	3.531e-05	0.01	0.016	1
ZFLNCT10008	222	0.369	0.296	Coding	4.747e-05	3.531e-05	0.01	0.016	1
ZFLNCT10007	159	0.384	-0.198	Non-coding	2.914e-07	3.553e-07	0.009	0.016	0
ZFLNCT10009	156	0.308	-0.241	Non-coding	3.551e-07	4.519e-07	0.013	0.015	0
ZFLNCT10010	150	0.387	-0.233	Non-coding	0.005772	0.007288	0.009	0.016	0
ZFLNCT10011	111	0.288	-0.013	Non-coding	0.008407	0.008517	0.014	0.014	0
ZFLNCT10012	150	0.473	-0.806	Non-coding	2.382e-07	5.334e-07	0.007	0.016	0
ZFLNCT10013	180	0.45	-0.565	Non-coding	2.6e-05	4.574e-05	0.007	0.016	0
ZFLNCT10014	345	0.533	0.111	Coding	0.003084	0.00276	0.006	0.014	1
ZFLNCT10015	336	0.354	-0.119	Non-coding	8.237e-08	9.281e-08	0.01	0.016	0
ZFLNCT10016	336	0.354	-0.119	Non-coding	8.237e-08	9.281e-08	0.01	0.016	0
ZFLNCT10017	336	0.354	-0.119	Non-coding	8.237e-08	9.281e-08	0.01	0.016	0
ZFLNCT10018	186	0.586	-0.298	Non-coding	0.004352	0.005865	0.006	0.013	0
ZFLNCT10019	246	0.561	-0.577	Non-coding	1.85e-05	3.293e-05	0.006	0.014	0
ZFLNCT10020	246	0.561	-0.577	Non-coding	1.85e-05	3.293e-05	0.006	0.014	0
ZFLNCT10021	0	0	0	Non-coding	1	1	1	1	0
ZFLNCT10022	159	0.434	-0.351	Non-coding	4.087e-05	5.805e-05	0.008	0.016	0
ZFLNCT10023	264	0.417	0.021	Coding	0.003986	0.003904	0.008	0.016	1
ZFLNCT10024	279	0.491	-0.195	Non-coding	6.116e-08	7.433e-08	0.007	0.015	0
ZFLNCT10025	279	0.491	-0.667	Non-coding	1.231e-07	2.399e-07	0.007	0.015	0
ZFLNCT10026	180	0.456	-0.625	Non-coding	2.108e-05	3.94e-05	0.007	0.016	0
ZFLNCT10027	171	0.538	-0.353	Non-coding	0.004482	0.00638	0.006	0.014	0
ZFLNCT10028	177	0.39	-0.172	Non-coding	0.005291	0.006284	0.009	0.016	0
ZFLNCT10029	177	0.39	-0.998	Non-coding	1.424e-07	3.861e-07	0.009	0.016	0
ZFLNCT10030	0	0	0	Non-coding	1	1	1	1	0
ZFLNCT10031	258	0.55	-1.191	Non-coding	9.981e-08	3.284e-07	0.006	0.014	0
ZFLNCT10032	390	0.551	0.205	Coding	0.002797	0.002278	0.006	0.014	1
ZFLNCT10033	174	0.42	-0.697	Non-coding	2.949e-05	5.921e-05	0.008	0.016	0
ZFLNCT10036	351	0.405	0.193	Coding	6.554e-08	5.406e-08	0.008	0.016	1
ZFLNCT10034	114	0.535	-1.046	Non-coding	2.659e-05	7.566e-05	0.006	0.014	0
ZFLNCT10035	168	0.512	-0.898	Non-coding	2.393e-05	5.874e-05	0.007	0.015	0
ZFLNCT10037	189	0.481	-1.157	Non-coding	1.038e-07	3.303e-07	0.007	0.015	0
ZFLNCT10038	111	0.514	-0.516	Non-coding	0.005163	0.008654	0.007	0.015	0
ZFLNCT10039	0	0	0	Non-coding	1	1	1	1	0
ZFLNCT10040	303	0.455	-0.325	Non-coding	8.89e-08	1.231e-07	0.007	0.016	0
ZFLNCT10041	105	0.352	-0.24	Non-coding	6.436e-05	8.184e-05	0.01	0.016	0
ZFLNCT10042	246	0.333	-0.168	Non-coding	2.464e-07	2.914e-07	0.011	0.016	0
ZFLNCT10043	237	0.363	-0.31	Non-coding	1.848e-07	2.518e-07	0.01	0.016	0
ZFLNCT10044	321	0.383	-0.34	Non-coding	6.233e-08	8.761e-08	0.009	0.016	0
ZFLNCT10045	213	0.282	-0.394	Non-coding	2.022e-07	2.999e-07	0.014	0.014	0
ZFLNCT10046	159	0.472	-0.353	Non-coding	0.004838	0.006889	0.007	0.016	0
ZFLNCT10047	0	0	0	Non-coding	1	1	1	1	0
ZFLNCT10048	0	0	0	Non-coding	1	1	1	1	0
ZFLNCT10049	0	0	0	Non-coding	1	1	1	1	0
ZFLNCT10050	231	0.576	-0.774	Non-coding	8.723e-08	1.891e-07	0.006	0.013	0
ZFLNCT10051	198	0.571	-0.745	Non-coding	2.152e-05	4.532e-05	0.006	0.013	0
ZFLNCT10052	108	0.5	-1.051	Non-coding	2.797e-05	8e-05	0.007	0.015	0
ZFLNCT10053	0	0	0	Non-coding	1	1	1	1	0
ZFLNCT10054	246	0.606	-0.664	Non-coding	1.173e-07	2.28e-07	0.007	0.013	0
ZFLNCT10055	0	0	0	Non-coding	1	1	1	1	0
ZFLNCT10056	0	0	0	Non-coding	1	1	1	1	0
ZFLNCT10057	189	0.487	-0.434	Non-coding	2.12e-07	3.27e-07	0.007	0.015	0
ZFLNCT10058	156	0.532	-1.366	Non-coding	1.209e-07	4.738e-07	0.006	0.014	0
ZFLNCT10059	0	0	0	Non-coding	1	1	1	1	0
ZFLNCT10060	216	0.389	-0.534	Non-coding	1.081e-07	1.845e-07	0.009	0.016	0
ZFLNCT10061	132	0.47	-0.783	Non-coding	2.543e-07	5.566e-07	0.007	0.016	0
ZFLNCT10062	129	0.341	-0.353	Non-coding	4.922e-05	7.006e-05	0.011	0.016	0
ZFLNCT10063	0	0	0	Non-coding	1	1	1	1	0
ZFLNCT10064	204	0.358	-0.295	Non-coding	2.273e-07	3.052e-07	0.01	0.016	0
ZFLNCT10065	873	0.481	1.822	Coding	1.113e-08	1.801e-09	0.007	0.015	1
ZFLNCT10066	102	0.5	-0.539	Non-coding	0.005328	0.009137	0.007	0.015	0
ZFLNCT10067	150	0.367	-1.216	Non-coding	1.706e-07	5.754e-07	0.01	0.016	0
ZFLNCT10068	384	0.456	-0.064	Non-coding	6.984e-08	7.445e-08	0.007	0.016	0
ZFLNCT10069	126	0.413	-1.054	Non-coding	2.181e-07	6.259e-07	0.008	0.016	0
ZFLNCT10070	282	0.493	-0.722	Non-coding	1.034e-07	2.129e-07	0.007	0.015	0
ZFLNCT10071	456	0.515	-0.422	Non-coding	5.699e-08	8.692e-08	0.007	0.015	0
ZFLNCT10072	288	0.583	-0.84	Non-coding	7.87e-08	1.823e-07	0.006	0.013	0
ZFLNCT10073	0	0	0	Non-coding	1	1	1	1	0
ZFLNCT10074	126	0.437	-0.4	Non-coding	0.005549	0.008278	0.008	0.016	0
ZFLNCT10075	0	0	0	Non-coding	1	1	1	1	0
ZFLNCT10076	201	0.473	-0.592	Non-coding	2.104e-05	3.802e-05	0.007	0.016	0
ZFLNCT10077	273	0.399	-0.008	Non-coding	8.372e-08	8.436e-08	0.009	0.016	0
ZFLNCT10078	0	0	0	Non-coding	1	1	1	1	0
ZFLNCT10079	324	0.346	-0.373	Non-coding	7.578e-08	1.101e-07	0.011	0.016	0
ZFLNCT10080	105	0.41	-0.404	Non-coding	0.006229	0.009325	0.008	0.016	0
ZFLNCT10081	108	0.491	-0.921	Non-coding	3.308e-05	8.312e-05	0.007	0.015	0
ZFLNCT10082	123	0.593	-1.44	Non-coding	1.336e-07	5.637e-07	0.006	0.013	0
ZFLNCT10083	132	0.348	-1.156	Non-coding	1.76e-07	5.593e-07	0.011	0.016	0
ZFLNCT10084	108	0.491	-1.005	Non-coding	2.748e-05	7.509e-05	0.007	0.015	0
ZFLNCT10085	120	0.358	-0.684	Non-coding	3.803e-05	7.534e-05	0.01	0.016	0
ZFLNCT10086	0	0	0	Non-coding	1	1	1	1	0
ZFLNCT10087	447	0.463	0.267	Coding	6.106e-08	4.677e-08	0.007	0.016	1
ZFLNCT10088	510	0.467	0.634	Coding	4.537e-08	2.406e-08	0.007	0.016	1
ZFLNCT10089	0	0	0	Non-coding	1	1	1	1	0
ZFLNCT10090	156	0.301	-0.035	Non-coding	0.006684	0.006919	0.013	0.015	0
ZFLNCT10091	0	0	0	Non-coding	1	1	1	1	0
ZFLNCT10092	0	0	0	Non-coding	1	1	1	1	0
ZFLNCT10094	408	0.321	0.02	Coding	7.067e-08	6.927e-08	0.012	0.015	1
ZFLNCT10093	408	0.321	0.02	Coding	7.067e-08	6.927e-08	0.012	0.015	1
ZFLNCT10095	171	0.526	-0.944	Non-coding	1.666e-07	4.28e-07	0.006	0.015	0
ZFLNCT10096	222	0.378	-0.241	Non-coding	1.272e-07	1.619e-07	0.009	0.016	0
ZFLNCT10097	1725	0.49	3.716	Coding	2.339e-09	5.689e-11	0.007	0.015	1
ZFLNCT10098	120	0.483	-0.478	Non-coding	0.005215	0.008411	0.007	0.015	0
ZFLNCT10099	0	0	0	Non-coding	1	1	1	1	0
ZFLNCT10100	174	0.477	-0.844	Non-coding	2e-07	4.654e-07	0.007	0.016	0
ZFLNCT10101	297	0.556	-0.443	Non-coding	1.607e-05	2.503e-05	0.006	0.014	0
ZFLNCT10102	432	0.468	0.45	Coding	0.002563	0.001634	0.007	0.016	1
ZFLNCT10103	183	0.443	-0.245	Non-coding	0.004757	0.006079	0.007	0.016	0
ZFLNCT10104	582	0.5	0.828	Coding	0.001836	0.000802	0.007	0.015	1
ZFLNCT10105	138	0.399	-0.203	Non-coding	4.674e-05	5.726e-05	0.009	0.016	0
ZFLNCT10106	195	0.503	-0.965	Non-coding	1.097e-07	2.88e-07	0.007	0.015	0
ZFLNCT10107	129	0.457	-1.049	Non-coding	2.218e-07	6.331e-07	0.007	0.016	0
ZFLNCT10108	249	0.502	-1.123	Non-coding	1.055e-07	3.243e-07	0.007	0.015	0
ZFLNCT10109	0	0	0	Non-coding	1	1	1	1	0
ZFLNCT10110	0	0	0	Non-coding	1	1	1	1	0
ZFLNCT10111	468	0.534	0.163	Coding	9.933e-06	8.441e-06	0.006	0.014	1
ZFLNCT10112	0	0	0	Non-coding	1	1	1	1	0
ZFLNCT10113	522	0.481	0.28	Coding	1.005e-05	7.595e-06	0.007	0.015	1
ZFLNCT10114	201	0.453	-0.207	Non-coding	0.004488	0.00552	0.007	0.016	0
ZFLNCT10115	303	0.366	-0.157	Non-coding	7.726e-08	9.036e-08	0.01	0.016	0
ZFLNCT10116	303	0.366	-0.157	Non-coding	7.726e-08	9.036e-08	0.01	0.016	0
ZFLNCT10117	303	0.366	-0.157	Non-coding	7.726e-08	9.036e-08	0.01	0.016	0
ZFLNCT10118	303	0.366	-0.157	Non-coding	7.726e-08	9.036e-08	0.01	0.016	0
ZFLNCT10119	303	0.366	-0.157	Non-coding	7.726e-08	9.036e-08	0.01	0.016	0
ZFLNCT10120	303	0.366	-0.157	Non-coding	7.726e-08	9.036e-08	0.01	0.016	0
ZFLNCT10121	303	0.366	-0.157	Non-coding	7.726e-08	9.036e-08	0.01	0.016	0
ZFLNCT10122	303	0.366	-0.157	Non-coding	7.726e-08	9.036e-08	0.01	0.016	0
ZFLNCT10123	240	0.467	-0.562	Non-coding	1.109e-07	1.947e-07	0.007	0.016	0
ZFLNCT10124	510	0.494	0.634	Coding	0.002152	0.001141	0.007	0.015	1
ZFLNCT10125	216	0.301	-0.371	Non-coding	1.616e-07	2.34e-07	0.013	0.015	0
ZFLNCT10126	216	0.301	-0.371	Non-coding	1.616e-07	2.34e-07	0.013	0.015	0
ZFLNCT10127	216	0.301	-0.371	Non-coding	1.616e-07	2.34e-07	0.013	0.015	0
ZFLNCT10128	177	0.525	-0.8	Non-coding	1.501e-07	3.342e-07	0.006	0.015	0
ZFLNCT10129	153	0.418	-0.643	Non-coding	3.128e-05	5.953e-05	0.008	0.016	0
ZFLNCT10130	147	0.476	-0.896	Non-coding	2.692e-05	6.597e-05	0.007	0.016	0
ZFLNCT10131	357	0.577	-0.237	Non-coding	1.884e-05	2.388e-05	0.006	0.013	0
ZFLNCT10132	480	0.475	-0.187	Non-coding	4.88e-08	5.882e-08	0.007	0.016	0
ZFLNCT10133	1152	0.524	2.004	Coding	2.369e-06	3.193e-07	0.006	0.015	1
ZFLNCT10134	345	0.359	0.171	Coding	6.432e-08	5.422e-08	0.01	0.016	1
ZFLNCT10136	288	0.542	-0.493	Non-coding	6.024e-08	9.862e-08	0.006	0.014	0
ZFLNCT10135	288	0.542	-0.303	Non-coding	4.796e-08	6.491e-08	0.006	0.014	0
ZFLNCT10137	312	0.535	-0.449	Non-coding	8.572e-08	1.343e-07	0.006	0.014	0
ZFLNCT10138	231	0.455	-0.889	Non-coding	1.021e-07	2.484e-07	0.007	0.016	0
ZFLNCT10139	291	0.392	-0.031	Non-coding	1.675e-07	1.727e-07	0.009	0.016	0
ZFLNCT10140	291	0.392	-0.031	Non-coding	1.675e-07	1.727e-07	0.009	0.016	0
ZFLNCT10141	162	0.444	-0.758	Non-coding	2.453e-05	5.234e-05	0.007	0.016	0
ZFLNCT10142	117	0.299	-0.05	Non-coding	0.007973	0.008382	0.013	0.015	0
ZFLNCT10143	174	0.345	-0.533	Non-coding	2.011e-07	3.428e-07	0.011	0.016	0
ZFLNCT10144	405	0.4	0.262	Coding	5.628e-08	4.331e-08	0.009	0.016	1
ZFLNCT10145	405	0.4	0.262	Coding	5.628e-08	4.331e-08	0.009	0.016	1
ZFLNCT10146	156	0.423	-0.77	Non-coding	2.908e-05	6.278e-05	0.008	0.016	0
ZFLNCT10147	156	0.423	-0.77	Non-coding	2.908e-05	6.278e-05	0.008	0.016	0
ZFLNCT10148	156	0.423	-0.927	Non-coding	2.106e-07	5.319e-07	0.008	0.016	0
ZFLNCT10149	156	0.423	-0.77	Non-coding	2.908e-05	6.278e-05	0.008	0.016	0
ZFLNCT10150	156	0.423	-0.927	Non-coding	2.106e-07	5.319e-07	0.008	0.016	0
ZFLNCT10151	156	0.423	-0.77	Non-coding	2.908e-05	6.278e-05	0.008	0.016	0
ZFLNCT10152	156	0.423	-0.927	Non-coding	2.106e-07	5.319e-07	0.008	0.016	0
ZFLNCT10153	156	0.423	-0.77	Non-coding	2.908e-05	6.278e-05	0.008	0.016	0
ZFLNCT10154	156	0.423	-1.053	Non-coding	1.65e-07	4.729e-07	0.008	0.016	0
ZFLNCT10155	156	0.423	-0.77	Non-coding	2.908e-05	6.278e-05	0.008	0.016	0
ZFLNCT10156	156	0.423	-0.77	Non-coding	2.908e-05	6.278e-05	0.008	0.016	0
ZFLNCT10157	156	0.423	-0.77	Non-coding	2.908e-05	6.278e-05	0.008	0.016	0
ZFLNCT10158	156	0.423	-0.77	Non-coding	2.908e-05	6.278e-05	0.008	0.016	0
ZFLNCT10159	0	0	0	Non-coding	1	1	1	1	0
ZFLNCT10160	234	0.47	-0.43	Non-coding	8.594e-08	1.321e-07	0.007	0.016	0
ZFLNCT10162	192	0.328	-0.402	Non-coding	1.386e-07	2.073e-07	0.012	0.016	0
ZFLNCT10161	201	0.428	-0.611	Non-coding	1.822e-07	3.359e-07	0.008	0.016	0
ZFLNCT10165	117	0.427	-0.834	Non-coding	3.523e-05	8.111e-05	0.008	0.016	0
ZFLNCT10163	390	0.503	-0.148	Non-coding	1.71e-05	1.983e-05	0.007	0.015	0
ZFLNCT10164	375	0.504	-0.193	Non-coding	1.768e-05	2.143e-05	0.007	0.015	0
ZFLNCT10166	183	0.519	-1.148	Non-coding	1.199e-07	3.776e-07	0.007	0.015	0
ZFLNCT10167	153	0.346	-0.895	Non-coding	1.897e-07	4.641e-07	0.011	0.016	0
ZFLNCT10168	237	0.502	-0.557	Non-coding	1.445e-07	2.521e-07	0.007	0.015	0
ZFLNCT10169	153	0.366	-0.686	Non-coding	3.305e-05	6.565e-05	0.01	0.016	0
ZFLNCT10170	153	0.366	-0.686	Non-coding	3.305e-05	6.565e-05	0.01	0.016	0
ZFLNCT10171	0	0	0	Non-coding	1	1	1	1	0
ZFLNCT10172	219	0.425	-0.405	Non-coding	2.593e-05	3.89e-05	0.008	0.016	0
ZFLNCT10173	0	0	0	Non-coding	1	1	1	1	0
ZFLNCT10174	0	0	0	Non-coding	1	1	1	1	0
ZFLNCT10175	180	0.406	-0.664	Non-coding	2.226e-07	4.325e-07	0.008	0.016	0
ZFLNCT10176	300	0.33	-0.281	Non-coding	2.274e-05	3.013e-05	0.011	0.016	0
ZFLNCT10177	114	0.474	-0.487	Non-coding	0.005357	0.008717	0.007	0.016	0
ZFLNCT10178	117	0.556	-1.431	Non-coding	1.604e-07	6.709e-07	0.006	0.014	0
ZFLNCT10179	162	0.426	-1.145	Non-coding	1.277e-07	4.013e-07	0.008	0.016	0
ZFLNCT10180	279	0.502	0.236	Coding	2.552e-07	2.014e-07	0.007	0.015	1
ZFLNCT10181	285	0.404	0.106	Coding	9.658e-08	8.691e-08	0.008	0.016	1
ZFLNCT10182	132	0.242	0.043	Coding	4.822e-07	4.621e-07	0.017	0.012	1
ZFLNCT10183	108	0.389	-0.456	Non-coding	5.259e-05	8.296e-05	0.009	0.016	0
ZFLNCT10184	183	0.492	-0.64	Non-coding	2.403e-05	4.558e-05	0.007	0.015	0
ZFLNCT10185	216	0.449	-0.158	Non-coding	0.004346	0.005092	0.007	0.016	0
ZFLNCT10186	318	0.327	0.097	Coding	7.014e-08	6.368e-08	0.012	0.016	1
ZFLNCT10187	318	0.327	0.097	Coding	7.014e-08	6.368e-08	0.012	0.016	1
ZFLNCT10188	0	0	0	Non-coding	1	1	1	1	0
ZFLNCT10189	180	0.317	-0.3	Non-coding	3.791e-05	5.116e-05	0.012	0.015	0
ZFLNCT10190	0	0	0	Non-coding	1	1	1	1	0
ZFLNCT10191	0	0	0	Non-coding	1	1	1	1	0
ZFLNCT10192	0	0	0	Non-coding	1	1	1	1	0
ZFLNCT10193	0	0	0	Non-coding	1	1	1	1	0
ZFLNCT10194	0	0	0	Non-coding	1	1	1	1	0
ZFLNCT10195	0	0	0	Non-coding	1	1	1	1	0
ZFLNCT10196	0	0	0	Non-coding	1	1	1	1	0
ZFLNCT10197	0	0	0	Non-coding	1	1	1	1	0
ZFLNCT10198	0	0	0	Non-coding	1	1	1	1	0
ZFLNCT10199	0	0	0	Non-coding	1	1	1	1	0
ZFLNCT10200	0	0	0	Non-coding	1	1	1	1	0
ZFLNCT10201	0	0	0	Non-coding	1	1	1	1	0
ZFLNCT10202	0	0	0	Non-coding	1	1	1	1	0
ZFLNCT10203	0	0	0	Non-coding	1	1	1	1	0
ZFLNCT10204	0	0	0	Non-coding	1	1	1	1	0
ZFLNCT10205	0	0	0	Non-coding	1	1	1	1	0
ZFLNCT10206	0	0	0	Non-coding	1	1	1	1	0
ZFLNCT10207	0	0	0	Non-coding	1	1	1	1	0
ZFLNCT10208	0	0	0	Non-coding	1	1	1	1	0
ZFLNCT10209	0	0	0	Non-coding	1	1	1	1	0
ZFLNCT10210	0	0	0	Non-coding	1	1	1	1	0
ZFLNCT10211	0	0	0	Non-coding	1	1	1	1	0
ZFLNCT10212	0	0	0	Non-coding	1	1	1	1	0
ZFLNCT10213	0	0	0	Non-coding	1	1	1	1	0
ZFLNCT10214	0	0	0	Non-coding	1	1	1	1	0
ZFLNCT10215	0	0	0	Non-coding	1	1	1	1	0
ZFLNCT10216	0	0	0	Non-coding	1	1	1	1	0
ZFLNCT10217	0	0	0	Non-coding	1	1	1	1	0
ZFLNCT10218	981	0.45	1.263	Coding	1.917e-08	5.421e-09	0.007	0.016	1
ZFLNCT10219	144	0.424	-0.808	Non-coding	2.871e-05	6.44e-05	0.008	0.016	0
ZFLNCT10220	354	0.421	-0.215	Non-coding	1.651e-05	2.046e-05	0.008	0.016	0
ZFLNCT10221	333	0.435	-0.699	Non-coding	8.561e-08	1.723e-07	0.008	0.016	0
ZFLNCT10222	231	0.368	-0.379	Non-coding	2.173e-07	3.176e-07	0.01	0.016	0
ZFLNCT10223	525	0.495	0.939	Coding	1.66e-08	6.494e-09	0.007	0.015	1
ZFLNCT10224	147	0.429	-0.635	Non-coding	3.313e-05	6.252e-05	0.008	0.016	0
ZFLNCT10225	147	0.32	0.294	Non-coding	5.122e-07	3.816e-07	0.012	0.015	0
ZFLNCT10226	0	0	0	Non-coding	1	1	1	1	0
ZFLNCT10227	120	0.55	-0.481	Non-coding	0.004991	0.008073	0.006	0.014	0
ZFLNCT10228	255	0.361	-0.003	Non-coding	8.107e-08	8.131e-08	0.01	0.016	0
ZFLNCT10229	255	0.361	0.09	Coding	7.808e-08	7.133e-08	0.01	0.016	1
ZFLNCT10230	255	0.361	0.071	Coding	7.657e-08	7.129e-08	0.01	0.016	1
ZFLNCT10231	255	0.361	0.083	Coding	7.747e-08	7.131e-08	0.01	0.016	1
ZFLNCT10232	165	0.436	-0.229	Non-coding	2.436e-07	3.064e-07	0.008	0.016	0
ZFLNCT10233	255	0.361	0.064	Coding	7.597e-08	7.127e-08	0.01	0.016	1
ZFLNCT10234	255	0.361	-0.003	Non-coding	8.107e-08	8.131e-08	0.01	0.016	0
ZFLNCT10235	255	0.361	0.064	Coding	7.597e-08	7.127e-08	0.01	0.016	1
ZFLNCT10236	255	0.361	0.075	Coding	7.685e-08	7.132e-08	0.01	0.016	1
ZFLNCT10237	255	0.361	-0.19	Non-coding	9.666e-08	1.168e-07	0.01	0.016	0
ZFLNCT10238	255	0.361	0.09	Coding	7.808e-08	7.133e-08	0.01	0.016	1
ZFLNCT10239	255	0.361	0.071	Coding	7.657e-08	7.129e-08	0.01	0.016	1
ZFLNCT10240	255	0.361	-0.003	Non-coding	8.107e-08	8.131e-08	0.01	0.016	0
ZFLNCT10241	255	0.361	0.075	Coding	7.685e-08	7.132e-08	0.01	0.016	1
ZFLNCT10242	255	0.361	0.087	Coding	7.778e-08	7.132e-08	0.01	0.016	1
ZFLNCT10243	255	0.361	0.09	Coding	7.808e-08	7.133e-08	0.01	0.016	1
ZFLNCT10244	255	0.361	0.064	Coding	7.597e-08	7.127e-08	0.01	0.016	1
ZFLNCT10245	0	0	0	Non-coding	1	1	1	1	0
ZFLNCT10246	0	0	0	Non-coding	1	1	1	1	0
ZFLNCT10247	0	0	0	Non-coding	1	1	1	1	0
ZFLNCT10248	0	0	0	Non-coding	1	1	1	1	0
ZFLNCT10249	0	0	0	Non-coding	1	1	1	1	0
ZFLNCT10250	0	0	0	Non-coding	1	1	1	1	0
ZFLNCT10251	0	0	0	Non-coding	1	1	1	1	0
ZFLNCT10252	0	0	0	Non-coding	1	1	1	1	0
ZFLNCT10253	0	0	0	Non-coding	1	1	1	1	0
ZFLNCT10254	0	0	0	Non-coding	1	1	1	1	0
ZFLNCT10255	0	0	0	Non-coding	1	1	1	1	0
ZFLNCT10256	0	0	0	Non-coding	1	1	1	1	0
ZFLNCT10257	0	0	0	Non-coding	1	1	1	1	0
ZFLNCT10258	0	0	0	Non-coding	1	1	1	1	0
ZFLNCT10259	0	0	0	Non-coding	1	1	1	1	0
ZFLNCT10260	0	0	0	Non-coding	1	1	1	1	0
ZFLNCT10261	0	0	0	Non-coding	1	1	1	1	0
ZFLNCT10262	0	0	0	Non-coding	1	1	1	1	0
ZFLNCT10263	0	0	0	Non-coding	1	1	1	1	0
ZFLNCT10264	0	0	0	Non-coding	1	1	1	1	0
ZFLNCT10265	0	0	0	Non-coding	1	1	1	1	0
ZFLNCT10266	0	0	0	Non-coding	1	1	1	1	0
ZFLNCT10267	0	0	0	Non-coding	1	1	1	1	0
ZFLNCT10268	0	0	0	Non-coding	1	1	1	1	0
ZFLNCT10269	132	0.432	-0.374	Non-coding	0.005516	0.00802	0.008	0.016	0
ZFLNCT10270	150	0.367	-0.778	Non-coding	2.36e-07	5.139e-07	0.01	0.016	0
ZFLNCT10271	0	0	0	Non-coding	1	1	1	1	0
ZFLNCT10272	150	0.367	-0.799	Non-coding	2.323e-07	5.162e-07	0.01	0.016	0
[truncated: 19,131 more rows]

## Sheet: 10_CNIT_predictions
		Supplementary Table 10 Coding probabilities of 21, 218 lncRNAs predicted by CNIT
Sequence Name	Transcript ID	Index	CNIT Score			coding?
ZFLNCT00001	ZFLNCT00001 gene=ZFLNCG00001	noncoding	-0.34613			0
ZFLNCT00002	ZFLNCT00002 gene=ZFLNCG00002	coding	0.744159			1
ZFLNCT00003	ZFLNCT00003 gene=ZFLNCG00002	coding	0.693137			1
ZFLNCT00004	ZFLNCT00004 gene=ZFLNCG00003	noncoding	-0.406158			0
ZFLNCT00005	ZFLNCT00005 gene=ZFLNCG00004	coding	0.798781			1
ZFLNCT00006	ZFLNCT00006 gene=ZFLNCG00004	coding	0.728479			1
ZFLNCT00007	ZFLNCT00007 gene=ZFLNCG00005	noncoding	-0.350329			0
ZFLNCT00008	ZFLNCT00008 gene=ZFLNCG00006	coding	0.754718			1
ZFLNCT00009	ZFLNCT00009 gene=ZFLNCG00007	coding	0.779479			1
ZFLNCT00010	ZFLNCT00010 gene=ZFLNCG00008	noncoding	-0.371696			0
ZFLNCT00011	ZFLNCT00011 gene=ZFLNCG00008	noncoding	-0.371696			0
ZFLNCT00012	ZFLNCT00012 gene=ZFLNCG00009	coding	0.776352			1
ZFLNCT00013	ZFLNCT00013 gene=ZFLNCG00010	noncoding	-0.30753			0
ZFLNCT00014	ZFLNCT00014 gene=ZFLNCG00011	noncoding	-0.313277			0
ZFLNCT00015	ZFLNCT00015 gene=ZFLNCG00012	coding	0.713643			1
ZFLNCT00016	ZFLNCT00016 gene=ZFLNCG00013	coding	0.72123			1
ZFLNCT00017	ZFLNCT00017 gene=ZFLNCG00014	noncoding	-0.539401			0
ZFLNCT00018	ZFLNCT00018 gene=ZFLNCG00015	coding	0.839239			1
ZFLNCT00019	ZFLNCT00019 gene=ZFLNCG00015	coding	0.778004			1
ZFLNCT00020	ZFLNCT00020 gene=ZFLNCG00016	coding	0.802737			1
ZFLNCT00021	ZFLNCT00021 gene=ZFLNCG00017	coding	0.724212			1
ZFLNCT00022	ZFLNCT00022 gene=ZFLNCG00018	noncoding	-0.281963			0
ZFLNCT00023	ZFLNCT00023 gene=ZFLNCG00019	coding	0.779166			1
ZFLNCT00024	ZFLNCT00024 gene=ZFLNCG00020	coding	0.775582			1
ZFLNCT00025	ZFLNCT00025 gene=ZFLNCG00021	coding	0.734789			1
ZFLNCT00026	ZFLNCT00026 gene=ZFLNCG00021	coding	0.73029			1
ZFLNCT00027	ZFLNCT00027 gene=ZFLNCG00022	coding	0.775311			1
ZFLNCT00028	ZFLNCT00028 gene=ZFLNCG00023	coding	0.751741			1
ZFLNCT00029	ZFLNCT00029 gene=ZFLNCG00023	coding	0.718832			1
ZFLNCT00030	ZFLNCT00030 gene=ZFLNCG00024	noncoding	-0.287741			0
ZFLNCT00031	ZFLNCT00031 gene=ZFLNCG00025	noncoding	-0.349592			0
ZFLNCT00032	ZFLNCT00032 gene=ZFLNCG00026	noncoding	-0.385523			0
ZFLNCT00033	ZFLNCT00033 gene=ZFLNCG00026	noncoding	-0.390055			0
ZFLNCT00034	ZFLNCT00034 gene=ZFLNCG00027	noncoding	-0.381026			0
ZFLNCT00035	ZFLNCT00035 gene=ZFLNCG00028	noncoding	-0.450101			0
ZFLNCT00036	ZFLNCT00036 gene=ZFLNCG00028	noncoding	-0.419915			0
ZFLNCT00037	ZFLNCT00037 gene=ZFLNCG00029	coding	0.774355			1
ZFLNCT00038	ZFLNCT00038 gene=ZFLNCG00030	coding	0.681101			1
ZFLNCT00039	ZFLNCT00039 gene=ZFLNCG00031	noncoding	-0.437186			0
ZFLNCT00040	ZFLNCT00040 gene=ZFLNCG00031	noncoding	-0.432251			0
ZFLNCT00041	ZFLNCT00041 gene=ZFLNCG00032	noncoding	-0.327062			0
ZFLNCT00042	ZFLNCT00042 gene=ZFLNCG00033	noncoding	-0.377855			0
ZFLNCT00043	ZFLNCT00043 gene=ZFLNCG00033	noncoding	-0.374798			0
ZFLNCT00044	ZFLNCT00044 gene=ZFLNCG00032	noncoding	-0.425737			0
ZFLNCT00045	ZFLNCT00045 gene=ZFLNCG00034	noncoding	-0.370621			0
ZFLNCT00046	ZFLNCT00046 gene=ZFLNCG00034	noncoding	-0.370621			0
ZFLNCT00047	ZFLNCT00047 gene=ZFLNCG00034	noncoding	-0.370621			0
ZFLNCT00048	ZFLNCT00048 gene=ZFLNCG00035	coding	0.631167			1
ZFLNCT00049	ZFLNCT00049 gene=ZFLNCG00036	coding	0.711916			1
ZFLNCT00050	ZFLNCT00050 gene=ZFLNCG00037	coding	0.769046			1
ZFLNCT00051	ZFLNCT00051 gene=ZFLNCG00038	noncoding	-0.299188			0
ZFLNCT00052	ZFLNCT00052 gene=ZFLNCG00037	noncoding	-0.333891			0
ZFLNCT00053	ZFLNCT00053 gene=ZFLNCG00039	noncoding	-0.41442			0
ZFLNCT00054	ZFLNCT00054 gene=ZFLNCG00040	noncoding	-0.412			0
ZFLNCT00055	ZFLNCT00055 gene=ZFLNCG00041	noncoding	-0.355758			0
ZFLNCT00056	ZFLNCT00056 gene=ZFLNCG00042	coding	0.635336			1
ZFLNCT00057	ZFLNCT00057 gene=ZFLNCG00042	coding	0.726457			1
ZFLNCT00058	ZFLNCT00058 gene=ZFLNCG00042	coding	0.719676			1
ZFLNCT00059	ZFLNCT00059 gene=ZFLNCG00042	coding	0.705551			1
ZFLNCT00060	ZFLNCT00060 gene=ZFLNCG00042	coding	0.705003			1
ZFLNCT00061	ZFLNCT00061 gene=ZFLNCG00043	coding	0.577961			1
ZFLNCT00062	ZFLNCT00062 gene=ZFLNCG00043	noncoding	-0.361956			0
ZFLNCT00065	ZFLNCT00065 gene=ZFLNCG00043	coding	0.577961			1
ZFLNCT00063	ZFLNCT00063 gene=ZFLNCG00043	coding	0.577961			1
ZFLNCT00064	ZFLNCT00064 gene=ZFLNCG00043	coding	0.577961			1
ZFLNCT00066	ZFLNCT00066 gene=ZFLNCG00044	noncoding	-0.364803			0
ZFLNCT00067	ZFLNCT00067 gene=ZFLNCG00045	noncoding	-0.411871			0
ZFLNCT00068	ZFLNCT00068 gene=ZFLNCG00045	noncoding	-0.45418			0
ZFLNCT00069	ZFLNCT00069 gene=ZFLNCG00046	coding	0.736834			1
ZFLNCT00070	ZFLNCT00070 gene=ZFLNCG00047	noncoding	-0.37597			0
ZFLNCT00071	ZFLNCT00071 gene=ZFLNCG00048	coding	0.796927			1
ZFLNCT00072	ZFLNCT00072 gene=ZFLNCG00048	coding	0.670813			1
ZFLNCT00073	ZFLNCT00073 gene=ZFLNCG00048	noncoding	-0.31147			0
ZFLNCT00074	ZFLNCT00074 gene=ZFLNCG00049	noncoding	-0.386771			0
ZFLNCT00075	ZFLNCT00075 gene=ZFLNCG00049	coding	0.747501			1
ZFLNCT00076	ZFLNCT00076 gene=ZFLNCG00050	noncoding	-0.351562			0
ZFLNCT00077	ZFLNCT00077 gene=ZFLNCG00050	noncoding	-0.426173			0
ZFLNCT00078	ZFLNCT00078 gene=ZFLNCG00051	noncoding	-0.404369			0
ZFLNCT00079	ZFLNCT00079 gene=ZFLNCG00052	noncoding	-0.39878			0
ZFLNCT00080	ZFLNCT00080 gene=ZFLNCG00053	noncoding	-0.383665			0
ZFLNCT00081	ZFLNCT00081 gene=ZFLNCG00054	noncoding	-0.415483			0
ZFLNCT00082	ZFLNCT00082 gene=ZFLNCG00055	noncoding	-0.374302			0
ZFLNCT00083	ZFLNCT00083 gene=ZFLNCG00055	noncoding	-0.357542			0
ZFLNCT00084	ZFLNCT00084 gene=ZFLNCG00056	noncoding	-0.414961			0
ZFLNCT00085	ZFLNCT00085 gene=ZFLNCG00056	noncoding	-0.42236			0
ZFLNCT00086	ZFLNCT00086 gene=ZFLNCG00056	noncoding	-0.327502			0
ZFLNCT00087	ZFLNCT00087 gene=ZFLNCG00056	noncoding	-0.374781			0
ZFLNCT00088	ZFLNCT00088 gene=ZFLNCG00057	noncoding	-0.426518			0
ZFLNCT00089	ZFLNCT00089 gene=ZFLNCG00058	noncoding	-0.34574			0
ZFLNCT00090	ZFLNCT00090 gene=ZFLNCG00059	noncoding	-0.353331			0
ZFLNCT00091	ZFLNCT00091 gene=ZFLNCG00059	noncoding	-0.381435			0
ZFLNCT00092	ZFLNCT00092 gene=ZFLNCG00060	noncoding	-0.346026			0
ZFLNCT00093	ZFLNCT00093 gene=ZFLNCG00060	noncoding	-0.346026			0
ZFLNCT00094	ZFLNCT00094 gene=ZFLNCG00061	noncoding	-0.464483			0
ZFLNCT00095	ZFLNCT00095 gene=ZFLNCG00062	coding	0.741375			1
ZFLNCT00096	ZFLNCT00096 gene=ZFLNCG00063	noncoding	-0.365325			0
ZFLNCT00097	ZFLNCT00097 gene=ZFLNCG00064	coding	0.767122			1
ZFLNCT00098	ZFLNCT00098 gene=ZFLNCG00065	coding	0.671211			1
ZFLNCT00099	ZFLNCT00099 gene=ZFLNCG00066	coding	0.634438			1
ZFLNCT00100	ZFLNCT00100 gene=ZFLNCG00067	coding	0.756969			1
ZFLNCT00101	ZFLNCT00101 gene=ZFLNCG00068	noncoding	-0.327295			0
ZFLNCT00102	ZFLNCT00102 gene=ZFLNCG00069	noncoding	-0.428044			0
ZFLNCT00103	ZFLNCT00103 gene=ZFLNCG00069	noncoding	-0.428044			0
ZFLNCT00104	ZFLNCT00104 gene=ZFLNCG00070	noncoding	-0.356019			0
ZFLNCT00105	ZFLNCT00105 gene=ZFLNCG00070	noncoding	-0.356019			0
ZFLNCT00106	ZFLNCT00106 gene=ZFLNCG00071	coding	0.631237			1
ZFLNCT00107	ZFLNCT00107 gene=ZFLNCG00072	noncoding	-0.457422			0
ZFLNCT00108	ZFLNCT00108 gene=ZFLNCG00073	coding	0.64737			1
ZFLNCT00109	ZFLNCT00109 gene=ZFLNCG00074	coding	0.683308			1
ZFLNCT00110	ZFLNCT00110 gene=ZFLNCG00074	coding	0.698294			1
ZFLNCT00111	ZFLNCT00111 gene=ZFLNCG00075	noncoding	-0.327219			0
ZFLNCT00112	ZFLNCT00112 gene=ZFLNCG00075	noncoding	-0.330177			0
ZFLNCT00113	ZFLNCT00113 gene=ZFLNCG00076	coding	0.695724			1
ZFLNCT00114	ZFLNCT00114 gene=ZFLNCG00077	coding	0.751929			1
ZFLNCT00115	ZFLNCT00115 gene=ZFLNCG00077	coding	0.751653			1
ZFLNCT00116	ZFLNCT00116 gene=ZFLNCG00078	noncoding	-0.369365			0
ZFLNCT00117	ZFLNCT00117 gene=ZFLNCG00079	noncoding	-0.471737			0
ZFLNCT00118	ZFLNCT00118 gene=ZFLNCG00080	coding	0.540095			1
ZFLNCT00119	ZFLNCT00119 gene=ZFLNCG00081	noncoding	-0.348678			0
ZFLNCT00120	ZFLNCT00120 gene=ZFLNCG00082	noncoding	-0.440534			0
ZFLNCT00121	ZFLNCT00121 gene=ZFLNCG00083	noncoding	-0.429009			0
ZFLNCT00122	ZFLNCT00122 gene=ZFLNCG00084	noncoding	-0.360513			0
ZFLNCT00123	ZFLNCT00123 gene=ZFLNCG00085	noncoding	-0.517792			0
ZFLNCT00124	ZFLNCT00124 gene=ZFLNCG00086	coding	0.740617			1
ZFLNCT00125	ZFLNCT00125 gene=ZFLNCG00086	coding	0.619886			1
ZFLNCT00126	ZFLNCT00126 gene=ZFLNCG00087	coding	0.825811			1
ZFLNCT00127	ZFLNCT00127 gene=ZFLNCG00088	coding	0.679281			1
ZFLNCT00128	ZFLNCT00128 gene=ZFLNCG00089	noncoding	-0.37023			0
ZFLNCT00129	ZFLNCT00129 gene=ZFLNCG00090	coding	0.769828			1
ZFLNCT00130	ZFLNCT00130 gene=ZFLNCG00089	coding	0.593152			1
ZFLNCT00131	ZFLNCT00131 gene=ZFLNCG00091	noncoding	-0.490127			0
ZFLNCT00132	ZFLNCT00132 gene=ZFLNCG00091	noncoding	-0.402948			0
ZFLNCT00133	ZFLNCT00133 gene=ZFLNCG00092	coding	0.704932			1
ZFLNCT00134	ZFLNCT00134 gene=ZFLNCG00093	noncoding	-0.38707			0
ZFLNCT00135	ZFLNCT00135 gene=ZFLNCG00094	noncoding	-0.386847			0
ZFLNCT00136	ZFLNCT00136 gene=ZFLNCG00095	coding	0.700041			1
ZFLNCT00137	ZFLNCT00137 gene=ZFLNCG00096	coding	0.697239			1
ZFLNCT00138	ZFLNCT00138 gene=ZFLNCG00097	coding	0.607499			1
ZFLNCT00139	ZFLNCT00139 gene=ZFLNCG00098	coding	0.590201			1
ZFLNCT00140	ZFLNCT00140 gene=ZFLNCG00098	coding	0.590201			1
ZFLNCT00141	ZFLNCT00141 gene=ZFLNCG00098	coding	0.590201			1
ZFLNCT00142	ZFLNCT00142 gene=ZFLNCG00098	coding	0.590201			1
ZFLNCT00143	ZFLNCT00143 gene=ZFLNCG00098	coding	0.590201			1
ZFLNCT00144	ZFLNCT00144 gene=ZFLNCG00098	coding	0.577547			1
ZFLNCT00145	ZFLNCT00145 gene=ZFLNCG00098	noncoding	-0.42149			0
ZFLNCT00146	ZFLNCT00146 gene=ZFLNCG00098	coding	0.563673			1
ZFLNCT00147	ZFLNCT00147 gene=ZFLNCG00098	noncoding	-0.42149			0
ZFLNCT00148	ZFLNCT00148 gene=ZFLNCG00098	coding	0.590201			1
ZFLNCT00149	ZFLNCT00149 gene=ZFLNCG00098	coding	0.590201			1
ZFLNCT00150	ZFLNCT00150 gene=ZFLNCG00099	noncoding	-0.432773			0
ZFLNCT00151	ZFLNCT00151 gene=ZFLNCG00100	noncoding	-0.44601			0
ZFLNCT00152	ZFLNCT00152 gene=ZFLNCG00100	coding	0.741549			1
ZFLNCT00153	ZFLNCT00153 gene=ZFLNCG00101	noncoding	-0.361079			0
ZFLNCT00154	ZFLNCT00154 gene=ZFLNCG00102	noncoding	-0.353826			0
ZFLNCT00155	ZFLNCT00155 gene=ZFLNCG00103	coding	0.663559			1
ZFLNCT00156	ZFLNCT00156 gene=ZFLNCG00104	noncoding	-0.520831			0
ZFLNCT00157	ZFLNCT00157 gene=ZFLNCG00105	noncoding	-0.360032			0
ZFLNCT00159	ZFLNCT00159 gene=ZFLNCG00106	noncoding	-0.352238			0
ZFLNCT00158	ZFLNCT00158 gene=ZFLNCG00106	noncoding	-0.352238			0
ZFLNCT00160	ZFLNCT00160 gene=ZFLNCG00107	noncoding	-0.385507			0
ZFLNCT00161	ZFLNCT00161 gene=ZFLNCG00107	noncoding	-0.424559			0
ZFLNCT00162	ZFLNCT00162 gene=ZFLNCG00107	noncoding	-0.395275			0
ZFLNCT00163	ZFLNCT00163 gene=ZFLNCG00108	coding	0.682009			1
ZFLNCT00164	ZFLNCT00164 gene=ZFLNCG00108	coding	0.63515			1
ZFLNCT00166	ZFLNCT00166 gene=ZFLNCG00109	coding	0.764094			1
ZFLNCT00165	ZFLNCT00165 gene=ZFLNCG00109	coding	0.77615			1
ZFLNCT00167	ZFLNCT00167 gene=ZFLNCG00110	coding	0.7252			1
ZFLNCT00168	ZFLNCT00168 gene=ZFLNCG00111	coding	0.627547			1
ZFLNCT00169	ZFLNCT00169 gene=ZFLNCG00111	coding	0.624114			1
ZFLNCT00170	ZFLNCT00170 gene=ZFLNCG00111	coding	0.62526			1
ZFLNCT00171	ZFLNCT00171 gene=ZFLNCG00112	noncoding	-0.387997			0
ZFLNCT00173	ZFLNCT00173 gene=ZFLNCG00113	noncoding	-0.392448			0
ZFLNCT00172	ZFLNCT00172 gene=ZFLNCG00113	noncoding	-0.357208			0
ZFLNCT00174	ZFLNCT00174 gene=ZFLNCG00114	noncoding	-0.421623			0
ZFLNCT00175	ZFLNCT00175 gene=ZFLNCG00115	noncoding	-0.357111			0
ZFLNCT00176	ZFLNCT00176 gene=ZFLNCG00116	noncoding	-0.355228			0
ZFLNCT00177	ZFLNCT00177 gene=ZFLNCG00117	noncoding	-0.415367			0
ZFLNCT00178	ZFLNCT00178 gene=ZFLNCG00118	noncoding	-0.497927			0
ZFLNCT00179	ZFLNCT00179 gene=ZFLNCG00119	noncoding	-0.292535			0
ZFLNCT00180	ZFLNCT00180 gene=ZFLNCG00120	noncoding	-0.46057			0
ZFLNCT00181	ZFLNCT00181 gene=ZFLNCG00121	coding	0.731817			1
ZFLNCT00182	ZFLNCT00182 gene=ZFLNCG00122	coding	0.630678			1
ZFLNCT00183	ZFLNCT00183 gene=ZFLNCG00123	noncoding	-0.381938			0
ZFLNCT00184	ZFLNCT00184 gene=ZFLNCG00124	noncoding	-0.435616			0
ZFLNCT00185	ZFLNCT00185 gene=ZFLNCG00125	coding	0.625588			1
ZFLNCT00186	ZFLNCT00186 gene=ZFLNCG00126	noncoding	-0.394256			0
ZFLNCT00187	ZFLNCT00187 gene=ZFLNCG00127	noncoding	-0.49166			0
ZFLNCT00188	ZFLNCT00188 gene=ZFLNCG00128	coding	0.662541			1
ZFLNCT00189	ZFLNCT00189 gene=ZFLNCG00129	coding	0.695443			1
ZFLNCT00190	ZFLNCT00190 gene=ZFLNCG00129	coding	0.753856			1
ZFLNCT00191	ZFLNCT00191 gene=ZFLNCG00129	coding	0.771738			1
ZFLNCT00192	ZFLNCT00192 gene=ZFLNCG00130	coding	0.663179			1
ZFLNCT00193	ZFLNCT00193 gene=ZFLNCG00130	coding	0.750514			1
ZFLNCT00194	ZFLNCT00194 gene=ZFLNCG00130	coding	0.750258			1
ZFLNCT00195	ZFLNCT00195 gene=ZFLNCG00130	noncoding	-0.304569			0
ZFLNCT00196	ZFLNCT00196 gene=ZFLNCG00131	coding	0.677029			1
ZFLNCT00197	ZFLNCT00197 gene=ZFLNCG00132	noncoding	-0.474101			0
ZFLNCT00198	ZFLNCT00198 gene=ZFLNCG00133	noncoding	-0.458073			0
ZFLNCT00199	ZFLNCT00199 gene=ZFLNCG00134	noncoding	-0.39845			0
ZFLNCT00200	ZFLNCT00200 gene=ZFLNCG00135	noncoding	-0.467168			0
ZFLNCT00201	ZFLNCT00201 gene=ZFLNCG00136	noncoding	-0.342067			0
ZFLNCT00202	ZFLNCT00202 gene=ZFLNCG00137	coding	0.718988			1
ZFLNCT00203	ZFLNCT00203 gene=ZFLNCG00138	noncoding	-0.377573			0
ZFLNCT00204	ZFLNCT00204 gene=ZFLNCG00139	noncoding	-0.295992			0
ZFLNCT00205	ZFLNCT00205 gene=ZFLNCG00139	coding	0.729919			1
ZFLNCT00206	ZFLNCT00206 gene=ZFLNCG00140	coding	0.712563			1
ZFLNCT00207	ZFLNCT00207 gene=ZFLNCG00141	coding	0.746359			1
ZFLNCT00208	ZFLNCT00208 gene=ZFLNCG00141	coding	0.742343			1
ZFLNCT00209	ZFLNCT00209 gene=ZFLNCG00142	noncoding	-0.38126			0
ZFLNCT00210	ZFLNCT00210 gene=ZFLNCG00143	noncoding	-0.512576			0
ZFLNCT00211	ZFLNCT00211 gene=ZFLNCG00144	coding	0.730393			1
ZFLNCT00212	ZFLNCT00212 gene=ZFLNCG00145	noncoding	-0.432161			0
ZFLNCT00213	ZFLNCT00213 gene=ZFLNCG00146	noncoding	-0.4224			0
ZFLNCT00214	ZFLNCT00214 gene=ZFLNCG00147	noncoding	-0.404212			0
ZFLNCT00215	ZFLNCT00215 gene=ZFLNCG00148	noncoding	-0.427352			0
ZFLNCT00216	ZFLNCT00216 gene=ZFLNCG00149	noncoding	-0.506931			0
ZFLNCT00217	ZFLNCT00217 gene=ZFLNCG00150	coding	0.7259			1
ZFLNCT00218	ZFLNCT00218 gene=ZFLNCG00151	coding	0.717918			1
ZFLNCT00219	ZFLNCT00219 gene=ZFLNCG00152	noncoding	-0.372925			0
ZFLNCT00220	ZFLNCT00220 gene=ZFLNCG00153	noncoding	-0.497735			0
ZFLNCT00221	ZFLNCT00221 gene=ZFLNCG00154	coding	0.746629			1
ZFLNCT00222	ZFLNCT00222 gene=ZFLNCG00154	coding	0.66663			1
ZFLNCT00223	ZFLNCT00223 gene=ZFLNCG00155	noncoding	-0.350564			0
ZFLNCT00224	ZFLNCT00224 gene=ZFLNCG00156	noncoding	-0.43032			0
ZFLNCT00225	ZFLNCT00225 gene=ZFLNCG00157	coding	0.719348			1
ZFLNCT00226	ZFLNCT00226 gene=ZFLNCG00158	coding	0.775476			1
ZFLNCT00227	ZFLNCT00227 gene=ZFLNCG00158	coding	0.776315			1
ZFLNCT00228	ZFLNCT00228 gene=ZFLNCG00158	coding	0.762838			1
ZFLNCT00229	ZFLNCT00229 gene=ZFLNCG00159	noncoding	-0.359015			0
ZFLNCT00230	ZFLNCT00230 gene=ZFLNCG00160	noncoding	-0.363491			0
ZFLNCT00231	ZFLNCT00231 gene=ZFLNCG00161	coding	0.567822			1
ZFLNCT00232	ZFLNCT00232 gene=ZFLNCG00161	coding	0.570414			1
ZFLNCT00233	ZFLNCT00233 gene=ZFLNCG00161	noncoding	-0.367666			0
ZFLNCT00234	ZFLNCT00234 gene=ZFLNCG00162	coding	0.637695			1
ZFLNCT00235	ZFLNCT00235 gene=ZFLNCG00162	noncoding	-0.340641			0
ZFLNCT00236	ZFLNCT00236 gene=ZFLNCG00163	coding	0.55877			1
ZFLNCT00237	ZFLNCT00237 gene=ZFLNCG00163	coding	0.55877			1
ZFLNCT00238	ZFLNCT00238 gene=ZFLNCG00164	noncoding	-0.390127			0
ZFLNCT00239	ZFLNCT00239 gene=ZFLNCG00164	noncoding	-0.390127			0
ZFLNCT00240	ZFLNCT00240 gene=ZFLNCG00164	noncoding	-0.364143			0
ZFLNCT00241	ZFLNCT00241 gene=ZFLNCG00164	noncoding	-0.364143			0
ZFLNCT00242	ZFLNCT00242 gene=ZFLNCG00164	noncoding	-0.42112			0
ZFLNCT00243	ZFLNCT00243 gene=ZFLNCG00164	noncoding	-0.46991			0
ZFLNCT00244	ZFLNCT00244 gene=ZFLNCG00164	noncoding	-0.545886			0
ZFLNCT00245	ZFLNCT00245 gene=ZFLNCG00164	noncoding	-0.364143			0
ZFLNCT00246	ZFLNCT00246 gene=ZFLNCG00165	noncoding	-0.442053			0
ZFLNCT00247	ZFLNCT00247 gene=ZFLNCG00166	noncoding	-0.433742			0
ZFLNCT00248	ZFLNCT00248 gene=ZFLNCG00167	noncoding	-0.385728			0
ZFLNCT00249	ZFLNCT00249 gene=ZFLNCG00168	noncoding	-0.42168			0
ZFLNCT00251	ZFLNCT00251 gene=ZFLNCG00169	coding	0.69063			1
ZFLNCT00250	ZFLNCT00250 gene=ZFLNCG00169	noncoding	-0.427611			0
ZFLNCT00252	ZFLNCT00252 gene=ZFLNCG00170	noncoding	-0.513592			0
ZFLNCT00253	ZFLNCT00253 gene=ZFLNCG00171	noncoding	-0.311963			0
ZFLNCT00254	ZFLNCT00254 gene=ZFLNCG00172	noncoding	-0.337933			0
ZFLNCT00255	ZFLNCT00255 gene=ZFLNCG00173	noncoding	-0.340016			0
ZFLNCT00256	ZFLNCT00256 gene=ZFLNCG00173	noncoding	-0.340016			0
ZFLNCT00257	ZFLNCT00257 gene=ZFLNCG00174	noncoding	-0.565393			0
ZFLNCT00258	ZFLNCT00258 gene=ZFLNCG00175	noncoding	-0.508612			0
ZFLNCT00259	ZFLNCT00259 gene=ZFLNCG00176	noncoding	-0.415075			0
ZFLNCT00260	ZFLNCT00260 gene=ZFLNCG00177	noncoding	-0.408405			0
ZFLNCT00261	ZFLNCT00261 gene=ZFLNCG00178	noncoding	-0.447559			0
ZFLNCT00262	ZFLNCT00262 gene=ZFLNCG00179	noncoding	-0.500865			0
ZFLNCT00263	ZFLNCT00263 gene=ZFLNCG00180	noncoding	-0.533095			0
ZFLNCT00264	ZFLNCT00264 gene=ZFLNCG00181	noncoding	-0.525561			0
ZFLNCT00265	ZFLNCT00265 gene=ZFLNCG00182	noncoding	-0.370337			0
ZFLNCT00266	ZFLNCT00266 gene=ZFLNCG00183	noncoding	-0.419597			0
ZFLNCT00267	ZFLNCT00267 gene=ZFLNCG00183	noncoding	-0.432247			0
ZFLNCT00268	ZFLNCT00268 gene=ZFLNCG00184	noncoding	-0.427138			0
ZFLNCT00269	ZFLNCT00269 gene=ZFLNCG00184	noncoding	-0.395305			0
ZFLNCT00270	ZFLNCT00270 gene=ZFLNCG00185	noncoding	-0.353893			0
ZFLNCT00271	ZFLNCT00271 gene=ZFLNCG00186	noncoding	-0.333774			0
ZFLNCT00272	ZFLNCT00272 gene=ZFLNCG00187	noncoding	-0.389438			0
ZFLNCT00273	ZFLNCT00273 gene=ZFLNCG00188	noncoding	-0.440832			0
ZFLNCT00274	ZFLNCT00274 gene=ZFLNCG00189	noncoding	-0.377337			0
ZFLNCT00275	ZFLNCT00275 gene=ZFLNCG00190	noncoding	-0.372224			0
ZFLNCT00277	ZFLNCT00277 gene=ZFLNCG00191	noncoding	-0.415001			0
ZFLNCT00276	ZFLNCT00276 gene=ZFLNCG00191	noncoding	-0.390381			0
ZFLNCT00278	ZFLNCT00278 gene=ZFLNCG00192	coding	0.787752			1
ZFLNCT00279	ZFLNCT00279 gene=ZFLNCG00193	noncoding	-0.516134			0
ZFLNCT00280	ZFLNCT00280 gene=ZFLNCG00194	noncoding	-0.394767			0
ZFLNCT00281	ZFLNCT00281 gene=ZFLNCG00195	noncoding	-0.347736			0
ZFLNCT00282	ZFLNCT00282 gene=ZFLNCG00196	coding	0.582825			1
ZFLNCT00283	ZFLNCT00283 gene=ZFLNCG00197	noncoding	-0.399814			0
ZFLNCT00284	ZFLNCT00284 gene=ZFLNCG00197	noncoding	-0.399814			0
ZFLNCT00285	ZFLNCT00285 gene=ZFLNCG00197	noncoding	-0.399814			0
ZFLNCT00286	ZFLNCT00286 gene=ZFLNCG00198	coding	0.761103			1
ZFLNCT00287	ZFLNCT00287 gene=ZFLNCG00199	coding	0.646109			1
ZFLNCT00288	ZFLNCT00288 gene=ZFLNCG00200	noncoding	-0.325496			0
ZFLNCT00289	ZFLNCT00289 gene=ZFLNCG00201	noncoding	-0.318097			0
ZFLNCT00290	ZFLNCT00290 gene=ZFLNCG00202	noncoding	-0.371878			0
ZFLNCT00291	ZFLNCT00291 gene=ZFLNCG00203	noncoding	-0.47625			0
ZFLNCT00292	ZFLNCT00292 gene=ZFLNCG00204	coding	0.71487			1
ZFLNCT00293	ZFLNCT00293 gene=ZFLNCG00205	noncoding	-0.426518			0
ZFLNCT00294	ZFLNCT00294 gene=ZFLNCG00206	noncoding	-0.41373			0
ZFLNCT00295	ZFLNCT00295 gene=ZFLNCG00207	noncoding	-0.42186			0
ZFLNCT00296	ZFLNCT00296 gene=ZFLNCG00208	noncoding	-0.417251			0
ZFLNCT00297	ZFLNCT00297 gene=ZFLNCG00209	noncoding	-0.455582			0
ZFLNCT00298	ZFLNCT00298 gene=ZFLNCG00210	noncoding	-0.426518			0
ZFLNCT00299	ZFLNCT00299 gene=ZFLNCG00207	noncoding	-0.397324			0
ZFLNCT00300	ZFLNCT00300 gene=ZFLNCG00207	noncoding	-0.42186			0
ZFLNCT00301	ZFLNCT00301 gene=ZFLNCG00207	noncoding	-0.42186			0
ZFLNCT00302	ZFLNCT00302 gene=ZFLNCG00207	noncoding	-0.42186			0
ZFLNCT00303	ZFLNCT00303 gene=ZFLNCG00207	noncoding	-0.42186			0
ZFLNCT00304	ZFLNCT00304 gene=ZFLNCG00207	noncoding	-0.42186			0
ZFLNCT00305	ZFLNCT00305 gene=ZFLNCG00207	noncoding	-0.42186			0
ZFLNCT00306	ZFLNCT00306 gene=ZFLNCG00207	noncoding	-0.42186			0
ZFLNCT00307	ZFLNCT00307 gene=ZFLNCG00207	noncoding	-0.397199			0
ZFLNCT00308	ZFLNCT00308 gene=ZFLNCG00211	coding	0.576434			1
ZFLNCT00309	ZFLNCT00309 gene=ZFLNCG00212	noncoding	-0.31159			0
ZFLNCT00310	ZFLNCT00310 gene=ZFLNCG00213	noncoding	-0.436462			0
ZFLNCT00311	ZFLNCT00311 gene=ZFLNCG00214	coding	0.742656			1
ZFLNCT00312	ZFLNCT00312 gene=ZFLNCG00214	noncoding	-0.325491			0
ZFLNCT00315	ZFLNCT00315 gene=ZFLNCG00215	noncoding	-0.369866			0
ZFLNCT00313	ZFLNCT00313 gene=ZFLNCG00215	noncoding	-0.345568			0
ZFLNCT00314	ZFLNCT00314 gene=ZFLNCG00215	noncoding	-0.345568			0
ZFLNCT00316	ZFLNCT00316 gene=ZFLNCG00216	coding	0.670989			1
ZFLNCT00317	ZFLNCT00317 gene=ZFLNCG00216	coding	0.565638			1
ZFLNCT00318	ZFLNCT00318 gene=ZFLNCG00216	coding	0.670989			1
ZFLNCT00319	ZFLNCT00319 gene=ZFLNCG00216	coding	0.670989			1
ZFLNCT00320	ZFLNCT00320 gene=ZFLNCG00216	noncoding	-0.298323			0
ZFLNCT00321	ZFLNCT00321 gene=ZFLNCG00217	noncoding	-0.404396			0
ZFLNCT00322	ZFLNCT00322 gene=ZFLNCG00218	coding	0.53103			1
ZFLNCT00323	ZFLNCT00323 gene=ZFLNCG00219	coding	0.628733			1
ZFLNCT00324	ZFLNCT00324 gene=ZFLNCG00220	noncoding	-0.442996			0
ZFLNCT00325	ZFLNCT00325 gene=ZFLNCG00221	noncoding	-0.415244			0
ZFLNCT00326	ZFLNCT00326 gene=ZFLNCG00222	noncoding	-0.365108			0
ZFLNCT00327	ZFLNCT00327 gene=ZFLNCG00223	noncoding	-0.382463			0
ZFLNCT00328	ZFLNCT00328 gene=ZFLNCG00224	coding	0.825747			1
ZFLNCT00329	ZFLNCT00329 gene=ZFLNCG00225	noncoding	-0.362807			0
ZFLNCT00330	ZFLNCT00330 gene=ZFLNCG00225	noncoding	-0.362807			0
ZFLNCT00331	ZFLNCT00331 gene=ZFLNCG00225	noncoding	-0.360523			0
ZFLNCT00332	ZFLNCT00332 gene=ZFLNCG00226	noncoding	-0.306732			0
ZFLNCT00333	ZFLNCT00333 gene=ZFLNCG00227	noncoding	-0.34688			0
ZFLNCT00334	ZFLNCT00334 gene=ZFLNCG00228	coding	0.679145			1
ZFLNCT00335	ZFLNCT00335 gene=ZFLNCG00229	coding	0.674875			1
ZFLNCT00336	ZFLNCT00336 gene=ZFLNCG00229	noncoding	-0.288869			0
ZFLNCT00337	ZFLNCT00337 gene=ZFLNCG00230	coding	0.711712			1
ZFLNCT00338	ZFLNCT00338 gene=ZFLNCG00231	noncoding	-0.339545			0
ZFLNCT00339	ZFLNCT00339 gene=ZFLNCG00232	noncoding	-0.376823			0
ZFLNCT00340	ZFLNCT00340 gene=ZFLNCG00233	noncoding	-0.29739			0
ZFLNCT00341	ZFLNCT00341 gene=ZFLNCG00234	coding	0.696673			1
ZFLNCT00342	ZFLNCT00342 gene=ZFLNCG00235	coding	0.707117			1
ZFLNCT00343	ZFLNCT00343 gene=ZFLNCG00236	coding	0.75477			1
ZFLNCT00344	ZFLNCT00344 gene=ZFLNCG00236	coding	0.753454			1
ZFLNCT00345	ZFLNCT00345 gene=ZFLNCG00237	noncoding	-0.308496			0
ZFLNCT00346	ZFLNCT00346 gene=ZFLNCG00237	coding	0.662027			1
ZFLNCT00347	ZFLNCT00347 gene=ZFLNCG00238	noncoding	-0.435361			0
ZFLNCT00348	ZFLNCT00348 gene=ZFLNCG00238	noncoding	-0.435361			0
ZFLNCT00350	ZFLNCT00350 gene=ZFLNCG00238	noncoding	-0.429177			0
ZFLNCT00349	ZFLNCT00349 gene=ZFLNCG00238	noncoding	-0.435361			0
ZFLNCT00351	ZFLNCT00351 gene=ZFLNCG00239	coding	0.748027			1
ZFLNCT00352	ZFLNCT00352 gene=ZFLNCG00240	noncoding	-0.334422			0
ZFLNCT00353	ZFLNCT00353 gene=ZFLNCG00241	coding	0.701826			1
ZFLNCT00354	ZFLNCT00354 gene=ZFLNCG00241	noncoding	-0.316032			0
ZFLNCT00355	ZFLNCT00355 gene=ZFLNCG00242	coding	0.659925			1
ZFLNCT00356	ZFLNCT00356 gene=ZFLNCG00243	noncoding	-0.372186			0
ZFLNCT00357	ZFLNCT00357 gene=ZFLNCG00244	noncoding	-0.413918			0
ZFLNCT00358	ZFLNCT00358 gene=ZFLNCG00244	noncoding	-0.429799			0
ZFLNCT00359	ZFLNCT00359 gene=ZFLNCG00244	noncoding	-0.406926			0
ZFLNCT00360	ZFLNCT00360 gene=ZFLNCG00244	noncoding	-0.406926			0
ZFLNCT00361	ZFLNCT00361 gene=ZFLNCG00245	noncoding	-0.390947			0
ZFLNCT00362	ZFLNCT00362 gene=ZFLNCG00245	noncoding	-0.403009			0
ZFLNCT00363	ZFLNCT00363 gene=ZFLNCG00246	noncoding	-0.378205			0
ZFLNCT00364	ZFLNCT00364 gene=ZFLNCG00247	noncoding	-0.643973			0
ZFLNCT00365	ZFLNCT00365 gene=ZFLNCG00248	noncoding	-0.41438			0
ZFLNCT00366	ZFLNCT00366 gene=ZFLNCG00249	noncoding	-0.408764			0
ZFLNCT00367	ZFLNCT00367 gene=ZFLNCG00249	coding	0.748942			1
ZFLNCT00368	ZFLNCT00368 gene=ZFLNCG00249	noncoding	-0.444777			0
ZFLNCT00369	ZFLNCT00369 gene=ZFLNCG00250	noncoding	-0.408764			0
ZFLNCT00370	ZFLNCT00370 gene=ZFLNCG00250	coding	0.748942			1
ZFLNCT00371	ZFLNCT00371 gene=ZFLNCG00250	noncoding	-0.444777			0
ZFLNCT00372	ZFLNCT00372 gene=ZFLNCG00251	noncoding	-0.408764			0
ZFLNCT00373	ZFLNCT00373 gene=ZFLNCG00251	coding	0.748942			1
ZFLNCT00374	ZFLNCT00374 gene=ZFLNCG00251	noncoding	-0.444777			0
ZFLNCT00375	ZFLNCT00375 gene=ZFLNCG00252	noncoding	-0.408764			0
ZFLNCT00376	ZFLNCT00376 gene=ZFLNCG00252	coding	0.748942			1
ZFLNCT00377	ZFLNCT00377 gene=ZFLNCG00252	noncoding	-0.444777			0
ZFLNCT00378	ZFLNCT00378 gene=ZFLNCG00253	coding	0.657187			1
ZFLNCT00379	ZFLNCT00379 gene=ZFLNCG00254	noncoding	-0.344386			0
ZFLNCT00380	ZFLNCT00380 gene=ZFLNCG00255	coding	0.632034			1
ZFLNCT00381	ZFLNCT00381 gene=ZFLNCG00255	coding	0.624896			1
ZFLNCT00382	ZFLNCT00382 gene=ZFLNCG00256	noncoding	-0.32259			0
ZFLNCT00383	ZFLNCT00383 gene=ZFLNCG00257	noncoding	-0.336838			0
ZFLNCT00384	ZFLNCT00384 gene=ZFLNCG00258	coding	0.737247			1
ZFLNCT00385	ZFLNCT00385 gene=ZFLNCG00259	coding	0.557195			1
ZFLNCT00386	ZFLNCT00386 gene=ZFLNCG00260	coding	0.703579			1
ZFLNCT00387	ZFLNCT00387 gene=ZFLNCG00261	noncoding	-0.457919			0
ZFLNCT00388	ZFLNCT00388 gene=ZFLNCG00262	noncoding	-0.384928			0
ZFLNCT00389	ZFLNCT00389 gene=ZFLNCG00262	noncoding	-0.393685			0
ZFLNCT00390	ZFLNCT00390 gene=ZFLNCG00263	coding	0.595611			1
ZFLNCT00391	ZFLNCT00391 gene=ZFLNCG00264	coding	0.674198			1
ZFLNCT00392	ZFLNCT00392 gene=ZFLNCG00265	coding	0.683935			1
ZFLNCT00393	ZFLNCT00393 gene=ZFLNCG00266	noncoding	-0.357438			0
ZFLNCT00394	ZFLNCT00394 gene=ZFLNCG00267	coding	0.682202			1
ZFLNCT00395	ZFLNCT00395 gene=ZFLNCG00267	coding	0.673603			1
ZFLNCT00396	ZFLNCT00396 gene=ZFLNCG00268	coding	0.650465			1
ZFLNCT00397	ZFLNCT00397 gene=ZFLNCG00269	noncoding	-0.366618			0
ZFLNCT00398	ZFLNCT00398 gene=ZFLNCG00270	noncoding	-0.322167			0
ZFLNCT00399	ZFLNCT00399 gene=ZFLNCG00271	noncoding	-0.342606			0
ZFLNCT00400	ZFLNCT00400 gene=ZFLNCG00272	noncoding	-0.330891			0
ZFLNCT00401	ZFLNCT00401 gene=ZFLNCG00273	coding	0.709717			1
ZFLNCT00402	ZFLNCT00402 gene=ZFLNCG00274	noncoding	-0.36132			0
ZFLNCT00403	ZFLNCT00403 gene=ZFLNCG00275	noncoding	-0.428117			0
ZFLNCT00404	ZFLNCT00404 gene=ZFLNCG00276	coding	0.803044			1
ZFLNCT00405	ZFLNCT00405 gene=ZFLNCG00276	coding	0.617061			1
ZFLNCT00406	ZFLNCT00406 gene=ZFLNCG00277	noncoding	-0.458599			0
ZFLNCT00407	ZFLNCT00407 gene=ZFLNCG00278	noncoding	-0.357134			0
ZFLNCT00408	ZFLNCT00408 gene=ZFLNCG00279	noncoding	-0.394307			0
ZFLNCT00409	ZFLNCT00409 gene=ZFLNCG00280	noncoding	-0.418507			0
ZFLNCT00410	ZFLNCT00410 gene=ZFLNCG00281	noncoding	-0.503448			0
ZFLNCT00411	ZFLNCT00411 gene=ZFLNCG00281	noncoding	-0.452415			0
ZFLNCT00412	ZFLNCT00412 gene=ZFLNCG00282	coding	0.696933			1
ZFLNCT00413	ZFLNCT00413 gene=ZFLNCG00282	coding	0.714823			1
ZFLNCT00414	ZFLNCT00414 gene=ZFLNCG00283	coding	0.677774			1
ZFLNCT00415	ZFLNCT00415 gene=ZFLNCG00284	noncoding	-0.360667			0
ZFLNCT00416	ZFLNCT00416 gene=ZFLNCG00285	coding	0.689417			1
ZFLNCT00417	ZFLNCT00417 gene=ZFLNCG00286	noncoding	-0.411326			0
ZFLNCT00418	ZFLNCT00418 gene=ZFLNCG00286	coding	0.522108			1
ZFLNCT00419	ZFLNCT00419 gene=ZFLNCG00286	noncoding	-0.41318			0
ZFLNCT00420	ZFLNCT00420 gene=ZFLNCG00287	noncoding	-0.426518			0
ZFLNCT00421	ZFLNCT00421 gene=ZFLNCG00288	coding	0.775985			1
ZFLNCT00422	ZFLNCT00422 gene=ZFLNCG00289	noncoding	-0.387909			0
ZFLNCT00423	ZFLNCT00423 gene=ZFLNCG00290	noncoding	-0.332135			0
ZFLNCT00424	ZFLNCT00424 gene=ZFLNCG00291	noncoding	-0.456232			0
ZFLNCT00425	ZFLNCT00425 gene=ZFLNCG00292	coding	0.701288			1
ZFLNCT00426	ZFLNCT00426 gene=ZFLNCG00293	noncoding	-0.402685			0
ZFLNCT00427	ZFLNCT00427 gene=ZFLNCG00294	noncoding	-0.447147			0
ZFLNCT00428	ZFLNCT00428 gene=ZFLNCG00294	noncoding	-0.434934			0
ZFLNCT00429	ZFLNCT00429 gene=ZFLNCG00295	coding	0.716426			1
ZFLNCT00430	ZFLNCT00430 gene=ZFLNCG00295	noncoding	-0.343605			0
ZFLNCT00431	ZFLNCT00431 gene=ZFLNCG00296	coding	0.765131			1
ZFLNCT00432	ZFLNCT00432 gene=ZFLNCG00296	noncoding	-0.323127			0
ZFLNCT00433	ZFLNCT00433 gene=ZFLNCG00297	coding	0.674078			1
ZFLNCT00434	ZFLNCT00434 gene=ZFLNCG00298	coding	0.733269			1
ZFLNCT00435	ZFLNCT00435 gene=ZFLNCG00299	coding	0.722466			1
ZFLNCT00436	ZFLNCT00436 gene=ZFLNCG00300	noncoding	-0.396349			0
ZFLNCT00437	ZFLNCT00437 gene=ZFLNCG00300	noncoding	-0.396349			0
ZFLNCT00438	ZFLNCT00438 gene=ZFLNCG00301	noncoding	-0.439528			0
ZFLNCT00439	ZFLNCT00439 gene=ZFLNCG00302	coding	0.742856			1
ZFLNCT00440	ZFLNCT00440 gene=ZFLNCG00302	coding	0.742335			1
ZFLNCT00441	ZFLNCT00441 gene=ZFLNCG00303	noncoding	-0.294512			0
ZFLNCT00442	ZFLNCT00442 gene=ZFLNCG00304	coding	0.772526			1
ZFLNCT00443	ZFLNCT00443 gene=ZFLNCG00304	coding	0.75336			1
ZFLNCT00444	ZFLNCT00444 gene=ZFLNCG00305	coding	0.611456			1
ZFLNCT00445	ZFLNCT00445 gene=ZFLNCG00306	noncoding	-0.317458			0
ZFLNCT00446	ZFLNCT00446 gene=ZFLNCG00307	coding	0.676147			1
ZFLNCT00447	ZFLNCT00447 gene=ZFLNCG00307	noncoding	-0.329742			0
ZFLNCT00448	ZFLNCT00448 gene=ZFLNCG00308	coding	0.732321			1
ZFLNCT00449	ZFLNCT00449 gene=ZFLNCG00309	noncoding	-0.41237			0
ZFLNCT00450	ZFLNCT00450 gene=ZFLNCG00310	noncoding	-0.526906			0
ZFLNCT00451	ZFLNCT00451 gene=ZFLNCG00311	noncoding	-0.278994			0
ZFLNCT00452	ZFLNCT00452 gene=ZFLNCG00312	noncoding	-0.355323			0
ZFLNCT00453	ZFLNCT00453 gene=ZFLNCG00312	coding	0.586889			1
ZFLNCT00454	ZFLNCT00454 gene=ZFLNCG00313	noncoding	-0.430335			0
ZFLNCT00455	ZFLNCT00455 gene=ZFLNCG00314	noncoding	-0.429743			0
ZFLNCT00456	ZFLNCT00456 gene=ZFLNCG00315	coding	0.651851			1
ZFLNCT00457	ZFLNCT00457 gene=ZFLNCG00315	coding	0.612481			1
ZFLNCT00458	ZFLNCT00458 gene=ZFLNCG00316	noncoding	-0.41184			0
ZFLNCT00459	ZFLNCT00459 gene=ZFLNCG00316	noncoding	-0.41184			0
ZFLNCT00460	ZFLNCT00460 gene=ZFLNCG00317	coding	0.674505			1
ZFLNCT00461	ZFLNCT00461 gene=ZFLNCG00318	noncoding	-0.456918			0
ZFLNCT00462	ZFLNCT00462 gene=ZFLNCG00319	noncoding	-0.387537			0
ZFLNCT00463	ZFLNCT00463 gene=ZFLNCG00320	noncoding	-0.379295			0
ZFLNCT00464	ZFLNCT00464 gene=ZFLNCG00321	coding	0.713465			1
ZFLNCT00465	ZFLNCT00465 gene=ZFLNCG00322	coding	0.641305			1
ZFLNCT00466	ZFLNCT00466 gene=ZFLNCG00322	coding	0.578836			1
ZFLNCT00467	ZFLNCT00467 gene=ZFLNCG00323	noncoding	-0.343224			0
ZFLNCT00468	ZFLNCT00468 gene=ZFLNCG00324	noncoding	-0.364149			0
ZFLNCT00469	ZFLNCT00469 gene=ZFLNCG00325	coding	0.700485			1
ZFLNCT00470	ZFLNCT00470 gene=ZFLNCG00326	noncoding	-0.33876			0
ZFLNCT00471	ZFLNCT00471 gene=ZFLNCG00327	noncoding	-0.381654			0
ZFLNCT00472	ZFLNCT00472 gene=ZFLNCG00328	noncoding	-0.363353			0
ZFLNCT00473	ZFLNCT00473 gene=ZFLNCG00329	noncoding	-0.421805			0
ZFLNCT00474	ZFLNCT00474 gene=ZFLNCG00330	noncoding	-0.473066			0
ZFLNCT00475	ZFLNCT00475 gene=ZFLNCG00331	noncoding	-0.281704			0
ZFLNCT00476	ZFLNCT00476 gene=ZFLNCG00331	noncoding	-0.32574			0
ZFLNCT00477	ZFLNCT00477 gene=ZFLNCG00332	noncoding	-0.359297			0
ZFLNCT00478	ZFLNCT00478 gene=ZFLNCG00333	coding	0.731822			1
ZFLNCT00479	ZFLNCT00479 gene=ZFLNCG00334	noncoding	-0.367379			0
ZFLNCT00480	ZFLNCT00480 gene=ZFLNCG00335	noncoding	-0.387988			0
ZFLNCT00481	ZFLNCT00481 gene=ZFLNCG00336	noncoding	-0.407965			0
ZFLNCT00482	ZFLNCT00482 gene=ZFLNCG00337	noncoding	-0.407965			0
ZFLNCT00483	ZFLNCT00483 gene=ZFLNCG00338	noncoding	-0.432325			0
ZFLNCT00484	ZFLNCT00484 gene=ZFLNCG00339	coding	0.664833			1
ZFLNCT00485	ZFLNCT00485 gene=ZFLNCG00340	coding	0.724844			1
ZFLNCT00486	ZFLNCT00486 gene=ZFLNCG00341	coding	0.675817			1
ZFLNCT00487	ZFLNCT00487 gene=ZFLNCG00342	coding	0.553901			1
ZFLNCT00488	ZFLNCT00488 gene=ZFLNCG00342	noncoding	-0.387293			0
ZFLNCT00489	ZFLNCT00489 gene=ZFLNCG00342	noncoding	-0.3471			0
ZFLNCT00490	ZFLNCT00490 gene=ZFLNCG00343	noncoding	-0.457977			0
ZFLNCT00491	ZFLNCT00491 gene=ZFLNCG00344	noncoding	-0.440705			0
ZFLNCT00492	ZFLNCT00492 gene=ZFLNCG00345	noncoding	-0.453702			0
ZFLNCT00493	ZFLNCT00493 gene=ZFLNCG00346	noncoding	-0.274779			0
ZFLNCT00494	ZFLNCT00494 gene=ZFLNCG00347	coding	0.672143			1
ZFLNCT00495	ZFLNCT00495 gene=ZFLNCG00348	coding	0.634467			1
ZFLNCT00496	ZFLNCT00496 gene=ZFLNCG00349	coding	0.692838			1
ZFLNCT00497	ZFLNCT00497 gene=ZFLNCG00350	noncoding	-0.480722			0
ZFLNCT00498	ZFLNCT00498 gene=ZFLNCG00351	noncoding	-0.480722			0
ZFLNCT00499	ZFLNCT00499 gene=ZFLNCG00352	coding	0.688997			1
ZFLNCT00500	ZFLNCT00500 gene=ZFLNCG00353	noncoding	-0.357831			0
ZFLNCT00501	ZFLNCT00501 gene=ZFLNCG00354	noncoding	-0.353251			0
ZFLNCT00502	ZFLNCT00502 gene=ZFLNCG00354	noncoding	-0.427076			0
ZFLNCT00503	ZFLNCT00503 gene=ZFLNCG00355	noncoding	-0.340297			0
ZFLNCT00504	ZFLNCT00504 gene=ZFLNCG00355	noncoding	-0.340297			0
ZFLNCT00505	ZFLNCT00505 gene=ZFLNCG00355	noncoding	-0.340297			0
ZFLNCT00506	ZFLNCT00506 gene=ZFLNCG00355	noncoding	-0.340297			0
ZFLNCT00507	ZFLNCT00507 gene=ZFLNCG00356	noncoding	-0.462151			0
ZFLNCT00508	ZFLNCT00508 gene=ZFLNCG00356	coding	0.687571			1
ZFLNCT00509	ZFLNCT00509 gene=ZFLNCG00356	noncoding	-0.359407			0
ZFLNCT00510	ZFLNCT00510 gene=ZFLNCG00356	noncoding	-0.343769			0
ZFLNCT00511	ZFLNCT00511 gene=ZFLNCG00357	noncoding	-0.408845			0
ZFLNCT00512	ZFLNCT00512 gene=ZFLNCG00357	noncoding	-0.42612			0
ZFLNCT00513	ZFLNCT00513 gene=ZFLNCG00358	noncoding	-0.336162			0
ZFLNCT00514	ZFLNCT00514 gene=ZFLNCG00359	coding	0.608488			1
[truncated: 20,615 more rows]

## Sheet: 11_RNAsamba_predictions
						Supplementary Table 11 Coding probabilities of 21, 218 lncRNAs predicted by RNAsamba
[truncated: 21,130 more rows]

[truncated: 6 more sheets: 12_Toddler, 13_ Coding probabilities , 14_MiPepid_predictions, 15_Comparison_of_all_tools, 16_Coding_lncRNAs_by_6_tools, 17_Box_plot_statistics]
